# Supplementary material for: Molecular basis underlying the successful invasion of hexaploid cytotypes of Solidago canadensis L.: Insights from integrated gene and miRNA expression profiling
Source: Ecol Evol. 2019 Mar 26;9(8):4820–52. doi: 10.1002/ece3.5084 (PMC6476842; doi:10.1002/ece3.5084)
Supplement: Supplementary file 2 [file ECE3-9-4820-s002.xlsx]

## Sheet: Sheet1
Table S1 List of differentially expressed unigenes in diploid and hexaploid cytotypes of S. canadensis
Unigene	Length	D_FPKM	H_FPKM	log2 FC	P value	Padj	Up/ Down-Regulated	Nr	Nt	Swissprot	KEGG	COG	Interpro	GO
CL941.Contig18_All	1578	3.68277	55.3172	3.90887	0.000147921	0.000998751	Up	gi|645233465|ref|XP_008223359.1|/2.41079e-91/PREDICTED: uncharacterized protein LOC103323168 isoform X1 [Prunus mume]	gi|470117888|ref|XM_004295031.1|/8e-46/PREDICTED: Fragaria vesca subsp. vesca uncharacterized LOC101307188 (LOC101307188), mRNA	NA	NA	alr2308/3e-67/---	PS00198/-/4Fe-4S ferredoxin-type iron-sulfur binding region signature.	NA
CL4387.Contig1_All	1702	37.3756	3.42439	-3.44818	0.00014782	0.000998194	Down	NA	NA	NA	NA	NA	NA	NA
CL7596.Contig1_All	695	2.50051	44.3195	4.14765	0.000147715	0.000997553	Up	gi|604331807|gb|EYU36665.1|/3.1274e-73/hypothetical protein MIMGU_mgv1a009305mg [Erythranthe guttata]	gi|308943731|gb|HM440157.1|/4e-24/Camellia sinensis alcohol dehydrogenase mRNA, complete cds	sp|Q9SLN8|DBR_TOBAC/5e-73/2-alkenal reductase (NADP(+)-dependent) OS=Nicotiana tabacum GN=DBR PE=1 SV=1	pmum:103341331/1e-72/2-alkenal reductase (NADP(+)-dependent)-like; K07119 uncharacterized protein	SA1989/7e-37/---	PTHR11695:SF444/3.6E-73/--	NA
CL7869.Contig1_All	787	0.301736	18.3083	5.92306	0.000147643	0.000997189	Up	NA	NA	NA	NA	NA	NA	NA
Unigene17932_All	967	28.7267	3.97328	-2.85399	0.000147651	0.000997189	Down	gi|604330896|gb|EYU35797.1|/2.74544e-19/hypothetical protein MIMGU_mgv1a0058342mg, partial [Erythranthe guttata]	NA	NA	NA	NA	NA	NA
Unigene20791_All	1287	17.7922	1.37775	-3.69086	0.000147652	0.000997189	Down	gi|571513019|ref|XP_006596741.1|/1.68509e-36/PREDICTED: putative ribonuclease H protein At1g65750-like [Glycine max]	NA	sp|P93295|M310_ARATH/1e-09/Uncharacterized mitochondrial protein AtMg00310 OS=Arabidopsis thaliana GN=AtMg00310 PE=4 SV=1	mtr:MTR_7g017440/8e-25/DNA-directed RNA polymerase; K10908 DNA-directed RNA polymerase, mitochondrial [EC:2.7.7.6]	NA	PF13966/2.1E-10/zinc-binding in reverse transcriptase	NA
CL4003.Contig5_All	974	15.0703	0.269659	-5.80443	0.000147622	0.00099718	Down	NA	NA	NA	NA	NA	NA	NA
Unigene6985_All	3342	9.98655	60.6135	2.60158	0.000147444	0.000996041	Up	gi|661886153|emb|CDP10075.1|/1.59384e-88/unnamed protein product [Coffea canephora]	gi|359489728|ref|XM_002269316.2|/2e-54/PREDICTED: Vitis vinifera K(+) efflux antiporter 2, chloroplastic-like (LOC100244810), mRNA	sp|O65272|KEA2_ARATH/3e-58/K(+) efflux antiporter 2, chloroplastic OS=Arabidopsis thaliana GN=KEA2 PE=1 SV=2	cmo:103486798/5e-89/protein LST8 homolog; K08266 G protein beta subunit-like	RC1252_1/4e-27/---	PS50294/20.435/Trp-Asp (WD) repeats circular profile.	NA
CL1989.Contig1_All	674	0.285449	17.3846	5.92843	0.000147408	0.000995863	Up	gi|604331823|gb|EYU36681.1|/2.4609e-19/hypothetical protein MIMGU_mgv1a017543mg [Erythranthe guttata] &gt;gi|604331824|gb|EYU36682.1| hypothetical protein MIMGU_mgv1a017543mg [Erythranthe guttata]	gi|158341703|gb|AC212849.1|/2e-23/Populus trichocarpa clone POP043-L20, complete sequence	NA	NA	NA	NA	biological_process:GO:0033617//mitochondrial respiratory chain complex IV assembly;GO:0070131//positive regulation of mitochondrial translation;cellular_component:GO:0031305//integral component of mitochondrial inner membrane;
CL4636.Contig16_All	2428	0.328373	20.4016	5.95721	0.000147328	0.000995385	Up	gi|723729833|ref|XP_010326282.1|/2.75309e-55/PREDICTED: putative quinone-oxidoreductase homolog, chloroplastic [Solanum lycopersicum]	gi|116632349|emb|CT832153.1|/5e-11/Oryza sativa (indica cultivar-group) cDNA clone:OSIGCEA057N08, full insert sequence	sp|Q8H0M1|QORH_SPIOL/4e-46/Quinone-oxidoreductase homolog, chloroplastic OS=Spinacia oleracea GN=QOR PE=1 SV=1	egr:104426874/2e-13/3-ketoacyl-CoA thiolase 2, peroxisomal; K07513 acetyl-CoA acyltransferase 1 [EC:2.3.1.16]	AGl35/7e-07/---	PTHR11695:SF412/9.7E-37/--	NA
Unigene3094_All	3265	755.575	154.745	-2.28768	0.000147303	0.000995286	Down	gi|566190323|ref|XP_002315858.2|/8.9156e-161/scab resistance family protein [Populus trichocarpa] &gt;gi|550329595|gb|EEF02029.2| scab resistance family protein [Populus trichocarpa]	gi|384040966|gb|JN862728.1|/2e-08/Ananas comosus cultivar Puket microsatellite EP11 sequence	sp|Q9FL28|FLS2_ARATH/4e-93/LRR receptor-like serine/threonine-protein kinase FLS2 OS=Arabidopsis thaliana GN=FLS2 PE=1 SV=1	sly:543900/5e-118/Eix1; EIX receptor 1; K13466 EIX receptor 1/2	alr0124_1/1e-34/---	PF13516/1.8/Leucine Rich repeat	NA
CL457.Contig2_All	1485	75.3864	7.51359	-3.32673	0.000147255	0.000995022	Down	gi|661896640|emb|CDO99829.1|/4.96642e-99/unnamed protein product [Coffea canephora]	gi|225448874|ref|XM_002270233.1|/1e-25/PREDICTED: Vitis vinifera uncharacterized LOC100254795 (LOC100254795), mRNA	NA	NA	NA	NA	cellular_component:GO:0016021//integral component of membrane;
CL10820.Contig1_All	3102	354.761	51.629	-2.78059	0.000146268	0.000988738	Down	gi|255571792|ref|XP_002526839.1|/0/protein with unknown function [Ricinus communis] &gt;gi|223533843|gb|EEF35574.1| protein with unknown function [Ricinus communis]	gi|470108231|ref|XM_004290380.1|/1e-24/PREDICTED: Fragaria vesca subsp. vesca leucine-rich repeat receptor-like serine/threonine-protein kinase At1g17230-like (LOC101291392), mRNA	sp|O22938|Y2182_ARATH/1e-128/Leucine-rich repeat receptor-like tyrosine-protein kinase At2g41820 OS=Arabidopsis thaliana GN=At2g41820 PE=2 SV=1	tcc:TCM_029800/3e-113/HAESA-like 1 isoform 1; K00924	alr0124_1/1e-26/---	SM00369/110.0/Leucine-rich repeats, typical (most populated) subfamily	biological_process:GO:0008152//metabolic process;cellular_component:GO:0016020//membrane;molecular_function:GO:0003824//catalytic activity;
Unigene6991_All	1521	110.352	12.5976	-3.1309	0.000146192	0.00098838	Down	gi|590636798|ref|XP_007028946.1|/1.73931e-115/Tubulin binding cofactor C domain-containing protein isoform 1 [Theobroma cacao] &gt;gi|590636801|ref|XP_007028947.1| Tubulin binding cofactor C domain-containing protein isoform 1 [Theobroma cacao] &gt;gi|508717551|gb|EOY09448.1| Tubulin binding cofactor C domain-containing protein isoform 1 [Theobroma cacao] &gt;gi|508717552|gb|EOY09449.1| Tubulin b…	gi|225441390|ref|XM_002278169.1|/1e-72/PREDICTED: Vitis vinifera TBCC domain-containing protein 1-like (LOC100246888), mRNA	sp|Q9SX31|PERK9_ARATH/8e-09/Proline-rich receptor-like protein kinase PERK9 OS=Arabidopsis thaliana GN=PERK9 PE=2 SV=1	tcc:TCM_024866/3e-116/Tubulin binding cofactor C domain-containing protein isoform 1; K16810 TBCC domain-containing protein 1	NA	PTHR16052/1.5E-104/--	biological_process:GO:0000902//cell morphogenesis;GO:0007010//cytoskeleton organization;molecular_function:GO:0003779//actin binding;
Unigene15427_All	1553	54.1115	2.29853	-4.55715	0.000146197	0.00098838	Down	gi|566162160|ref|XP_002304437.2|/1.11198e-32/hypothetical protein POPTR_0003s11500g [Populus trichocarpa] &gt;gi|550342976|gb|EEE79416.2| hypothetical protein POPTR_0003s11500g [Populus trichocarpa]	gi|113700406|gb|DQ848600.1|/1e-16/Malus x domestica AUX/IAA8 mRNA, partial cds	sp|Q9FHN8|KCBP_ARATH/1e-10/Kinesin-like calmodulin-binding protein OS=Arabidopsis thaliana GN=KCBP PE=1 SV=1	vvi:100243132/2e-28/myeloid leukemia factor 1; K15622 myeloid leukemia factor 1	NA	PTHR13105/8.7E-21/--	NA
CL1601.Contig6_All	907	0.585168	16.9848	4.85925	0.00014607	0.000987655	Up	gi|661887367|emb|CDP09147.1|/4.6507e-42/unnamed protein product [Coffea canephora]	gi|470116215|ref|XM_004294233.1|/1e-06/PREDICTED: Fragaria vesca subsp. vesca acyl-coenzyme A thioesterase 13-like (LOC101301760), mRNA	NA	vvi:100246755/2e-41/acyl-coenzyme A thioesterase 13; K17362 acyl-coenzyme A thioesterase 13 [EC:3.1.2.-]	NA	PTHR21660:SF8/9.9E-53/--	NA
CL7184.Contig3_All	878	30.0546	3.32542	-3.17597	0.000146041	0.00098752	Down	gi|661898340|emb|CDO98307.1|/4.12037e-24/unnamed protein product [Coffea canephora]	NA	NA	NA	NA	PS50294/10.917/Trp-Asp (WD) repeats circular profile.	NA
Unigene44186_All	802	0.286056	17.3039	5.91866	0.000145969	0.000987162	Up	gi|242045628|ref|XP_002460685.1|/1.21788e-08/hypothetical protein SORBIDRAFT_02g033135 [Sorghum bicolor] &gt;gi|241924062|gb|EER97206.1| hypothetical protein SORBIDRAFT_02g033135 [Sorghum bicolor]	gi|1806599|gb|U60242.1|PSU60242/4e-12/Pinus strobus rps12 gene, microsatellite repeat region	NA	NA	NA	NA	NA
Unigene4486_All	720	0.236332	13.4037	5.82567	0.000145887	0.000986672	Up	NA	NA	NA	NA	NA	NA	NA
CL649.Contig4_All	4101	341.727	55.1333	-2.63185	0.000145766	0.00098598	Down	gi|702240585|ref|XP_010045325.1|/1.66561e-10/PREDICTED: probable L-type lectin-domain containing receptor kinase S.7 [Eucalyptus grandis]	gi|110350028|gb|AC182571.2|/5e-12/Erythranthe guttata clone MGBa-65G3, complete sequence	NA	atr:18431825/4e-09/L-type lectin-domain containing receptor kinase VIII.2; K04730 interleukin-1 receptor-associated kinase 1 [EC:2.7.11.1]	NA	PS50896/8.617/LIS1 homology (LisH) motif profile.	biological_process:GO:0006468//protein phosphorylation;cellular_component:GO:0016021//integral component of membrane;molecular_function:GO:0030246//carbohydrate binding;GO:0005524//ATP binding;GO:0004672//protein kinase activity;
Unigene19220_All	982	79.0282	5.18179	-3.93085	0.00014544	0.00098403	Down	NA	NA	NA	NA	NA	NA	NA
Unigene2729_All	1618	90.5561	5.17386	-4.1295	0.000145431	0.00098403	Down	NA	NA	NA	NA	NA	NA	NA
CL1781.Contig4_All	773	0.232981	13.507	5.85735	0.00014539	0.000983813	Up	NA	NA	NA	NA	NA	NA	NA
Unigene8641_All	1871	3.12006	33.2199	3.4124	0.000145096	0.000982146	Up	gi|697171468|ref|XP_009594662.1|/7.4085e-50/PREDICTED: mediator of RNA polymerase II transcription subunit 11-like isoform X2 [Nicotiana tomentosiformis]	gi|359490910|ref|XM_002269917.2|/3e-18/PREDICTED: Vitis vinifera uncharacterized LOC100255926 (LOC100255926), mRNA	sp|Q6ID77|MED11_ARATH/2e-43/Mediator of RNA polymerase II transcription subunit 11 OS=Arabidopsis thaliana GN=MED11 PE=1 SV=1	sly:101262909/1e-50/mediator of RNA polymerase II transcription subunit 11; K15131 mediator of RNA polymerase II transcription subunit 11	NA	PTHR22890/3.0E-28/--	biological_process:GO:0006357//regulation of transcription from RNA polymerase II promoter;cellular_component:GO:0016592//mediator complex;molecular_function:GO:0001104//RNA polymerase II transcription cofactor activity;
Unigene9749_All	637	9.73115	41.2388	2.08332	0.000145044	0.000981855	Up	gi|703103202|ref|XP_010097668.1|/2.07539e-06/hypothetical protein L484_023808 [Morus notabilis] &gt;gi|587881688|gb|EXB70623.1| hypothetical protein L484_023808 [Morus notabilis]	NA	NA	NA	NA	NA	NA
CL1156.Contig4_All	872	0.561507	16.4985	4.87689	0.000145031	0.000981829	Up	NA	NA	NA	NA	NA	NA	NA
CL9127.Contig1_All	1928	39.1628	7.40719	-2.40249	0.000144919	0.000981137	Down	gi|694394384|ref|XP_009372588.1|/3.16747e-120/PREDICTED: transcription factor E2FA-like, partial [Pyrus x bretschneideri]	gi|359482042|ref|XM_002275422.2|/4e-88/PREDICTED: Vitis vinifera transcription factor E2FA-like (LOC100249486), mRNA	sp|Q9FNY0|E2FA_ARATH/1e-94/Transcription factor E2FA OS=Arabidopsis thaliana GN=E2FA PE=1 SV=1	pxb:103961726/6e-121/transcription factor E2FA-like; K06620 transcription factor E2F3	NA	PF02319/1.7E-22/E2F/DP family winged-helix DNA-binding domain	NA
CL8689.Contig1_All	687	0.230405	13.1396	5.8336	0.000144754	0.000980083	Up	NA	NA	NA	NA	NA	NA	NA
Unigene10193_All	1714	44.7788	4.96122	-3.17405	0.000144751	0.000980083	Down	gi|470146008|ref|XP_004308622.1|/9.81033e-94/PREDICTED: uncharacterized protein LOC101312396 [Fragaria vesca subsp. vesca]	NA	NA	NA	NA	PF07468/4.1E-16/Agglutinin	NA
Unigene6372_All	1973	18.9036	1.39638	-3.75889	0.000144601	0.000979216	Down	NA	NA	sp|Q9SUS9|CPR4_ARATH/4e-06/Probable cysteine proteinase At4g11320 OS=Arabidopsis thaliana GN=At4g11320 PE=2 SV=1	NA	NA	NA	NA
CL1646.Contig1_All	1582	0.323667	20.4563	5.98189	0.000144586	0.000979198	Up	NA	NA	NA	NA	NA	NA	NA
Unigene13228_All	1028	1.66193	26.4481	3.99223	0.000144554	0.000979047	Up	gi|604322213|gb|EYU32599.1|/2.44167e-45/hypothetical protein MIMGU_mgv1a012547mg [Erythranthe guttata]	NA	NA	crb:CARUB_v10023991mg/8e-06/hypothetical protein; K02183 calmodulin	NA	PF13499/1.0E-8/EF-hand domain pair	NA
CL9834.Contig2_All	1976	14.0744	59.8156	2.08745	0.000144532	0.000978962	Up	gi|460386161|ref|XP_004238768.1|/0/PREDICTED: probable receptor-like protein kinase At5g15080 isoform X2 [Solanum lycopersicum]	gi|28804504|dbj|AB090881.1|/0.0/Aster tripolium mRNA for serine/threonine protein kinase, complete cds	sp|Q9LFP7|Y5158_ARATH/0.0/Probable receptor-like protein kinase At5g15080 OS=Arabidopsis thaliana GN=At5g15080 PE=2 SV=1	mtr:MTR_4g115120/6e-132/Protein kinase 2B; K04733 interleukin-1 receptor-associated kinase 4 [EC:2.7.11.1]	CAC0404_1/4e-15/---	PTHR24420/6.2E-168/--	NA
Unigene40339_All	1002	3.47583	25.3942	2.86907	0.000144439	0.000978391	Up	NA	NA	NA	NA	NA	NA	NA
CL4377.Contig5_All	593	17.2693	1.01067	-4.09482	0.000144334	0.000977747	Down	gi|565351866|ref|XP_006342872.1|/1.1695e-24/PREDICTED: d-3-phosphoglycerate dehydrogenase, chloroplastic-like [Solanum tuberosum]	gi|357467710|ref|XM_003604092.1|/5e-08/Medicago truncatula Phosphoglycerate dehydrogenase (MTR_4g005880) mRNA, complete cds	sp|O04130|SERA_ARATH/3e-22/D-3-phosphoglycerate dehydrogenase, chloroplastic OS=Arabidopsis thaliana GN=At1g17745 PE=1 SV=2	sot:102580248/2e-25/d-3-phosphoglycerate dehydrogenase, chloroplastic-like; K00058 D-3-phosphoglycerate dehydrogenase [EC:1.1.1.95]	NA	NA	NA
CL8453.Contig3_All	2589	465.265	90.1654	-2.36741	0.000143939	0.000975259	Down	gi|697173813|ref|XP_009595836.1|/0/PREDICTED: geraniol 8-hydroxylase-like [Nicotiana tomentosiformis]	gi|470119604|ref|XM_004295854.1|/2e-10/PREDICTED: Fragaria vesca subsp. vesca flavonoid 3'-monooxygenase-like (LOC101308659), mRNA	sp|Q9SBQ9|F3PH_PETHY/2e-98/Flavonoid 3'-monooxygenase OS=Petunia hybrida GN=CYP75B2 PE=2 SV=1	egr:104440726/7e-128/flavonoid 3'-monooxygenase-like; K14985 26-hydroxylase [EC:1.14.-.-]	alr4766/2e-27/---	PS00086/-/Cytochrome P450 cysteine heme-iron ligand signature.	NA
CL2000.Contig3_All	1020	22.858	3.20201	-2.83565	0.000143879	0.000974912	Down	gi|255556854|ref|XP_002519460.1|/6.12155e-22/Pectate lyase precursor, putative [Ricinus communis] &gt;gi|223541323|gb|EEF42874.1| Pectate lyase precursor, putative [Ricinus communis]	gi|519690203|gb|JX584098.1|/1e-06/Gossypium hirsutum clone NBRI_GE17303 microsatellite sequence	sp|Q9SCP2|PLY12_ARATH/3e-22/Probable pectate lyase 12 OS=Arabidopsis thaliana GN=At3g53190 PE=2 SV=2	pmum:103339811/7e-22/probable pectate lyase 12; K01728 pectate lyase [EC:4.2.2.2]	NA	NA	biological_process:GO:0045490//pectin catabolic process;molecular_function:GO:0046872//metal ion binding;GO:0030570//pectate lyase activity;
Unigene13804_All	706	0.277872	17.0521	5.93939	0.000143861	0.000974896	Up	NA	NA	NA	NA	NA	NA	NA
CL14018.Contig2_All	748	2.46641	30.6536	3.63557	0.000143867	0.000974896	Up	gi|568874725|ref|XP_006490464.1|/3.62382e-41/PREDICTED: UDP-glycosyltransferase 76F1-like [Citrus sinensis]	NA	sp|Q9FI96|U76C3_ARATH/1e-30/UDP-glycosyltransferase 76C3 OS=Arabidopsis thaliana GN=UGT76C3 PE=3 SV=1	aly:ARALYDRAFT_487386/4e-28/UGT76C2; UDP-glucosyl transferase 76C2; K13493 cytokinin-N-glucosyltransferase [EC:2.4.1.-]	NA	PTHR11926:SF102/4.1E-49/--	NA
CL17014.Contig5_All	1650	15.0811	0.268939	-5.80931	0.000143838	0.000974824	Down	gi|460397500|ref|XP_004244305.1|/1.25303e-21/PREDICTED: uncharacterized protein LOC101252101 [Solanum lycopersicum]	gi|270151205|gb|BT118091.1|/4e-20/Picea glauca clone GQ04002_D20 mRNA sequence	sp|Q8L751|ORP1C_ARATH/8e-20/Oxysterol-binding protein-related protein 1C OS=Arabidopsis thaliana GN=ORP1C PE=2 SV=1	aly:ARALYDRAFT_889097/2e-11/hypothetical protein; K05356 all-trans-nonaprenyl-diphosphate synthase [EC:2.5.1.84 2.5.1.85]	NA	NA	NA
CL1212.Contig6_All	2574	15.1006	0.269355	-5.80896	0.000143789	0.000974557	Down	NA	NA	NA	NA	NA	NA	NA
CL9719.Contig4_All	882	29.1859	0.83409	-5.12893	0.000143401	0.000971988	Down	gi|387965705|gb|AFK13834.1|/1.86955e-08/putative PIF1 DNA helicase/replication protein A1-like protein [Beta vulgaris subsp. vulgaris]	NA	NA	bvg:104885244/2e-11/replication protein A 70 kDa DNA-binding subunit B-like; K07466 replication factor A1	NA	NA	NA
Unigene10074_All	1406	31.2408	5.43915	-2.52198	0.000143361	0.000971806	Down	NA	NA	NA	NA	NA	NA	NA
CL10342.Contig4_All	2604	140.644	25.0862	-2.48708	0.000143203	0.000970896	Down	gi|694364994|ref|XP_009361453.1|/1.93792e-171/PREDICTED: transcriptional activator DEMETER-like [Pyrus x bretschneideri]	gi|357445858|ref|XM_003593159.1|/9e-19/Medicago truncatula Repressor of silencing (MTR_2g008920) mRNA, complete cds	sp|Q8LK56|DME_ARATH/3e-166/Transcriptional activator DEMETER OS=Arabidopsis thaliana GN=DME PE=1 SV=2	cme:CYME_CMD139C/5e-13/similar to endonuclease III; K10773 endonuclease III [EC:4.2.99.18]	DR2438/8e-20/---	PF00730/1.2E-5/HhH-GPD superfamily base excision DNA repair protein	NA
CL5312.Contig28_All	1638	0.274105	16.2559	5.89009	0.000143021	0.00096979	Up	gi|604311862|gb|EYU25856.1|/1.49583e-59/hypothetical protein MIMGU_mgv1a004842mg [Erythranthe guttata]	NA	sp|Q9C7A2|Y3236_ARATH/5e-09/Ankyrin repeat-containing protein At3g12360 OS=Arabidopsis thaliana GN=At3g12360 PE=2 SV=1	NA	NA	PF12796/8.1E-8/Ankyrin repeats (3 copies)	NA
CL6466.Contig1_All	758	0.693091	23.8069	5.10219	0.000142981	0.000969643	Up	NA	gi|189163173|dbj|AP010407.1|/4e-09/Lotus japonicus genomic DNA, chromosome 3, clone: LjT18K24, TM1754, complete sequence	NA	NA	NA	NA	NA
CL2072.Contig4_All	1626	16.6786	0.291354	-5.83908	0.000142962	0.000969577	Down	gi|697166492|ref|XP_009592076.1|/0/PREDICTED: gamma aminobutyrate transaminase 1, mitochondrial [Nicotiana tomentosiformis]	gi|210145617|dbj|AK244308.1|/8e-80/Glycine max cDNA, clone: GMFL01-02-K12	sp|Q84P54|GATP1_SOLLC/0.0/Gamma aminobutyrate transaminase 1, mitochondrial OS=Solanum lycopersicum GN=GABA-TP1 PE=1 SV=1	egr:104425166/0.0/gamma aminobutyrate transaminase 3, chloroplastic; K16871 4-aminobutyrate---pyruvate transaminase [EC:2.6.1.96]	SMb20379/6e-130/---	NA	molecular_function:GO:0003992//N2-acetyl-L-ornithine:2-oxoglutarate 5-aminotransferase activity;GO:0030170//pyridoxal phosphate binding;
CL8024.Contig1_All	2732	187.435	46.1154	-2.02307	0.000142939	0.000969487	Down	gi|359487428|ref|XP_002263448.2|/5.38511e-164/PREDICTED: chaperone protein dnaJ 1, mitochondrial-like [Vitis vinifera] &gt;gi|297736212|emb|CBI24850.3| unnamed protein product [Vitis vinifera]	gi|359487427|ref|XM_002263412.2|/6e-51/PREDICTED: Vitis vinifera chaperone protein dnaJ 1, mitochondrial-like (LOC100259686), mRNA	sp|Q38813|DNAJ1_ARATH/7e-73/Chaperone protein dnaJ 1, mitochondrial OS=Arabidopsis thaliana GN=ATJ1 PE=2 SV=2	vvi:100259686/9e-165/chaperone protein dnaJ 1, mitochondrial; K03686 molecular chaperone DnaJ	NMB0059/9e-83/---	PTHR24076:SF85/1.6E-206/--	biological_process:GO:0006457//protein folding;GO:0030154//cell differentiation;GO:0000741//karyogamy;GO:0009561//megagametogenesis;cellular_component:GO:0005737//cytoplasm;molecular_function:GO:0005515//protein binding;
CL701.Contig5_All	2237	0.259277	15.6607	5.91651	0.000142916	0.000969412	Up	gi|359481940|ref|XP_002264975.2|/2.85843e-59/PREDICTED: uncharacterized protein LOC100248757 [Vitis vinifera]	gi|359481939|ref|XM_002264939.2|/2e-07/PREDICTED: Vitis vinifera uncharacterized LOC100248757 (LOC100248757), mRNA	sp|F4JJP1|Y4759_ARATH/1e-06/WEB family protein At4g27595, chloroplastic OS=Arabidopsis thaliana GN=At4g27595 PE=2 SV=1	egr:104438893/1e-36/sporulation-specific protein 15-like; K10352 myosin heavy chain	aq_629/3e-07/---	NA	NA
Unigene13412_All	985	21.5971	2.1429	-3.3332	0.000142919	0.000969412	Down	gi|586643946|ref|XP_006827022.1|/1.35154e-37/hypothetical protein AMTR_s00010p00220870 [Amborella trichopoda] &gt;gi|548831451|gb|ERM94259.1| hypothetical protein AMTR_s00010p00220870 [Amborella trichopoda]	NA	NA	NA	NA	PTHR23054/1.9E-29/--	biological_process:GO:0044763//single-organism cellular process;GO:0050794//regulation of cellular process;cellular_component:GO:0005623//cell;
CL6453.Contig1_All	2455	0.313802	19.8562	5.98359	0.000142857	0.000969118	Up	gi|698515707|ref|XP_009802731.1|/1.88346e-118/PREDICTED: LOW QUALITY PROTEIN: uncharacterized protein LOC104248214 [Nicotiana sylvestris]	gi|460377617|ref|XM_004234540.1|/3e-12/PREDICTED: Solanum lycopersicum uncharacterized LOC101266197 (LOC101266197), mRNA	sp|B6SFA4|MAA3_ARATH/2e-38/Probable helicase MAGATAMA 3 OS=Arabidopsis thaliana GN=MAA3 PE=2 SV=1	sot:102595832/2e-116/uncharacterized LOC102595832; K10706 senataxin [EC:3.6.4.-]	YLR430w/2e-36/---	PTHR10887:SF338/6.0E-139/--	NA
CL8062.Contig2_All	1075	0.244532	14.0755	5.84702	0.00014284	0.000969064	Up	gi|225436813|ref|XP_002270167.1|/3.66542e-47/PREDICTED: uncharacterized protein LOC100240762 [Vitis vinifera] &gt;gi|296086638|emb|CBI32273.3| unnamed protein product [Vitis vinifera]	gi|189011720|gb|AC226017.1|/6e-12/Solanum lycopersicum chromosome 6 clone C06SLm0066F23, complete sequence	NA	NA	NA	NA	NA
Unigene43487_All	1313	0.279778	16.7902	5.90719	0.000142704	0.000968203	Up	gi|553073|gb|AAA33448.1|/4.63549e-09/reverse transcriptase, partial [Zea mays]	NA	NA	NA	NA	NA	NA
CL5925.Contig2_All	549	0.266349	16.3737	5.94191	0.000142669	0.000968033	Up	NA	NA	NA	NA	NA	NA	NA
CL17048.Contig4_All	2303	1599.19	353.767	-2.17647	0.000142561	0.000967362	Down	gi|359478456|ref|XP_002283592.2|/0/PREDICTED: protochlorophyllide-dependent translocon component 52, chloroplastic-like [Vitis vinifera]	gi|349710619|emb|FQ396282.1|/5e-51/Vitis vinifera clone SS0AFA10YK13	sp|Q8W496|PTC52_ARATH/0.0/Protochlorophyllide-dependent translocon component 52, chloroplastic OS=Arabidopsis thaliana GN=PTC52 PE=2 SV=1	egr:104434044/7e-49/pheophorbide a oxygenase, chloroplastic; K13071 pheophorbide a oxygenase [EC:1.14.12.20]	slr1747/2e-38/---	PTHR21266:SF25/5.7E-68/--	biological_process:GO:0055114//oxidation-reduction process;molecular_function:GO:0051537//2 iron, 2 sulfur cluster binding;GO:0046872//metal ion binding;GO:0010277//chlorophyllide a oxygenase [overall] activity;
CL924.Contig4_All	1834	0.254212	14.7958	5.86301	0.000142479	0.000966863	Up	gi|359477281|ref|XP_003631958.1|/7.61029e-07/PREDICTED: pentatricopeptide repeat-containing protein At3g06920-like [Vitis vinifera]	NA	NA	NA	NA	NA	NA
Unigene8894_All	1482	1.54014	20.3899	3.72672	0.000142415	0.000966491	Up	gi|255541706|ref|XP_002511917.1|/2.26984e-49/protein binding protein, putative [Ricinus communis] &gt;gi|223549097|gb|EEF50586.1| protein binding protein, putative [Ricinus communis]	NA	NA	pxb:103933176/2e-48/uncharacterized LOC103933176; K11985 TRAF-interacting protein [EC:2.3.2.27]	NA	NA	NA
Unigene5897_All	449	18.9247	1.7453	-3.43872	0.000142373	0.00096627	Down	NA	NA	NA	NA	NA	NA	NA
CL17163.Contig1_All	1735	7.79304	32.237	2.04846	0.000142229	0.000965355	Up	gi|147777887|emb|CAN77974.1|/4.75875e-104/hypothetical protein VITISV_006175 [Vitis vinifera]	gi|332189094|gb|CP002684.1|/2e-16/Arabidopsis thaliana chromosome 1 sequence	sp|P10978|POLX_TOBAC/2e-33/Retrovirus-related Pol polyprotein from transposon TNT 1-94 OS=Nicotiana tabacum PE=2 SV=1	mdm:103449689/2e-31/uncharacterized LOC103449689; K16570 gamma-tubulin complex component 3	NA	PTHR11439/3.8E-87/--	NA
CL8204.Contig11_All	1608	3.26717	48.2028	3.883	0.000142097	0.000964521	Up	gi|697182172|ref|XP_009600088.1|/2.41533e-163/PREDICTED: 3-hydroxyisobutyryl-CoA hydrolase-like protein 5 [Nicotiana tomentosiformis] &gt;gi|697182174|ref|XP_009600089.1| PREDICTED: 3-hydroxyisobutyryl-CoA hydrolase-like protein 5 [Nicotiana tomentosiformis]	gi|359485350|ref|XM_002279126.2|/4e-54/PREDICTED: Vitis vinifera 3-hydroxyisobutyryl-CoA hydrolase-like protein 5-like (LOC100266026), mRNA	sp|Q9SHJ8|HIBC8_ARATH/7e-149/3-hydroxyisobutyryl-CoA hydrolase-like protein 5 OS=Arabidopsis thaliana GN=At1g06550 PE=1 SV=2	pmum:103328923/2e-163/3-hydroxyisobutyryl-CoA hydrolase-like protein 5; K05605 3-hydroxyisobutyryl-CoA hydrolase [EC:3.1.2.4]	BMEI1196/3e-51/---	PF13766/6.3E-33/2-enoyl-CoA Hydratase C-terminal region	molecular_function:GO:0003860//3-hydroxyisobutyryl-CoA hydrolase activity;
CL7793.Contig1_All	2353	136.815	560.205	2.03373	0.000142096	0.000964521	Up	gi|359478224|ref|XP_003632089.1|/4.2623e-162/PREDICTED: cytochrome P450 76C1-like [Vitis vinifera]	gi|512502238|gb|KC441534.1|/8e-10/Tanacetum cinerariifolium clone Ct2448 cytochrome P450-like protein mRNA, complete cds	sp|O64636|C76C1_ARATH/1e-96/Cytochrome P450 76C1 OS=Arabidopsis thaliana GN=CYP76C1 PE=2 SV=1	egr:104440726/7e-140/flavonoid 3'-monooxygenase-like; K14985 26-hydroxylase [EC:1.14.-.-]	BH0579/5e-31/---	PR00385/2.0E-10/P450 superfamily signature	NA
CL7471.Contig1_All	1762	0.272638	16.8174	5.94682	0.000142009	0.000964051	Up	NA	gi|123687005|emb|AM459918.1|/2e-06/Vitis vinifera contig VV78X056834.18, whole genome shotgun sequence	NA	NA	NA	NA	NA
CL10226.Contig1_All	1669	52.4833	6.8667	-2.93417	0.000142001	0.000964051	Down	gi|568824030|ref|XP_006466409.1|/0/PREDICTED: lysosomal Pro-X carboxypeptidase-like [Citrus sinensis]	gi|359497043|ref|XM_002263353.2|/1e-53/PREDICTED: Vitis vinifera lysosomal Pro-X carboxypeptidase-like (LOC100261134), mRNA	sp|Q1PF50|EDA2_ARATH/2e-21/Probable serine protease EDA2 OS=Arabidopsis thaliana GN=EDA2 PE=2 SV=2	cit:102613309/0.0/lysosomal Pro-X carboxypeptidase-like; K01285 lysosomal Pro-X carboxypeptidase [EC:3.4.16.2]	NA	PTHR11010/2.4E-225/--	biological_process:GO:0006508//proteolysis;cellular_component:GO:0016021//integral component of membrane;GO:0009507//chloroplast;GO:0005773//vacuole;molecular_function:GO:0004185//serine-type carboxypeptidase activity;GO:0008239//dipeptidyl-peptidase activity;
CL12323.Contig2_All	1070	46.2402	5.2398	-3.14156	0.000141995	0.000964051	Down	gi|590686937|ref|XP_007042524.1|/6.1685e-63/Reticulon family protein isoform 1 [Theobroma cacao] &gt;gi|508706459|gb|EOX98355.1| Reticulon family protein isoform 1 [Theobroma cacao]	gi|470136532|ref|XM_004303997.1|/1e-09/PREDICTED: Fragaria vesca subsp. vesca reticulon-like protein B11-like, transcript variant 2 (LOC101312074), mRNA	sp|Q9LT71|RTNLK_ARATH/8e-52/Reticulon-like protein B11 OS=Arabidopsis thaliana GN=RTNLB11 PE=2 SV=1	bvg:104904629/7e-08/3beta-hydroxysteroid-dehydrogenase/decarboxylase isoform 2-like; K07748 sterol-4alpha-carboxylate 3-dehydrogenase (decarboxylating) [EC:1.1.1.170]	NA	PF02453/5.4E-38/Reticulon	cellular_component:GO:0005783//endoplasmic reticulum;GO:0016021//integral component of membrane;
Unigene29222_All	974	16.2942	0.285774	-5.83334	0.000141841	0.000963157	Down	gi|659089284|ref|XP_008445425.1|/2.06536e-61/PREDICTED: D-aminoacyl-tRNA deacylase [Cucumis melo]	gi|225317624|dbj|AK322981.1|/3e-07/Solanum lycopersicum cDNA, clone: LEFL1046CH02, HTC in leaf	sp|Q9ZPQ3|GEK1_ARATH/2e-45/D-aminoacyl-tRNA deacylase OS=Arabidopsis thaliana GN=GEK1 PE=1 SV=2	cmo:103488450/4e-62/D-aminoacyl-tRNA deacylase; K09716 D-aminoacyl-tRNA deacylase [EC:3.1.1.96]	NA	NA	NA
CL611.Contig10_All	1190	18.3581	0.31191	-5.87914	0.000141336	0.00095998	Down	gi|697183549|ref|XP_009600794.1|/3.58654e-54/PREDICTED: zinc finger protein 4-like isoform X2 [Nicotiana tomentosiformis]	gi|502141659|ref|XM_004504525.1|/2e-21/PREDICTED: Cicer arietinum zinc finger protein 4-like (LOC101513074), mRNA	sp|Q39263|ZFP4_ARATH/2e-32/Zinc finger protein 4 OS=Arabidopsis thaliana GN=ZFP4 PE=2 SV=2	obr:102702729/2e-06/DNA repair protein XRCC3 homolog; K10880 DNA-repair protein XRCC3	NA	PS00028/-/Zinc finger C2H2 type domain signature.	NA
CL5250.Contig6_All	905	0.235503	13.7945	5.8722	0.000141295	0.000959765	Up	gi|661893927|emb|CDP02368.1|/1.16768e-69/unnamed protein product [Coffea canephora]	gi|157265599|gb|AC210139.1|/1e-34/Populus trichocarpa clone POP113-I04, complete sequence	sp|Q9FWA4|GAUT9_ARATH/2e-68/Probable galacturonosyltransferase 9 OS=Arabidopsis thaliana GN=GAUT9 PE=2 SV=1	cit:102611989/6e-70/probable galacturonosyltransferase 9-like; K13648 alpha-1,4-galacturonosyltransferase [EC:2.4.1.43]	NA	PTHR32116:SF19/8.6E-45/--	cellular_component:GO:0016020//membrane;GO:0005794//Golgi apparatus;molecular_function:GO:0016757//transferase activity, transferring glycosyl groups;
Unigene13388_All	1006	0.867234	17.4928	4.33419	0.00014101	0.000957954	Up	NA	gi|478620941|dbj|AP012599.1|/2e-23/Vigna angularis mitochondrial DNA, complete sequence	NA	NA	NA	NA	NA
CL12600.Contig2_All	560	15.1796	0.270356	-5.81113	0.000140947	0.000957589	Down	NA	gi|359486891|ref|XM_002262746.2|/4e-08/PREDICTED: Vitis vinifera dihydrolipoyllysine-residue acetyltransferase component 1 of pyruvate dehydrogenase complex, mitochondrial-like (LOC100243846), mRNA	NA	NA	NA	NA	NA
CL14480.Contig1_All	573	0.235524	13.6745	5.85947	0.00014092	0.000957464	Up	NA	NA	NA	NA	NA	NA	NA
CL12769.Contig2_All	2031	151.897	8.60346	-4.14203	0.000140798	0.000956699	Down	gi|697152488|ref|XP_009630478.1|/0/PREDICTED: probable phenylalanine--tRNA ligase alpha subunit [Nicotiana tomentosiformis]	gi|359475323|ref|XM_003631607.1|/1e-162/PREDICTED: Vitis vinifera probable phenylalanyl-tRNA synthetase alpha chain-like (LOC100853559), mRNA	sp|Q9T034|SYFA_ARATH/0.0/Probable phenylalanine--tRNA ligase alpha subunit OS=Arabidopsis thaliana GN=At4g39280 PE=2 SV=3	sot:102592959/0.0/probable phenylalanine--tRNA ligase alpha subunit-like; K01889 phenylalanyl-tRNA synthetase alpha chain [EC:6.1.1.20]	SPAC3G9.06/3e-126/---	PTHR11538/1.3E-229/--	NA
Unigene10091_All	698	7.31543	44.1746	2.5942	0.000140789	0.000956697	Up	gi|460367150|ref|XP_004229438.1|/5.25254e-44/PREDICTED: neurogenic protein mastermind-like [Solanum lycopersicum]	NA	NA	NA	NA	NA	molecular_function:GO:0046872//metal ion binding;
CL9611.Contig1_All	1470	54.43	10.2	-2.41582	0.000140787	0.000956697	Down	gi|698520055|ref|XP_009804893.1|/8.10639e-78/PREDICTED: uncharacterized protein LOC104250057 isoform X1 [Nicotiana sylvestris]	gi|147783847|emb|AM462129.2|/4e-23/Vitis vinifera contig VV78X160019.5, whole genome shotgun sequence	sp|Q9C6H3|SINL2_ARATH/1e-08/E3 ubiquitin-protein ligase SINA-like 2 OS=Arabidopsis thaliana GN=At1g66620 PE=2 SV=1	mdm:103444166/6e-45/E3 ubiquitin-protein ligase SINA-like 10; K04506 E3 ubiquitin-protein ligase SIAH1 [EC:2.3.2.27]	NA	NA	NA
Unigene21664_All	998	16.9258	1.00424	-4.07504	0.000140565	0.000955299	Down	gi|604297299|gb|EYU17563.1|/1.93745e-15/hypothetical protein MIMGU_mgv1a006781mg [Erythranthe guttata]	gi|123694349|emb|AM465800.1|/3e-13/Vitis vinifera contig VV78X199681.46, whole genome shotgun sequence	sp|Q5Z8P2|PUS2_ORYSJ/1e-14/RNA pseudouridine synthase 2, chloroplastic OS=Oryza sativa subsp. japonica GN=Os06g0717400 PE=2 SV=1	cit:102617380/2e-15/lysine-specific demethylase 5A-like; K11446 histone demethylase JARID1 [EC:1.14.11.-]	NA	NA	biological_process:GO:0055114//oxidation-reduction process;cellular_component:GO:0005634//nucleus;molecular_function:GO:0003677//DNA binding;GO:0016706//oxidoreductase activity, acting on paired donors, with incorporation or reduction of molecular oxygen, 2-oxoglutarate as one donor, and incorporation of one atom each of oxygen into both donors;GO:0008270//zinc ion binding;
CL15048.Contig2_All	1482	0.233676	13.3363	5.83471	0.000140434	0.000954469	Up	NA	gi|281183760|gb|GQ376518.1|/1e-10/Salvia officinalis microsatellite SoUZ007 sequence	sp|Q5PP32|WTR25_ARATH/4e-06/WAT1-related protein At3g45870 OS=Arabidopsis thaliana GN=At3g45870 PE=2 SV=1	NA	NA	NA	NA
CL7599.Contig3_All	719	15.4078	0.272171	-5.82301	0.000140432	0.000954469	Down	gi|590655512|ref|XP_007034009.1|/5.47401e-07/Uncharacterized protein isoform 1 [Theobroma cacao] &gt;gi|508713038|gb|EOY04935.1| Uncharacterized protein isoform 1 [Theobroma cacao]	NA	sp|P13983|EXTN_TOBAC/2e-07/Extensin OS=Nicotiana tabacum GN=HRGPNT3 PE=2 SV=1	NA	NA	NA	NA
CL111.Contig4_All	1547	0.475507	33.5445	6.14047	0.000140233	0.000953433	Up	NA	gi|440546440|gb|AC253657.4|/9e-18/Solanum lycopersicum strain Heinz 1706 chromosome 7 clone slm-2p22 map 7, complete sequence	NA	NA	NA	NA	NA
CL3041.Contig2_All	541	15.1407	0.269303	-5.81306	0.000140236	0.000953433	Down	gi|645269484|ref|XP_008240021.1|/9.75699e-24/PREDICTED: S-adenosylmethionine carrier 1, chloroplastic/mitochondrial [Prunus mume]	gi|470126663|ref|XM_004299255.1|/2e-19/PREDICTED: Fragaria vesca subsp. vesca uncharacterized LOC101313311 (LOC101313311), mRNA	sp|Q93XM7|MCAT_ARATH/5e-06/Mitochondrial carnitine/acylcarnitine carrier-like protein OS=Arabidopsis thaliana GN=BOU PE=2 SV=1	pxb:103939563/1e-20/serine/threonine-protein phosphatase 7-like; K04460 serine/threonine-protein phosphatase 5 [EC:3.1.3.16]	NA	NA	biological_process:GO:0055085//transmembrane transport;cellular_component:GO:0016021//integral component of membrane;
CL16047.Contig1_All	1259	0.227888	13.0721	5.84202	0.000140095	0.000952721	Up	gi|595914105|ref|XP_007214653.1|/5.25536e-35/hypothetical protein PRUPE_ppa002063mg [Prunus persica] &gt;gi|462410518|gb|EMJ15852.1| hypothetical protein PRUPE_ppa002063mg [Prunus persica]	gi|425872921|gb|JQ666164.1|/6e-06/Citrus trifoliata purple acid phosphatase (pap2) mRNA, complete cds	sp|Q93WP4|PEPP_ALLCE/5e-20/Phosphoenolpyruvate phosphatase OS=Allium cepa GN=ACPEPP PE=1 SV=1	pmum:103324432/1e-35/uncharacterized LOC103324432; K15601 lysine-specific demethylase 3 [EC:1.14.11.-]	NA	NA	NA
Unigene51796_All	475	0.234222	13.4958	5.84849	0.000140046	0.000952453	Up	gi|225425476|ref|XP_002272745.1|/5.09784e-37/PREDICTED: F-box/kelch-repeat protein At1g67480 [Vitis vinifera] &gt;gi|297738424|emb|CBI27625.3| unnamed protein product [Vitis vinifera]	NA	sp|Q9CAG8|FBK28_ARATH/4e-24/F-box/kelch-repeat protein At1g67480 OS=Arabidopsis thaliana GN=At1g67480 PE=2 SV=1	NA	NA	NA	biological_process:GO:0016567//protein ubiquitination;cellular_component:GO:0031463//Cul3-RING ubiquitin ligase complex;molecular_function:GO:0004842//ubiquitin-protein transferase activity;
CL1551.Contig1_All	1364	0.713837	24.6762	5.11138	0.000139916	0.000951629	Up	gi|659129678|ref|XP_008464787.1|/7.64526e-12/PREDICTED: transcription factor bHLH79 [Cucumis melo]	gi|195593054|gb|AF283506.2|/5e-25/Catharanthus roseus MYC1 (myc1) mRNA, complete cds	sp|Q0JXE7|BPE_ARATH/1e-12/Transcription factor BPE OS=Arabidopsis thaliana GN=BPE PE=2 SV=1	pop:POPTR_0002s10030g/4e-10/hypothetical protein; K11253 histone H3	NA	NA	NA
Unigene21952_All	3369	17.2703	77.5697	2.1672	0.000139911	0.000951629	Up	gi|359488197|ref|XP_002271823.2|/0/PREDICTED: protease Do-like 7-like [Vitis vinifera]	gi|359488196|ref|XM_002271787.2|/0.0/PREDICTED: Vitis vinifera protease Do-like 7-like (LOC100255257), mRNA	sp|Q8RY22|DEGP7_ARATH/0.0/Protease Do-like 7 OS=Arabidopsis thaliana GN=DEGP7 PE=2 SV=1	mdm:103428105/4e-52/proline iminopeptidase-like; K01259 proline iminopeptidase [EC:3.4.11.5]	SPBC1685.05/8e-116/---	SM00228/0.7/Domain present in PSD-95, Dlg, and ZO-1/2.	NA
CL35.Contig2_All	729	0.232291	13.4077	5.85099	0.000139777	0.000950873	Up	gi|698554037|ref|XP_009770105.1|/9.70602e-36/PREDICTED: replication protein A 32 kDa subunit B-like isoform X2 [Nicotiana sylvestris]	NA	sp|Q8LFJ8|RFA2B_ARATH/3e-26/Replication protein A 32 kDa subunit B OS=Arabidopsis thaliana GN=RPA2B PE=2 SV=1	sot:102587963/2e-34/replication protein A 32 kDa subunit B-like; K10739 replication factor A2	SPCC1753.01c/5e-06/---	PF08784/2.6E-15/Replication protein A C terminal	NA
CL14358.Contig2_All	926	127.442	29.808	-2.09607	0.000139787	0.000950873	Down	gi|661886274|emb|CDP10196.1|/3.16791e-70/unnamed protein product [Coffea canephora]	gi|225467312|ref|XM_002262815.1|/5e-09/PREDICTED: Vitis vinifera uncharacterized LOC100257374 (LOC100257374), mRNA	NA	sita:101783840/8e-55/gamma-tubulin complex component 2; K16569 gamma-tubulin complex component 2	NA	PF06364/1.7E-41/Protein of unknown function (DUF1068)	NA
CL4701.Contig5_All	2501	24.4433	1.48674	-4.03921	0.000139778	0.000950873	Down	gi|86279650|gb|ABC94480.1|/0/putative flavonoid 3&apos;-hydroxylase cytochrome P450 [Artemisia annua]	gi|119371445|dbj|AP009268.1|/8e-07/Solanum lycopersicum genomic DNA, chromosome 8, clone: C08HBa0060C12, complete sequence	sp|O64636|C76C1_ARATH/2e-94/Cytochrome P450 76C1 OS=Arabidopsis thaliana GN=CYP76C1 PE=2 SV=1	egr:104440726/2e-133/flavonoid 3'-monooxygenase-like; K14985 26-hydroxylase [EC:1.14.-.-]	all3746/1e-27/---	PR00463/9.9E-46/E-class P450 group I signature	NA
Unigene14216_All	1932	24.1126	2.1674	-3.47575	0.000139601	0.000949983	Down	gi|698446375|ref|XP_009769154.1|/4.38858e-45/PREDICTED: ATP-dependent DNA helicase PIF1-like [Nicotiana sylvestris] &gt;gi|698518537|ref|XP_009804135.1| PREDICTED: ATP-dependent DNA helicase PIF1-like [Nicotiana sylvestris]	gi|189163254|dbj|AP010488.1|/2e-07/Lotus japonicus genomic DNA, chromosome 3, clone: LjB15I03, BM1740, complete sequence	NA	mtr:MTR_4g017460/2e-43/ATP-dependent DNA helicase PIF1; K15255 ATP-dependent DNA helicase PIF1 [EC:3.6.4.12]	NA	NA	NA
CL9091.Contig2_All	704	23.7629	2.14708	-3.46827	0.000139569	0.000949827	Down	gi|641857894|gb|KDO76639.1|/1.46078e-33/hypothetical protein CISIN_1g004727mg [Citrus sinensis]	gi|502138928|ref|XM_004503524.1|/4e-12/PREDICTED: Cicer arietinum glutamine-dependent NAD(+) synthetase-like (LOC101513288), mRNA	sp|Q9C723|NADE_ARATH/4e-34/Glutamine-dependent NAD(+) synthetase OS=Arabidopsis thaliana GN=At1g55090 PE=2 SV=1	cit:102621188/3e-34/glutamine-dependent NAD(+) synthetase-like; K01950 NAD+ synthase (glutamine-hydrolysing) [EC:6.3.5.1]	SPCC553.02_1/4e-18/---	PTHR23090/3.7E-33/--	biological_process:GO:0009435//NAD biosynthetic process;molecular_function:GO:0005524//ATP binding;GO:0003952//NAD+ synthase (glutamine-hydrolyzing) activity;GO:0016810//hydrolase activity, acting on carbon-nitrogen (but not peptide) bonds;
Unigene18691_All	855	1.19286	61.0471	5.67742	0.000139246	0.000947932	Up	NA	NA	NA	NA	NA	NA	NA
CL4834.Contig2_All	1522	15.8026	0.277392	-5.83209	0.00013914	0.000947276	Down	gi|590604840|ref|XP_007020345.1|/9.10674e-152/Cell division control protein 48 C isoform 1 [Theobroma cacao] &gt;gi|508719973|gb|EOY11870.1| Cell division control protein 48 C isoform 1 [Theobroma cacao]	gi|225425862|ref|XM_002266149.1|/6e-99/PREDICTED: Vitis vinifera cell division control protein 48 homolog C-like (LOC100261441), mRNA	sp|Q9SS94|CD48C_ARATH/3e-122/Cell division control protein 48 homolog C OS=Arabidopsis thaliana GN=CDC48C PE=2 SV=2	tcc:TCM_030531/2e-152/Cell division control protein 48 C isoform 1; K14571 ribosome biogenesis ATPase	SPBC16E9.10c/1e-80/---	PF00004/8.2E-43/ATPase family associated with various cellular activities (AAA)	biological_process:GO:0051301//cell division;molecular_function:GO:0005524//ATP binding;
CL1226.Contig11_All	705	15.9299	0.280114	-5.82958	0.000139109	0.000947186	Down	gi|723730275|ref|XP_010326347.1|/2.01342e-17/PREDICTED: pre-mRNA-processing factor 39 isoform X1 [Solanum lycopersicum] &gt;gi|723730278|ref|XP_010326348.1| PREDICTED: pre-mRNA-processing factor 39 isoform X1 [Solanum lycopersicum]	gi|224070091|ref|XM_002303077.1|/6e-11/Populus trichocarpa hydroxyproline-rich glycoprotein (POPTR_0002s25890g) mRNA, complete cds	NA	sly:101247553/6e-18/pre-mRNA-processing factor 39; K13217 pre-mRNA-processing factor 39	NA	PTHR17204:SF5/1.4E-12/--	NA
Unigene5241_All	415	15.8329	0.637105	-4.63525	0.000139099	0.000947179	Down	NA	NA	NA	NA	NA	NA	NA
CL2808.Contig1_All	1116	17.7193	0.30069	-5.8809	0.000139094	0.000947179	Down	gi|657404627|gb|AES61845.2|/5.9724e-24/serine/threonine-protein phosphatase [Medicago truncatula]	gi|357442632|ref|XM_003591546.1|/2e-15/Medicago truncatula Serine/threonine protein phosphatase (MTR_1g089370) mRNA, complete cds	sp|Q8L7U5|BSL1_ARATH/2e-23/Serine/threonine-protein phosphatase BSL1 OS=Arabidopsis thaliana GN=BSL1 PE=1 SV=2	mtr:MTR_1g089270/1e-24/Serine/threonine protein phosphatase; K01090 protein phosphatase [EC:3.1.3.16]	YER133w/6e-07/---	PTHR11668/1.4E-27/--	biological_process:GO:0006470//protein dephosphorylation;GO:0009742//brassinosteroid mediated signaling pathway;molecular_function:GO:0046872//metal ion binding;GO:0004721//phosphoprotein phosphatase activity;
CL12115.Contig8_All	1982	102.469	11.0912	-3.2077	0.000139039	0.000946895	Down	gi|225459818|ref|XP_002285916.1|/8.57272e-145/PREDICTED: alcohol dehydrogenase-like 7 [Vitis vinifera] &gt;gi|302141683|emb|CBI18886.3| unnamed protein product [Vitis vinifera]	gi|470109940|ref|XM_004291198.1|/1e-14/PREDICTED: Fragaria vesca subsp. vesca alcohol dehydrogenase-like 7-like (LOC101297401), mRNA	sp|Q9FH04|ADHL7_ARATH/3e-134/Alcohol dehydrogenase-like 7 OS=Arabidopsis thaliana GN=At5g42250 PE=2 SV=1	vvi:100264420/1e-145/alcohol dehydrogenase-like 7; K00121 S-(hydroxymethyl)glutathione dehydrogenase / alcohol dehydrogenase [EC:1.1.1.284 1.1.1.1]	YDL168w/1e-78/---	PTHR11695/2.2E-180/--	biological_process:GO:0055114//oxidation-reduction process;molecular_function:GO:0008270//zinc ion binding;GO:0016491//oxidoreductase activity;
Unigene19484_All	2267	6.33894	36.4711	2.52444	0.000139028	0.000946884	Up	gi|296085310|emb|CBI29042.3|/2.02979e-145/unnamed protein product [Vitis vinifera]	NA	NA	pmum:103336696/1e-127/uncharacterized LOC103336696; K15601 lysine-specific demethylase 3 [EC:1.14.11.-]	NA	NA	NA
Unigene24543_All	1756	0.335596	21.5344	6.00378	0.000138849	0.000945722	Up	NA	NA	NA	NA	NA	NA	NA
Unigene34800_All	1134	140.206	9.71359	-3.8514	0.00013881	0.000945519	Down	gi|661894018|emb|CDP02459.1|/6.82841e-108/unnamed protein product [Coffea canephora]	gi|359496062|ref|XM_002270363.2|/2e-73/PREDICTED: Vitis vinifera autophagy-related protein 101-like (LOC100265795), mRNA	NA	NA	NA	PTHR13292:SF0/1.2E-67/--	NA
CL8857.Contig2_All	1474	0.300146	18.4899	5.94493	0.00013874	0.000945105	Up	NA	NA	NA	NA	NA	NA	NA
Unigene48959_All	703	16.1875	0.282533	-5.84032	0.000138538	0.000943788	Down	NA	NA	NA	NA	NA	NA	NA
CL10477.Contig6_All	1324	0.24082	13.9492	5.85608	0.000138528	0.000943784	Up	NA	NA	NA	NA	NA	NA	NA
CL8596.Contig2_All	1082	0.410894	28.5791	6.12005	0.000138476	0.00094349	Up	gi|567153446|ref|XP_006417494.1|/1.85226e-14/hypothetical protein EUTSA_v10006682mg [Eutrema salsugineum] &gt;gi|557095265|gb|ESQ35847.1| hypothetical protein EUTSA_v10006682mg [Eutrema salsugineum]	gi|470109393|ref|XM_004290935.1|/1e-22/PREDICTED: Fragaria vesca subsp. vesca calcium-transporting ATPase 3, endoplasmic reticulum-type-like (LOC101292079), mRNA	sp|Q9SY55|ECA3_ARATH/1e-15/Calcium-transporting ATPase 3, endoplasmic reticulum-type OS=Arabidopsis thaliana GN=ECA3 PE=2 SV=3	mus:103988849/1e-14/calcium-transporting ATPase 3, endoplasmic reticulum-type isoform X1; K05853 Ca2+ transporting ATPase, sarcoplasmic/endoplasmic reticulum [EC:3.6.3.8]	PA1429/3e-10/---	PTHR24093:SF216/6.4E-23/--	biological_process:GO:0070588//calcium ion transmembrane transport;GO:0071421//manganese ion transmembrane transport;GO:0055071//manganese ion homeostasis;GO:0048364//root development;cellular_component:GO:0005802//trans-Golgi network;GO:0005768//endosome;GO:0016021//integral component of membrane;molecular_function:GO:0005524//ATP binding;GO:0005388//calcium-transporting ATPase activity;GO:00154…
CL8886.Contig2_All	1636	8.37414	44.8659	2.4216	0.000138384	0.000942923	Up	gi|720071982|ref|XP_010278223.1|/2.20433e-103/PREDICTED: tubulin-folding cofactor C [Nelumbo nucifera] &gt;gi|720071985|ref|XP_010278224.1| PREDICTED: tubulin-folding cofactor C [Nelumbo nucifera]	gi|123674371|emb|AM442163.1|/2e-25/Vitis vinifera, whole genome shotgun sequence, contig VV78X189718.9, clone ENTAV 115	sp|Q9SMR2|TBCC_ARATH/8e-95/Tubulin-folding cofactor C OS=Arabidopsis thaliana GN=TFCC PE=1 SV=1	vcn:VOLCADRAFT_116082/1e-14/hypothetical protein; K18272 protein XRP2	NA	PTHR15139:SF0/2.4E-80/--	biological_process:GO:0044763//single-organism cellular process;GO:0006457//protein folding;GO:0007021//tubulin complex assembly;cellular_component:GO:0005737//cytoplasm;
CL3350.Contig1_All	666	18.1711	1.00887	-4.17084	0.000138382	0.000942923	Down	NA	NA	NA	NA	NA	NA	NA
CL167.Contig2_All	771	18.6083	1.03171	-4.17283	0.000138261	0.000942268	Down	NA	NA	NA	NA	NA	NA	NA
CL3992.Contig7_All	656	0.242467	14.2875	5.88082	0.000138112	0.000941317	Up	NA	NA	NA	NA	NA	NA	NA
CL1727.Contig2_All	2533	0.418998	28.971	6.11152	0.00013803	0.000940815	Up	gi|565397100|ref|XP_006364140.1|/7.72572e-20/PREDICTED: cellulose synthase A catalytic subunit 2 [UDP-forming] [Solanum tuberosum]	gi|429326441|gb|JX986624.1|/9e-22/Populus tomentosa clone 12 cellulose synthase gene, complete cds	sp|Q6YVM4|CESA6_ORYSJ/5e-15/Probable cellulose synthase A catalytic subunit 6 [UDP-forming] OS=Oryza sativa subsp. japonica GN=CESA6 PE=2 SV=1	sot:102577470/1e-20/STCESA4; cellulose synthase; K10999 cellulose synthase A [EC:2.4.1.12]	NA	NA	NA
CL1463.Contig1_All	1476	0.424057	29.2659	6.10882	0.000137976	0.000940508	Up	NA	NA	NA	NA	NA	NA	NA
CL11845.Contig4_All	836	0.993228	47.4368	5.57774	0.000137921	0.000940196	Up	NA	NA	NA	NA	NA	NA	NA
CL15387.Contig1_All	748	15.9204	0.279578	-5.83148	0.000137912	0.000940196	Down	gi|604334062|gb|EYU38251.1|/1.88098e-20/hypothetical protein MIMGU_mgv1a004307mg [Erythranthe guttata]	gi|161984673|gb|AC215649.1|/3e-28/Populus trichocarpa clone POP051-C10, complete sequence	NA	NA	NA	NA	NA
Unigene40099_All	467	0.222284	12.5777	5.82232	0.000137846	0.000939907	Up	gi|332348715|gb|AEE60890.1|/3.91656e-10/citrate synthase [Paeonia suffruticosa]	NA	sp|Q9M1D3|CISY5_ARATH/7e-08/Citrate synthase 5, mitochondrial OS=Arabidopsis thaliana GN=CSY5 PE=3 SV=2	egr:104454694/2e-10/citrate synthase, mitochondrial-like; K01647 citrate synthase [EC:2.3.3.1]	NA	NA	NA
CL12247.Contig2_All	1144	24.9248	1.12522	-4.4693	0.00013786	0.000939907	Down	gi|91940141|gb|ABE66400.1|/2.37546e-07/carbonic anhydrase [Striga asiatica]	NA	sp|P17067|CAHC_PEA/1e-07/Carbonic anhydrase, chloroplastic OS=Pisum sativum PE=1 SV=1	jcu:105644593/6e-08/carbonic anhydrase 2; K01673 carbonic anhydrase [EC:4.2.1.1]	NA	NA	biological_process:GO:0015976//carbon utilization;molecular_function:GO:0004089//carbonate dehydratase activity;GO:0008270//zinc ion binding;
CL15152.Contig2_All	426	16.5455	0.994454	-4.05639	0.000137604	0.0009384	Down	gi|565367955|ref|XP_006350619.1|/2.62532e-19/PREDICTED: ADP-ribosylation factor-like protein 8A-like [Solanum tuberosum]	gi|449525450|ref|XM_004169683.1|/9e-21/PREDICTED: Cucumis sativus ADP-ribosylation factor-like protein 8A-like (LOC101229186), mRNA	NA	sot:102597869/4e-20/ADP-ribosylation factor-like protein 8A-like; K07955 ADP-ribosylation factor-like protein 8	NA	NA	NA
Unigene11960_All	1006	0.255285	15.5347	5.92724	0.000137585	0.000938333	Up	gi|567221676|ref|XP_006414467.1|/1.48185e-27/hypothetical protein EUTSA_v10027364mg, partial [Eutrema salsugineum] &gt;gi|557115637|gb|ESQ55920.1| hypothetical protein EUTSA_v10027364mg, partial [Eutrema salsugineum]	NA	NA	bvg:104885244/2e-33/replication protein A 70 kDa DNA-binding subunit B-like; K07466 replication factor A1	NA	PTHR23273:SF2/1.3E-16/--	NA
CL843.Contig3_All	975	0.233217	13.3468	5.83868	0.00013743	0.000937336	Up	gi|225432416|ref|XP_002277762.1|/1.39204e-95/PREDICTED: uncharacterized protein LOC100259554 [Vitis vinifera] &gt;gi|297736929|emb|CBI26130.3| unnamed protein product [Vitis vinifera]	gi|225432415|ref|XM_002277726.1|/3e-19/PREDICTED: Vitis vinifera uncharacterized LOC100259554 (LOC100259554), mRNA	sp|F4JKK0|SUD1_ARATH/1e-10/Probable E3 ubiquitin ligase SUD1 OS=Arabidopsis thaliana GN=SUD1 PE=1 SV=1	atr:18440303/9e-12/probable E3 ubiquitin ligase SUD1; K10661 E3 ubiquitin-protein ligase MARCH6 [EC:2.3.2.27]	ECU06g0830/8e-08/---	PS51292/22.045/Zinc finger RING-CH-type profile.	cellular_component:GO:0016021//integral component of membrane;molecular_function:GO:0008270//zinc ion binding;
Unigene37799_All	951	0.244429	14.2656	5.86698	0.000137374	0.00093702	Up	gi|555431345|gb|AGZ15277.1|/1.63527e-85/putative carbon catabolite repressor protein 4-like protein 2, partial [Taraxacum brevicorniculatum]	gi|349705999|emb|FQ384538.1|/4e-65/Vitis vinifera clone SS0AAG1YD09	sp|Q9M2F8|CCR4B_ARATH/2e-80/Carbon catabolite repressor protein 4 homolog 2 OS=Arabidopsis thaliana GN=CCR4-2 PE=2 SV=2	jcu:105648942/5e-83/carbon catabolite repressor protein 4 homolog 1-like; K12603 CCR4-NOT transcription complex subunit 6 [EC:3.1.13.4]	SPCC31H12.08c_2/2e-13/---	NA	NA
CL10913.Contig2_All	1050	106.578	9.8024	-3.44263	0.000137344	0.000936872	Down	gi|590661026|ref|XP_007035560.1|/1.57644e-55/Soybean gene regulated by cold-2, putative [Theobroma cacao] &gt;gi|508714589|gb|EOY06486.1| Soybean gene regulated by cold-2, putative [Theobroma cacao]	NA	sp|Q9S8M0|LECT_SOLTU/6e-13/Chitin-binding lectin 1 OS=Solanum tuberosum PE=1 SV=2	csv:101215105/8e-11/formin-like protein 20; K02184 formin 2	CC3494_1/4e-08/---	PTHR32246/8.2E-46/--	NA
CL1770.Contig3_All	1144	0.278563	17.4214	5.96672	0.000137311	0.000936706	Up	gi|452085037|dbj|BAM84282.1|/6.30456e-28/glutamine synthetase [Tulipa pulchella]	gi|502096789|ref|XM_004490770.1|/9e-08/PREDICTED: Cicer arietinum glutamine synthetase nodule isozyme-like (LOC101502819), mRNA	sp|O04867|GLNA1_ALNGL/6e-29/Glutamine synthetase OS=Alnus glutinosa GN=GLN1 PE=2 SV=1	pda:103695875/7e-28/glutamine synthetase nodule isozyme-like; K01915 glutamine synthetase [EC:6.3.1.2]	SPAC23H4.06/9e-13/---	NA	biological_process:GO:0006807//nitrogen compound metabolic process;molecular_function:GO:0000166//nucleotide binding;GO:0016874//ligase activity;
CL15345.Contig5_All	3050	21.2526	107.777	2.34235	0.000137262	0.000936494	Up	gi|359477881|ref|XP_002266665.2|/0/PREDICTED: LOW QUALITY PROTEIN: DNA repair protein RAD50-like [Vitis vinifera]	gi|449518166|ref|XM_004166067.1|/1e-117/PREDICTED: Cucumis sativus DNA repair protein RAD50-like (LOC101209902), partial mRNA	sp|Q9SL02|RAD50_ARATH/0.0/DNA repair protein RAD50 OS=Arabidopsis thaliana GN=RAD50 PE=1 SV=2	vvi:100243413/0.0/DNA repair protein RAD50; K10866 DNA repair protein RAD50 [EC:3.6.-.-]	SPAP4C9.01c/1e-79/---	PTHR18867:SF12/1.1E-196/--	NA
CL4218.Contig33_All	988	18.9429	0.317065	-5.90074	0.000137148	0.00093584	Down	gi|661895064|emb|CDP00869.1|/1.50534e-28/unnamed protein product [Coffea canephora]	gi|359495236|ref|XM_002277926.2|/2e-33/PREDICTED: Vitis vinifera abhydrolase domain-containing protein 11-like (LOC100265321), mRNA	NA	NA	NA	NA	molecular_function:GO:0016787//hydrolase activity;
CL17388.Contig3_All	877	15.1122	0.267847	-5.81816	0.000137053	0.000935257	Down	gi|720012094|ref|XP_010259768.1|/1.06191e-96/PREDICTED: xylose isomerase isoform X1 [Nelumbo nucifera]	gi|359485033|ref|XM_002277484.2|/1e-83/PREDICTED: Vitis vinifera xylose isomerase-like (LOC100254769), mRNA	sp|Q9FKK7|XYLA_ARATH/3e-90/Xylose isomerase OS=Arabidopsis thaliana GN=XYLA PE=2 SV=2	jcu:105628483/7e-98/xylose isomerase; K01805 xylose isomerase [EC:5.3.1.5]	TM1667/7e-42/---	PS51415/47.482/Xylose isomerase family profile.	NA
CL9884.Contig2_All	1722	15.1317	0.268253	-5.81784	0.000136981	0.000934823	Down	gi|661891053|emb|CDP04935.1|/1.08998e-34/unnamed protein product [Coffea canephora]	gi|269847938|gb|AC239167.1|/9e-09/Carica papaya BAC clone 86B15, complete sequence	NA	vvi:100245949/9e-35/protein SMG9; K18735 protein SMG9	NA	NA	NA
CL837.Contig9_All	3069	0.41062	28.6094	6.12254	0.000136918	0.000934454	Up	gi|661886684|emb|CDP09633.1|/0/unnamed protein product [Coffea canephora]	gi|359490843|ref|XM_002269836.2|/1e-76/PREDICTED: Vitis vinifera mutS2 protein-like (LOC100241843), mRNA	sp|Q84LK0|MSH1_ARATH/1e-19/DNA mismatch repair protein MSH1, mitochondrial OS=Arabidopsis thaliana GN=MSH1 PE=1 SV=1	pxb:103944224/2e-71/uncharacterized LOC103944224; K07456 DNA mismatch repair protein MutS2	all0049/9e-77/---	SM00534/9.7E-71/ATPase domain of DNA mismatch repair MUTS family	NA
CL6676.Contig3_All	2315	40.2316	6.30837	-2.67299	0.000136892	0.000934399	Down	gi|700257046|gb|AIU50139.1|/2.4656e-138/BTB/POZ domain-containing protein, partial [Lactuca sativa]	gi|123705818|emb|AM489262.1|/2e-28/Vitis vinifera, whole genome shotgun sequence, contig VV78X242089.10, clone ENTAV 115	sp|Q680K8|Y1576_ARATH/6e-112/BTB/POZ domain-containing protein At1g55760 OS=Arabidopsis thaliana GN=At1g55760 PE=2 SV=1	sly:101268294/4e-127/BTB/POZ domain-containing protein At1g55760; K10523 speckle-type POZ protein	NA	PF00651/1.4E-22/BTB/POZ domain	NA
CL10447.Contig3_All	1153	5.23106	26.3089	2.33038	0.000136784	0.000933724	Up	NA	NA	NA	NA	NA	PS51519/11.979/RWP-RK domain profile.	NA
CL1143.Contig1_All	1097	5.23404	39.096	2.90102	0.000136595	0.00093249	Up	gi|590723641|ref|XP_007052242.1|/3.88298e-68/TRAF-like family protein, putative [Theobroma cacao] &gt;gi|508704503|gb|EOX96399.1| TRAF-like family protein, putative [Theobroma cacao]	NA	sp|Q84WU2|UBP13_ARATH/4e-25/Ubiquitin carboxyl-terminal hydrolase 13 OS=Arabidopsis thaliana GN=UBP13 PE=1 SV=1	jcu:105629014/5e-53/MATH domain-containing protein At5g43560-like; K10523 speckle-type POZ protein	YMR304w/9e-06/---	PTHR24006/1.1E-29/--	NA
Unigene2808_All	747	32.7164	7.15362	-2.19327	0.000136587	0.00093249	Down	gi|255541242|ref|XP_002511685.1|/3.39967e-31/oxidoreductase, putative [Ricinus communis] &gt;gi|223548865|gb|EEF50354.1| oxidoreductase, putative [Ricinus communis]	NA	NA	NA	PA3943/2e-12/---	NA	NA
Unigene4532_All	1166	1.50891	47.0111	4.96142	0.00013639	0.000931278	Up	gi|566189291|ref|XP_006378246.1|/1.57935e-14/hypothetical protein POPTR_0010s05830g [Populus trichocarpa] &gt;gi|550329164|gb|ERP56043.1| hypothetical protein POPTR_0010s05830g [Populus trichocarpa]	gi|357469818|ref|XM_003605146.1|/1e-06/Medicago truncatula aarF domain-containing protein kinase, putative (MTR_4g026450) mRNA, complete cds	NA	NA	NA	NA	biological_process:GO:0008152//metabolic process;molecular_function:GO:0004557//alpha-galactosidase activity;
CL6143.Contig1_All	651	0.240589	14.2194	5.88515	0.000136332	0.000931004	Up	NA	gi|449525649|ref|XM_004169781.1|/5e-08/PREDICTED: Cucumis sativus cell division cycle protein 48 homolog (LOC101219394), mRNA	NA	NA	NA	NA	NA
Unigene10593_All	1019	24.7779	1.82213	-3.76536	0.000135875	0.000928184	Down	gi|645256160|ref|XP_008233824.1|/2.90164e-91/PREDICTED: uncharacterized protein LOC103332843 [Prunus mume]	gi|470144083|ref|XM_004307647.1|/5e-06/PREDICTED: Fragaria vesca subsp. vesca uncharacterized LOC101292549, transcript variant 2 (LOC101292549), mRNA	NA	NA	NA	PTHR31439:SF0/8.6E-134/--	NA
CL4851.Contig1_All	1212	20.5061	1.73391	-3.56395	0.000135785	0.000927629	Down	gi|359478143|ref|XP_002269633.2|/1.58959e-73/PREDICTED: 3beta-hydroxysteroid-dehydrogenase/decarboxylase isoform 3-like [Vitis vinifera] &gt;gi|297743842|emb|CBI36725.3| unnamed protein product [Vitis vinifera]	NA	sp|A9X4U2|HSDD3_ARATH/2e-55/3beta-hydroxysteroid-dehydrogenase/decarboxylase isoform 3 OS=Arabidopsis thaliana GN=3BETAHSD/D3 PE=2 SV=2	vvi:100245662/3e-74/3beta-hydroxysteroid-dehydrogenase/decarboxylase isoform 3; K07748 sterol-4alpha-carboxylate 3-dehydrogenase (decarboxylating) [EC:1.1.1.170]	NA	PS50845/14.431/Reticulon domain profile.	cellular_component:GO:0016020//membrane;
CL15377.Contig1_All	2063	0.412577	28.8574	6.12813	0.000135755	0.000927485	Up	gi|565358002|ref|XP_006345818.1|/1.05904e-23/PREDICTED: R3H domain-containing protein 2-like [Solanum tuberosum]	gi|115416636|emb|CT029518.1|/1e-08/Poplar cDNA sequences	sp|Q8LJT8|TKI1_ARATH/5e-10/TSL-kinase interacting protein 1 OS=Arabidopsis thaliana GN=TKI1 PE=1 SV=2	NA	NA	NA	NA
CL10257.Contig1_All	939	2.57894	28.8511	3.48378	0.000135714	0.000927262	Up	gi|641834712|gb|KDO53701.1|/2.33208e-52/hypothetical protein CISIN_1g023739mg [Citrus sinensis]	gi|349708994|emb|FQ395854.1|/5e-18/Vitis vinifera clone SS0AFA13YI24	sp|Q9M2D8|Y3126_ARATH/7e-15/Uncharacterized protein At3g61260 OS=Arabidopsis thaliana GN=At3g61260 PE=1 SV=1	obr:102701242/6e-07/cyclin-dependent kinase G-1-like; K08818 cell division cycle 2-like [EC:2.7.11.22]	NA	PTHR31471/4.2E-60/--	NA
CL6679.Contig1_All	690	0.438756	31.3012	6.15666	0.000135546	0.000926177	Up	NA	NA	NA	NA	NA	NA	NA
Unigene14027_All	571	15.7396	0.630355	-4.64209	0.000135526	0.000926098	Down	NA	NA	NA	NA	NA	NA	NA
Unigene43493_All	1434	4.34687	42.6031	3.29291	0.000135486	0.000925889	Up	gi|698515875|ref|XP_009802818.1|/5.06504e-85/PREDICTED: pyridoxal kinase [Nicotiana sylvestris]	gi|359488202|ref|XM_002271457.2|/2e-86/PREDICTED: Vitis vinifera pyridoxal kinase-like (LOC100251978), mRNA	sp|Q8W1X2|PDXK_ARATH/3e-81/Pyridoxal kinase OS=Arabidopsis thaliana GN=PK PE=1 SV=2	jcu:105650799/4e-85/pyridoxal kinase; K00868 pyridoxine kinase [EC:2.7.1.35]	SPAC1F5.10/2e-26/---	NA	NA
CL17201.Contig8_All	823	16.8637	0.64631	-4.70555	0.000135211	0.000924187	Down	gi|661890608|emb|CDP06105.1|/3.57173e-25/unnamed protein product [Coffea canephora]	gi|255549594|ref|XM_002515803.1|/6e-08/Ricinus communis Bystin, putative, mRNA	NA	fve:101311738/1e-24/bystin; K14797 essential nuclear protein 1	NA	NA	NA
CL15317.Contig3_All	770	18.4222	1.01782	-4.17789	0.000135041	0.000923145	Down	NA	NA	NA	NA	NA	NA	NA
Unigene37142_All	1993	4.13862	29.3914	2.82817	0.000134822	0.00092171	Up	gi|590562102|ref|XP_007008993.1|/1.26244e-95/Malectin/receptor protein kinase family protein [Theobroma cacao] &gt;gi|508725906|gb|EOY17803.1| Malectin/receptor protein kinase family protein [Theobroma cacao]	NA	sp|O22187|Y2232_ARATH/4e-61/Probable receptor-like protein kinase At2g23200 OS=Arabidopsis thaliana GN=At2g23200 PE=3 SV=1	egr:104420356/1e-56/probable receptor-like protein kinase At5g24010; K04730 interleukin-1 receptor-associated kinase 1 [EC:2.7.11.1]	ECU01g0630/4e-14/---	PS00108/-/Serine/Threonine protein kinases active-site signature.	NA
CL9195.Contig2_All	1328	17.3554	0.29456	-5.88068	0.00013472	0.000921133	Down	gi|264688598|gb|ACY74339.1|/2.04667e-101/putative HMG-CoA synthase 1 [Artemisia annua]	gi|555432008|gb|KC439366.1|/1e-81/Platycodon grandiflorus 3-hydroxy-3-methylglutaryl CoA synthase mRNA, complete cds	sp|P54873|HMCS_ARATH/9e-78/Hydroxymethylglutaryl-CoA synthase OS=Arabidopsis thaliana GN=HMGS PE=1 SV=2	sly:101260619/3e-86/hydroxymethylglutaryl-CoA synthase-like; K01641 hydroxymethylglutaryl-CoA synthase [EC:2.3.3.10]	YML126c/3e-23/---	PF08540/1.8E-72/Hydroxymethylglutaryl-coenzyme A synthase C terminal	biological_process:GO:0008299//isoprenoid biosynthetic process;molecular_function:GO:0004421//hydroxymethylglutaryl-CoA synthase activity;
CL9473.Contig4_All	1391	2.62592	32.3041	3.62082	0.000134607	0.00092048	Up	gi|697192342|ref|XP_009605256.1|/2.90297e-94/PREDICTED: tricin synthase 1-like isoform X1 [Nicotiana tomentosiformis]	gi|449532718|ref|XM_004173280.1|/9e-33/PREDICTED: Cucumis sativus tricin synthase 1-like (LOC101219267), partial mRNA	sp|Q9XGP7|OMT15_ORYSJ/1e-36/Tricin synthase 1 OS=Oryza sativa subsp. japonica GN=ROMT-15 PE=1 SV=1	obr:102700170/7e-36/tricin synthase 1-like; K18883 tricin synthase [EC:2.1.1.175]	all5179/6e-55/---	PTHR10509/7.5E-28/--	biological_process:GO:0032259//methylation;molecular_function:GO:0008171//O-methyltransferase activity;
CL6048.Contig11_All	1354	0.282897	17.6971	5.96709	0.000134099	0.000917299	Up	gi|595839270|ref|XP_007207810.1|/4.93993e-19/hypothetical protein PRUPE_ppa024119mg [Prunus persica] &gt;gi|462403452|gb|EMJ09009.1| hypothetical protein PRUPE_ppa024119mg [Prunus persica]	gi|470110407|ref|XM_004291428.1|/1e-16/PREDICTED: Fragaria vesca subsp. vesca pleiotropic drug resistance protein 1-like (LOC101291987), mRNA	sp|Q7PC87|AB34G_ARATH/6e-19/ABC transporter G family member 34 OS=Arabidopsis thaliana GN=ABCG34 PE=2 SV=1	NA	NA	PTHR19241:SF165/3.7E-14/--	NA
CL4435.Contig3_All	1467	2.97669	32.5933	3.45279	0.000133817	0.000915494	Up	gi|595825097|ref|XP_007205351.1|/1.8204e-146/hypothetical protein PRUPE_ppa007170mg [Prunus persica] &gt;gi|462400993|gb|EMJ06550.1| hypothetical protein PRUPE_ppa007170mg [Prunus persica]	gi|225435746|ref|XM_002283565.1|/2e-98/PREDICTED: Vitis vinifera dihydrolipoyllysine-residue acetyltransferase component of acetoin cleaving system-like (LOC100253532), mRNA	sp|Q9FFZ1|PPH_ARATH/2e-17/Pheophytinase, chloroplastic OS=Arabidopsis thaliana GN=PPH PE=1 SV=1	NA	all1205/5e-78/---	PTHR10992:SF351/1.8E-149/--	NA
CL16445.Contig5_All	2074	38.0405	6.26948	-2.60112	0.000133772	0.000915251	Down	gi|595824589|ref|XP_007205263.1|/2.79556e-100/hypothetical protein PRUPE_ppa006358mg [Prunus persica] &gt;gi|462400905|gb|EMJ06462.1| hypothetical protein PRUPE_ppa006358mg [Prunus persica]	gi|225450530|ref|XM_002281392.1|/2e-19/PREDICTED: Vitis vinifera AP-3 complex subunit mu-1-like (LOC100251056), mRNA	sp|F4I562|AP3M_ARATH/7e-92/AP-3 complex subunit mu OS=Arabidopsis thaliana GN=AP3M PE=1 SV=1	pmum:103344380/1e-100/AP-3 complex subunit mu; K12398 AP-3 complex subunit mu	NA	PF00928/7.4E-10/Adaptor complexes medium subunit family	biological_process:GO:0015031//protein transport;
CL4596.Contig2_All	1014	19.6294	1.74064	-3.49532	0.000133711	0.000914952	Down	gi|9650828|emb|CAC00658.1|/3.35024e-39/common plant regulatory factor 7 [Petroselinum crispum]	gi|225312600|dbj|AK327140.1|/1e-09/Solanum lycopersicum cDNA, clone: LEFL2022H13, HTC in fruit	sp|P24068|OCS1_MAIZE/7e-16/Ocs element-binding factor 1 OS=Zea mays GN=OBF1 PE=2 SV=2	jcu:105640957/2e-07/transcription factor HBP-1a; K09060 plant G-box-binding factor	NA	PTHR22952/5.6E-19/--	NA
CL7831.Contig2_All	1024	15.439	0.270993	-5.83218	0.000133595	0.000914217	Down	gi|30141025|dbj|BAC75926.1|/2.88393e-30/cysteine protease-4 [Helianthus annuus]	gi|30141024|dbj|AB109189.1|/6e-24/Helianthus annuus scp4 mRNA for cysteine protease-4, complete cds	sp|Q9LM66|XCP2_ARATH/2e-20/Xylem cysteine proteinase 2 OS=Arabidopsis thaliana GN=XCP2 PE=2 SV=2	mtr:MTR_3g116080/2e-23/Cysteine proteinase; K16290 xylem cysteine proteinase [EC:3.4.22.-]	NA	NA	NA
CL12963.Contig1_All	881	82.8101	6.26992	-3.72329	0.000133503	0.000913649	Down	gi|661895686|emb|CDP00264.1|/3.03903e-59/unnamed protein product [Coffea canephora]	NA	sp|Q9FUS8|GSTUH_ARATH/5e-50/Glutathione S-transferase U17 OS=Arabidopsis thaliana GN=GSTU17 PE=2 SV=1	sly:101250402/3e-57/glutathione S-transferase U17-like; K00799 glutathione S-transferase [EC:2.5.1.18]	YPO3561/6e-09/---	PTHR11260/2.3E-81/--	NA
CL4636.Contig14_All	2440	1.37197	26.058	4.24741	0.000133332	0.000912652	Up	gi|723729833|ref|XP_010326282.1|/2.76953e-55/PREDICTED: putative quinone-oxidoreductase homolog, chloroplastic [Solanum lycopersicum]	gi|116632349|emb|CT832153.1|/5e-11/Oryza sativa (indica cultivar-group) cDNA clone:OSIGCEA057N08, full insert sequence	sp|Q8H0M1|QORH_SPIOL/4e-46/Quinone-oxidoreductase homolog, chloroplastic OS=Spinacia oleracea GN=QOR PE=1 SV=1	egr:104426874/2e-13/3-ketoacyl-CoA thiolase 2, peroxisomal; K07513 acetyl-CoA acyltransferase 1 [EC:2.3.1.16]	AGl35/7e-07/---	PTHR11695/3.8E-36/--	NA
CL2457.Contig3_All	2182	18.3116	0.30838	-5.89191	0.000133285	0.00091239	Down	gi|661886663|emb|CDP09612.1|/0/unnamed protein product [Coffea canephora]	gi|470113903|ref|XM_004293111.1|/2e-28/PREDICTED: Fragaria vesca subsp. vesca uncharacterized LOC101315314 (LOC101315314), mRNA	sp|Q84JR9|TTL4_ARATH/1e-22/TPR repeat-containing thioredoxin TTL4 OS=Arabidopsis thaliana GN=TTL4 PE=2 SV=1	sly:101267085/0.0/uncharacterized LOC101267085; K09527 DnaJ homolog subfamily C member 7	FN0118/4e-10/---	PS50293/12.899/TPR repeat region circular profile.	NA
Unigene10292_All	287	17.1181	0.291923	-5.87379	0.000132981	0.000910487	Down	gi|590563085|ref|XP_007009268.1|/1.01034e-18/Rubisco activase isoform 2 [Theobroma cacao] &gt;gi|508726181|gb|EOY18078.1| Rubisco activase isoform 2 [Theobroma cacao]	gi|392975298|gb|JN382016.1|/1e-19/Cynara cardunculus var. scolymus clone contig_104513 rubisco activase gene, partial cds	sp|P10896|RCA_ARATH/5e-19/Ribulose bisphosphate carboxylase/oxygenase activase, chloroplastic OS=Arabidopsis thaliana GN=RCA PE=1 SV=2	NA	NA	PTHR32429:SF8/1.3E-12/--	NA
CL5792.Contig4_All	848	20.3543	1.42573	-3.83555	0.000132638	0.000908258	Down	NA	gi|123718793|emb|AM428373.1|/4e-06/Vitis vinifera contig VV78X015904.10, whole genome shotgun sequence	NA	NA	NA	NA	NA
CL642.Contig2_All	1613	18.2041	0.305929	-5.89492	0.000132625	0.000908233	Down	gi|297743699|emb|CBI36582.3|/1.27924e-162/unnamed protein product [Vitis vinifera]	gi|359484808|ref|XM_003633119.1|/1e-69/PREDICTED: Vitis vinifera uncharacterized LOC100257033 (LOC100257033), mRNA	NA	vvi:100257033/8e-161/clustered mitochondria protein homolog; K03255 protein TIF31	NA	PTHR12601/8.9E-160/--	NA
Unigene3755_All	1059	0.231023	13.299	5.84713	0.000132465	0.000907197	Up	gi|674243203|gb|KFK35968.1|/4.99121e-18/hypothetical protein AALP_AA4G061300 [Arabis alpina]	gi|225428974|ref|XM_002264436.1|/2e-21/PREDICTED: Vitis vinifera mitotic checkpoint protein BUB3-like (LOC100248006), mRNA	sp|Q9LJN8|BUB31_ARATH/3e-19/Mitotic checkpoint protein BUB3.1 OS=Arabidopsis thaliana GN=BUB3.1 PE=1 SV=1	tcc:TCM_007217/1e-18/Transducin/WD40 repeat-like superfamily protein; K02180 cell cycle arrest protein BUB3	NA	NA	NA
Unigene312_All	1001	0.598048	17.212	4.84701	0.000132338	0.000906385	Up	gi|568876496|ref|XP_006491314.1|/6.88628e-45/PREDICTED: uncharacterized protein LOC102607118 [Citrus sinensis] &gt;gi|641867848|gb|KDO86532.1| hypothetical protein CISIN_1g025018mg [Citrus sinensis]	NA	NA	fve:101290697/6e-30/receptor-like serine/threonine-protein kinase ALE2; K04733 interleukin-1 receptor-associated kinase 4 [EC:2.7.11.1]	NA	PTHR13943/1.2E-44/--	cellular_component:GO:0005739//mitochondrion;
Unigene1878_All	1175	16.9979	0.292108	-5.86271	0.000132328	0.000906372	Down	gi|661890608|emb|CDP06105.1|/6.76728e-10/unnamed protein product [Coffea canephora]	gi|255549594|ref|XM_002515803.1|/1e-06/Ricinus communis Bystin, putative, mRNA	NA	jcu:105631141/1e-09/bystin; K14797 essential nuclear protein 1	NA	NA	NA
Unigene6136_All	1606	15.4198	0.270238	-5.83441	0.000132298	0.000906228	Down	gi|590619319|ref|XP_007024267.1|/3.87152e-38/Cell division protein ftsH, putative isoform 1 [Theobroma cacao] &gt;gi|508779633|gb|EOY26889.1| Cell division protein ftsH, putative isoform 1 [Theobroma cacao]	gi|470139050|ref|XM_004305217.1|/9e-18/PREDICTED: Fragaria vesca subsp. vesca ATP-dependent zinc metalloprotease FtsH-like (LOC101310245), mRNA	sp|C0LGG8|Y5343_ARATH/3e-18/Probable LRR receptor-like serine/threonine-protein kinase At1g53430 OS=Arabidopsis thaliana GN=At1g53430 PE=1 SV=1	brp:103839616/8e-11/LRR receptor-like serine/threonine-protein kinase FLS2; K13420 LRR receptor-like serine/threonine-protein kinase FLS2 [EC:2.7.11.1]	NA	PTHR24420:SF661/1.1E-19/--	NA
CL2893.Contig2_All	1514	0.547355	14.4226	4.71971	0.000132276	0.000906165	Up	NA	gi|449516114|ref|XM_004165045.1|/3e-11/PREDICTED: Cucumis sativus structural maintenance of chromosomes protein 1A-like (LOC101227515), partial mRNA	NA	NA	NA	NA	NA
Unigene21196_All	797	16.2127	0.63732	-4.66896	0.00013228	0.000906165	Down	gi|641840253|gb|KDO59175.1|/9.42318e-38/hypothetical protein CISIN_1g011002mg [Citrus sinensis]	gi|134303522|gb|EF469911.1|/3e-53/Helianthus annuus RFLP probe ZVG52 mRNA sequence	NA	csv:101211286/7e-38/probable 28S rRNA (cytosine-C(5))-methyltransferase; K14835 ribosomal RNA methyltransferase Nop2 [EC:2.1.1.-]	SPBP8B7.20c/1e-28/---	PTHR22807/2.8E-47/--	biological_process:GO:0032259//methylation;GO:0006364//rRNA processing;molecular_function:GO:0003723//RNA binding;GO:0008757//S-adenosylmethionine-dependent methyltransferase activity;
Unigene17011_All	1801	45.0334	5.42662	-3.05287	0.00013216	0.000905518	Down	gi|297746184|emb|CBI16240.3|/2.59687e-93/unnamed protein product [Vitis vinifera]	gi|334184538|ref|NM_001202696.1|/3e-55/Arabidopsis thaliana TARGET OF EARLY ACTIVATION TAGGED 1 mRNA, complete cds	sp|Q9SK03|RAP27_ARATH/2e-63/Ethylene-responsive transcription factor RAP2-7 OS=Arabidopsis thaliana GN=RAP2-7 PE=2 SV=2	vvi:100246815/5e-93/ethylene-responsive transcription factor RAP2-7; K09284 AP2-like factor, euAP2 lineage	NA	NA	NA
CL826.Contig8_All	2319	1.63496	26.425	4.01458	0.000131952	0.000904156	Up	gi|565350853|ref|XP_006342376.1|/3.55138e-36/PREDICTED: uncharacterized protein DDB_G0271670-like [Solanum tuberosum]	gi|145334956|ref|NM_100044.4|/2e-16/Arabidopsis thaliana aquaporin PIP1-3 mRNA, complete cds	sp|Q08733|PIP13_ARATH/1e-08/Aquaporin PIP1-3 OS=Arabidopsis thaliana GN=PIP1-3 PE=1 SV=1	brp:103843801/1e-07/aquaporin PIP1-3; K09872 aquaporin PIP	NA	NA	NA
CL12938.Contig9_All	632	0.225408	12.9146	5.84032	0.000131807	0.000903276	Up	gi|224071937|ref|XP_002303597.1|/4.05617e-10/short-chain dehydrogenase Tic32 family protein [Populus trichocarpa] &gt;gi|222841029|gb|EEE78576.1| short-chain dehydrogenase Tic32 family protein [Populus trichocarpa]	NA	sp|Q6RVV4|TIC32_PEA/8e-08/Short-chain dehydrogenase TIC 32, chloroplastic OS=Pisum sativum GN=TIC32 PE=1 SV=1	egr:104441737/4e-09/short-chain dehydrogenase TIC 32, chloroplastic-like; K19329 WW domain-containing oxidoreductase	NA	NA	NA
Unigene37391_All	1422	3.35296	51.857	3.95103	0.000131679	0.000902518	Up	gi|685336583|ref|XP_009105572.1|/3.74076e-64/PREDICTED: putative nuclease HARBI1 [Brassica rapa]	gi|470111905|ref|XM_004292134.1|/2e-09/PREDICTED: Fragaria vesca subsp. vesca uncharacterized LOC101313480 (LOC101313480), mRNA	NA	mdm:103417551/4e-15/kinesin-like protein KIF17; K11498 centromeric protein E	NA	NA	NA
Unigene8557_All	884	0.307168	19.8228	6.01199	0.000131634	0.000902329	Up	gi|661883096|emb|CDP13304.1|/8.73736e-06/unnamed protein product [Coffea canephora]	NA	sp|Q9C733|LHTL1_ARATH/5e-07/Lysine histidine transporter-like 1 OS=Arabidopsis thaliana GN=At1g48640 PE=3 SV=2	tcc:TCM_029602/2e-06/Major facilitator superfamily protein; K14638 solute carrier family 15 (peptide/histidine transporter), member 3/4	NA	NA	NA
Unigene9139_All	1421	238.115	38.6051	-2.62479	0.000131572	0.000901966	Down	gi|604301614|gb|EYU21200.1|/3.17211e-47/hypothetical protein MIMGU_mgv11b018128mg [Erythranthe guttata]	gi|558698308|gb|KF555481.1|/7e-06/Grevillea georgeana clone Gg24 microsatellite sequence	NA	NA	NA	NA	NA
Unigene22856_All	612	24.1775	4.25249	-2.50729	0.00013126	0.000899883	Down	gi|629117967|gb|KCW82642.1|/5.5678e-06/hypothetical protein EUGRSUZ_C04026, partial [Eucalyptus grandis]	gi|48526085|gb|AY545667.1|/3e-15/Conyza canadensis 5-enol-pyruvylshikimate-phosphate synthase (EPSPS2) gene, complete cds	NA	NA	NA	NA	NA
CL1390.Contig4_All	1262	15.4299	0.270135	-5.8359	0.000131141	0.000899126	Down	NA	NA	NA	NA	NA	NA	NA
CL1333.Contig2_All	1061	3.34153	24.3685	2.86644	0.000131003	0.000898296	Up	NA	NA	NA	NA	NA	NA	NA
CL1693.Contig2_All	1832	108.95	11.6103	-3.23018	0.000130987	0.00089825	Down	gi|645225519|ref|XP_008219616.1|/0/PREDICTED: aldehyde dehydrogenase family 3 member H1 isoform X1 [Prunus mume]	gi|297841448|ref|XM_002888560.1|/2e-25/Arabidopsis lyrata subsp. lyrata ALDH3H1, mRNA	sp|Q70DU8|AL3H1_ARATH/0.0/Aldehyde dehydrogenase family 3 member H1 OS=Arabidopsis thaliana GN=ALDH3H1 PE=1 SV=2	pmum:103319801/0.0/aldehyde dehydrogenase family 3 member H1; K00128 aldehyde dehydrogenase (NAD+) [EC:1.2.1.3]	slr0091/2e-112/---	NA	biological_process:GO:0055114//oxidation-reduction process;GO:0006081//cellular aldehyde metabolic process;cellular_component:GO:0016020//membrane;GO:0005783//endoplasmic reticulum;GO:0009506//plasmodesma;GO:0005773//vacuole;GO:0005794//Golgi apparatus;molecular_function:GO:0004030//aldehyde dehydrogenase [NAD(P)+] activity;GO:0004029//aldehyde dehydrogenase (NAD) activity;
CL10625.Contig12_All	1746	0.320399	20.6596	6.0108	0.000130956	0.00089809	Up	gi|77553351|gb|ABA96147.1|/3.40161e-142/expressed protein [Oryza sativa Japonica Group]	gi|359493522|ref|XM_002264344.2|/2e-49/PREDICTED: Vitis vinifera uncharacterized LOC100256808 (LOC100256808), mRNA	sp|P51281|YCF45_PORPU/1e-102/Uncharacterized protein ycf45 OS=Porphyra purpurea GN=ycf45 PE=3 SV=1	NA	alr2309/7e-105/---	SM00382/3.4E-10/ATPases associated with a variety of cellular activities	molecular_function:GO:0005524//ATP binding;
CL4014.Contig2_All	1507	23.8651	2.52489	-3.24061	0.000130318	0.000894126	Down	NA	NA	NA	NA	NA	PF06839/5.9E-7/GRF zinc finger	NA
Unigene42760_All	2608	1.09797	54.132	5.62357	0.000130234	0.000893606	Up	gi|641823494|gb|KDO42899.1|/0/hypothetical protein CISIN_1g000426mg [Citrus sinensis]	gi|359488001|ref|XM_002263555.2|/1e-143/PREDICTED: Vitis vinifera myosin-H heavy chain-like (LOC100243373), mRNA	sp|F4HWY6|MYO11_ARATH/0.0/Myosin-11 OS=Arabidopsis thaliana GN=XI-E PE=3 SV=1	vvi:100243373/0.0/myosin-9; K10357 myosin V	YOR326w/8e-20/---	NA	cellular_component:GO:0016459//myosin complex;molecular_function:GO:0003779//actin binding;GO:0005524//ATP binding;GO:0003774//motor activity;
CL3662.Contig3_All	3316	643.777	136.193	-2.24091	0.000130153	0.00089311	Down	gi|702458632|ref|XP_010027570.1|/0/PREDICTED: probable glucan 1,3-alpha-glucosidase [Eucalyptus grandis] &gt;gi|702458635|ref|XP_010027571.1| PREDICTED: probable glucan 1,3-alpha-glucosidase [Eucalyptus grandis] &gt;gi|629087877|gb|KCW54130.1| hypothetical protein EUGRSUZ_I00112 [Eucalyptus grandis] &gt;gi|629087878|gb|KCW54131.1| hypothetical protein EUGRSUZ_I00112 [Eucalyptus grandis] &gt;gi|62…	gi|359477913|ref|XM_002270164.2|/1e-123/PREDICTED: Vitis vinifera neutral alpha-glucosidase AB-like (LOC100248748), mRNA	sp|Q9FN05|PSL5_ARATH/0.0/Probable glucan 1,3-alpha-glucosidase OS=Arabidopsis thaliana GN=PSL5 PE=1 SV=1	bvg:104890561/0.0/probable glucan 1,3-alpha-glucosidase; K05546 alpha 1,3-glucosidase [EC:3.2.1.84]	SPAC1002.03c/0.0/---	NA	biological_process:GO:0009826//unidimensional cell growth;GO:0042742//defense response to bacterium;GO:0046686//response to cadmium ion;GO:0030244//cellulose biosynthetic process;cellular_component:GO:0005783//endoplasmic reticulum;GO:0005576//extracellular region;GO:0009507//chloroplast;molecular_function:GO:0015926//glucosidase activity;GO:0030246//carbohydrate binding;
CL6945.Contig4_All	829	17.0378	0.292214	-5.86557	0.000130007	0.00089217	Down	gi|567900152|ref|XP_006442564.1|/1.03882e-35/hypothetical protein CICLE_v10020809mg [Citrus clementina] &gt;gi|557544826|gb|ESR55804.1| hypothetical protein CICLE_v10020809mg [Citrus clementina]	gi|470115817|ref|XM_004294040.1|/4e-12/PREDICTED: Fragaria vesca subsp. vesca uncharacterized LOC101315413 (LOC101315413), mRNA	sp|Q9MAH3|DJ1B_ARATH/2e-20/Protein DJ-1 homolog B OS=Arabidopsis thaliana GN=DJ1B PE=1 SV=1	sita:101766775/3e-32/protein DJ-1 homolog A; K03152 4-methyl-5(b-hydroxyethyl)-thiazole monophosphate biosynthesis	CAC1629/3e-07/---	NA	NA
CL2899.Contig2_All	850	18.1341	0.655913	-4.78906	0.000129963	0.000891923	Down	gi|643714868|gb|KDP27223.1|/4.34375e-84/hypothetical protein JCGZ_19922 [Jatropha curcas]	gi|470140731|ref|XM_004306045.1|/3e-28/PREDICTED: Fragaria vesca subsp. vesca uncharacterized LOC101304902 (LOC101304902), mRNA	sp|F4I2H7|TPX2_ARATH/6e-21/Protein TPX2 OS=Arabidopsis thaliana GN=TPX2 PE=1 SV=1	atr:18448126/2e-27/protein TPX2; K16812 targeting protein for Xklp2	NA	PTHR14326:SF16/1.9E-93/--	biological_process:GO:0060236//regulation of mitotic spindle organization;GO:0032147//activation of protein kinase activity;cellular_component:GO:0005874//microtubule;GO:0005819//spindle;
Unigene4530_All	1469	41.3796	5.90036	-2.81005	0.000129892	0.000891499	Down	gi|698534008|ref|XP_009763735.1|/5.51844e-10/PREDICTED: uncharacterized protein LOC104215589 [Nicotiana sylvestris]	gi|508737278|dbj|AB724098.1|/1e-07/Solidago canadensis var. scabra DNA, microsatellite:Salt3	NA	NA	NA	NA	NA
Unigene6071_All	415	0.288295	17.9117	5.95722	0.000129778	0.000890886	Up	gi|604313140|gb|EYU26471.1|/1.23954e-08/hypothetical protein MIMGU_mgv1a004203mg [Erythranthe guttata] &gt;gi|604313141|gb|EYU26472.1| hypothetical protein MIMGU_mgv1a004203mg [Erythranthe guttata]	gi|285693232|gb|AC239736.2|/5e-07/Solanum lycopersicum strain Heinz 1706 chromosome 1 clone hba-102n10 map 1, complete sequence	NA	NA	NA	NA	NA
Unigene2630_All	493	16.5649	0.285064	-5.86071	0.000129706	0.000890508	Down	gi|694377742|ref|XP_009365153.1|/2.12523e-15/PREDICTED: protein-tyrosine-phosphatase IBR5 [Pyrus x bretschneideri] &gt;gi|694377744|ref|XP_009365154.1| PREDICTED: protein-tyrosine-phosphatase IBR5 [Pyrus x bretschneideri]	gi|225319663|dbj|AK324224.1|/2e-12/Solanum lycopersicum cDNA, clone: LEFL1074AA03, HTC in leaf	sp|Q84JU4|IBR5_ARATH/3e-13/Protein-tyrosine-phosphatase IBR5 OS=Arabidopsis thaliana GN=IBR5 PE=1 SV=1	vvi:100249965/4e-16/protein-tyrosine-phosphatase IBR5; K04459 dual specificity MAP kinase phosphatase [EC:3.1.3.16 3.1.3.48]	NA	NA	biological_process:GO:0009733//response to auxin;GO:0035335//peptidyl-tyrosine dephosphorylation;GO:0000188//inactivation of MAPK activity;GO:0009737//response to abscisic acid;cellular_component:GO:0005634//nucleus;molecular_function:GO:0008138//protein tyrosine/serine/threonine phosphatase activity;GO:0004725//protein tyrosine phosphatase activity;GO:0033549//MAP kinase phosphatase activity;
CL12055.Contig2_All	2548	104.157	17.4331	-2.57885	0.000129545	0.000889524	Down	gi|696119935|gb|AIT39744.1|/4.11041e-134/coronatine-insensitive protein 1 [Chrysanthemum boreale]	gi|157782957|gb|EU136026.1|/8e-10/Hevea brasiliensis coronatine-insensitive 1 (COI1) mRNA, complete cds	sp|O04197|COI1_ARATH/2e-103/Coronatine-insensitive protein 1 OS=Arabidopsis thaliana GN=COI1 PE=1 SV=1	tcc:TCM_042602/4e-123/RNI-like superfamily protein; K13463 coronatine-insensitive protein 1	NA	PTHR23125:SF257/1.6E-99/--	NA
CL8760.Contig2_All	1209	39.6419	3.45813	-3.51896	0.000129412	0.000888669	Down	gi|596001634|ref|XP_007218190.1|/3.91528e-135/hypothetical protein PRUPE_ppa007699mg [Prunus persica] &gt;gi|462414652|gb|EMJ19389.1| hypothetical protein PRUPE_ppa007699mg [Prunus persica]	gi|225454951|ref|XM_002280385.1|/3e-66/PREDICTED: Vitis vinifera metacaspase-1-like (LOC100244240), mRNA	sp|Q7XJE6|MCA1_ARATH/1e-119/Metacaspase-1 OS=Arabidopsis thaliana GN=AMC1 PE=1 SV=1	NA	NA	PF00656/2.4E-51/Caspase domain	biological_process:GO:0006508//proteolysis;GO:0043068//positive regulation of programmed cell death;molecular_function:GO:0004197//cysteine-type endopeptidase activity;
Unigene16789_All	1233	35.8283	2.3517	-3.92932	0.000129275	0.000887842	Down	gi|590714171|ref|XP_007049841.1|/5.62181e-50/UDP-Glycosyltransferase superfamily protein isoform 4 [Theobroma cacao] &gt;gi|508702102|gb|EOX93998.1| UDP-Glycosyltransferase superfamily protein isoform 4 [Theobroma cacao]	gi|24459978|dbj|AB071962.1|/2e-52/Panax ginseng PGGT-2 mRNA for UDP-glucose:sterol 3-O-glucosyltransferase, comolete cds	sp|Q9M8Z7|U80A2_ARATH/1e-42/Sterol 3-beta-glucosyltransferase UGT80A2 OS=Arabidopsis thaliana GN=UGT80A2 PE=1 SV=1	egr:104456554/7e-49/sterol 3-beta-glucosyltransferase UGT80A2; K05841 sterol 3beta-glucosyltransferase [EC:2.4.1.173]	YLR189c_2/1e-12/---	PTHR11926/1.0E-42/--	biological_process:GO:0009813//flavonoid biosynthetic process;GO:0005975//carbohydrate metabolic process;GO:0052696//flavonoid glucuronidation;GO:0006629//lipid metabolic process;cellular_component:GO:0016020//membrane;GO:0043231//intracellular membrane-bounded organelle;molecular_function:GO:0016906//sterol 3-beta-glucosyltransferase activity;
Unigene6484_All	797	16.2978	0.282166	-5.85199	0.00012911	0.000886769	Down	gi|697132029|ref|XP_009620056.1|/1.78954e-12/PREDICTED: phospholipase D delta-like [Nicotiana tomentosiformis]	NA	sp|Q9C5Y0|PLDD1_ARATH/1e-06/Phospholipase D delta OS=Arabidopsis thaliana GN=PLDDELTA PE=1 SV=2	sly:101248969/7e-13/phospholipase D delta-like; K01115 phospholipase D1/2 [EC:3.1.4.4]	NA	NA	NA
Unigene1864_All	1159	15.5186	0.271431	-5.83726	0.000129045	0.000886379	Down	gi|697124205|ref|XP_009616095.1|/1.21929e-121/PREDICTED: pleiotropic drug resistance protein 1-like [Nicotiana tomentosiformis]	gi|41052471|dbj|AB109388.1|/4e-22/Nicotiana tabacum NtPDR1 gene for PDR-type ABC transporter 1, complete cds	sp|Q949G3|PDR1_NICPL/8e-117/Pleiotropic drug resistance protein 1 OS=Nicotiana plumbaginifolia GN=PDR1 PE=1 SV=1	mtr:MTR_7g098730/8e-10/Tyrosine decarboxylase; K01592 tyrosine decarboxylase [EC:4.1.1.25]	YDR406w_2/1e-09/---	PTHR19241:SF165/9.0E-81/--	cellular_component:GO:0016020//membrane;molecular_function:GO:0000166//nucleotide binding;
CL3843.Contig3_All	1188	0.459069	32.1109	6.12821	0.000129034	0.000886364	Up	gi|641833554|gb|KDO52565.1|/1.86348e-10/hypothetical protein CISIN_1g046579mg [Citrus sinensis]	NA	sp|Q9FLS0|FB253_ARATH/7e-07/F-box protein At5g07610 OS=Arabidopsis thaliana GN=At5g07610 PE=2 SV=1	NA	NA	NA	NA
Unigene2943_All	561	16.2391	0.280892	-5.85332	0.000128923	0.000885713	Down	gi|645262363|ref|XP_008236730.1|/5.35569e-15/PREDICTED: TMV resistance protein N-like isoform X1 [Prunus mume] &gt;gi|645262366|ref|XP_008236731.1| PREDICTED: TMV resistance protein N-like isoform X2 [Prunus mume]	NA	sp|Q9SZ67|WRK19_ARATH/9e-12/Probable WRKY transcription factor 19 OS=Arabidopsis thaliana GN=WRKY19 PE=2 SV=1	pmum:103336300/7e-12/TMV resistance protein N-like; K19613 leucine-rich repeat protein SHOC2	NA	NA	NA
CL11471.Contig1_All	863	0.276594	16.9634	5.93851	0.000128822	0.00088508	Up	gi|567206568|ref|XP_006409055.1|/2.5133e-10/hypothetical protein EUTSA_v10023073mg [Eutrema salsugineum] &gt;gi|557110217|gb|ESQ50508.1| hypothetical protein EUTSA_v10023073mg [Eutrema salsugineum]	NA	sp|Q10Q08|RFA1B_ORYSJ/1e-07/Replication protein A 70 kDa DNA-binding subunit B OS=Oryza sativa subsp. japonica GN=RPA1B PE=1 SV=1	bvg:104885244/6e-11/replication protein A 70 kDa DNA-binding subunit B-like; K07466 replication factor A1	NA	PF08646/2.2E-13/Replication factor-A C terminal domain	NA
CL4379.Contig6_All	609	0.270522	16.4095	5.92264	0.000128693	0.000884249	Up	gi|302829262|ref|XP_002946198.1|/1.64754e-18/hypothetical protein VOLCADRAFT_86229 [Volvox carteri f. nagariensis] &gt;gi|300269013|gb|EFJ53193.1| hypothetical protein VOLCADRAFT_86229 [Volvox carteri f. nagariensis]	gi|519763182|gb|JX622695.1|/3e-06/Gossypium hirsutum clone NBRI_GE69540 microsatellite sequence	sp|B0Z4R9|YCF2_OENAR/5e-11/Protein Ycf2 OS=Oenothera argillicola GN=ycf2-A PE=3 SV=1	pxb:103926788/1e-13/probable serine/threonine-protein kinase WNK3; K08867 WNK lysine deficient protein kinase [EC:2.7.11.1]	YOR054c/2e-08/---	NA	NA
CL8932.Contig1_All	713	4.54676	24.2132	2.41288	0.000128514	0.000883078	Up	gi|225436319|ref|XP_002267642.1|/1.44075e-60/PREDICTED: uncharacterized protein LOC100243168 [Vitis vinifera] &gt;gi|297734837|emb|CBI17071.3| unnamed protein product [Vitis vinifera]	gi|359479360|ref|XM_002267606.2|/2e-16/PREDICTED: Vitis vinifera uncharacterized LOC100243168 (LOC100243168), mRNA	sp|F4I8B9|Y1501_ARATH/1e-06/Putative WEB family protein At1g65010, chloroplastic OS=Arabidopsis thaliana GN=At1g65010 PE=1 SV=1	brp:103868514/1e-11/ATP-dependent 6-phosphofructokinase 5, chloroplastic-like; K00850 6-phosphofructokinase 1 [EC:2.7.1.11]	aq_629/2e-07/---	PF04949/3.7E-70/Transcriptional activator	NA
CL6191.Contig12_All	1104	0.23151	13.3685	5.85162	0.000128467	0.000882875	Up	gi|470110705|ref|XP_004291612.1|/6.27171e-42/PREDICTED: poly [ADP-ribose] polymerase 3-like [Fragaria vesca subsp. vesca]	gi|357471708|ref|XM_003606091.1|/4e-13/Medicago truncatula Poly (MTR_4g053530) mRNA, complete cds	sp|Q9FK91|PARP3_ARATH/7e-43/Poly [ADP-ribose] polymerase 3 OS=Arabidopsis thaliana GN=PARP3 PE=2 SV=2	fve:101312314/1e-42/poly [ADP-ribose] polymerase 3; K10798 poly [ADP-ribose] polymerase [EC:2.4.2.30]	NA	PS51059/22.815/PARP catalytic domain profile.	biological_process:GO:0006471//protein ADP-ribosylation;molecular_function:GO:0003950//NAD+ ADP-ribosyltransferase activity;
Unigene23282_All	1030	16.9505	0.649521	-4.70581	0.000128411	0.000882543	Down	gi|124360116|gb|ABN08132.1|/5.11486e-27/Putative non-LTR retroelement reverse transcriptase, related [Medicago truncatula]	NA	sp|P0C2F6|RNHX1_ARATH/3e-07/Putative ribonuclease H protein At1g65750 OS=Arabidopsis thaliana GN=At1g65750 PE=3 SV=1	mtr:MTR_7g093720/6e-19/Kinesin-like protein; K11498 centromeric protein E	NA	PF13966/3.4E-16/zinc-binding in reverse transcriptase	NA
CL2730.Contig5_All	1439	23.3533	0.736674	-4.98646	0.000128106	0.000880566	Down	gi|551649619|ref|XP_005827594.1|/4.71596e-06/hypothetical protein GUITHDRAFT_113400 [Guillardia theta CCMP2712] &gt;gi|428171699|gb|EKX40614.1| hypothetical protein GUITHDRAFT_113400 [Guillardia theta CCMP2712]	gi|147789904|emb|AM438480.2|/4e-07/Vitis vinifera contig VV78X252958.4, whole genome shotgun sequence	NA	NA	NA	NA	NA
CL434.Contig5_All	1512	4.97015	30.4099	2.61318	0.000128007	0.000879942	Up	gi|697104172|ref|XP_009605891.1|/3.04655e-120/PREDICTED: snRNA-activating protein complex subunit [Nicotiana tomentosiformis]	gi|359497484|ref|XM_003635487.1|/3e-08/PREDICTED: Vitis vinifera uncharacterized LOC100854109 (LOC100854109), mRNA	sp|Q8L627|SRD2_ARATH/1e-91/snRNA-activating protein complex subunit OS=Arabidopsis thaliana GN=SRD2 PE=1 SV=1	sly:101248718/3e-120/snRNA-activating protein complex subunit; K15210 snRNA-activating protein complex subunit 3	NA	PF12251/3.9E-56/snRNA-activating protein of 50kDa MW C terminal	NA
CL5215.Contig1_All	1270	0.247271	14.6427	5.88795	0.000127916	0.000879435	Up	gi|659129678|ref|XP_008464787.1|/6.96926e-12/PREDICTED: transcription factor bHLH79 [Cucumis melo]	gi|195593054|gb|AF283506.2|/5e-25/Catharanthus roseus MYC1 (myc1) mRNA, complete cds	sp|Q0JXE7|BPE_ARATH/1e-12/Transcription factor BPE OS=Arabidopsis thaliana GN=BPE PE=2 SV=1	sot:102581139/8e-06/RNA exonuclease 4-like; K18327 RNA exonuclease 4 [EC:3.1.-.-]	NA	NA	NA
Unigene7026_All	974	23.2832	3.54678	-2.71471	0.000127898	0.000879368	Down	NA	NA	NA	NA	NA	NA	NA
Unigene28820_All	994	18.8138	2.07619	-3.17978	0.000127779	0.000878605	Down	NA	NA	NA	NA	NA	NA	NA
Unigene15654_All	525	15.4994	0.270616	-5.83982	0.000127605	0.000877525	Down	NA	gi|147865053|emb|AM459481.2|/6e-07/Vitis vinifera contig VV78X065302.6, whole genome shotgun sequence	NA	NA	NA	NA	NA
Unigene6223_All	802	0.279484	17.2605	5.94857	0.000127529	0.00087712	Up	NA	gi|449516114|ref|XM_004165045.1|/2e-11/PREDICTED: Cucumis sativus structural maintenance of chromosomes protein 1A-like (LOC101227515), partial mRNA	NA	NA	NA	NA	NA
Unigene682_All	850	15.5288	0.271232	-5.83927	0.000127493	0.000876926	Down	NA	NA	NA	NA	NA	NA	NA
CL14617.Contig1_All	1683	61.3296	10.7504	-2.51219	0.000127258	0.000875367	Down	gi|643715438|gb|KDP27512.1|/1.28545e-123/hypothetical protein JCGZ_20152 [Jatropha curcas]	gi|359495191|ref|XM_002264451.2|/6e-19/PREDICTED: Vitis vinifera uncharacterized LOC100244254 (LOC100244254), mRNA	NA	jcu:105643882/2e-124/tRNA pseudouridine(38/39) synthase; K01855 tRNA pseudouridine38/39 synthase [EC:5.4.99.45]	YFL001w/2e-52/---	PTHR11142/8.2E-105/--	NA
CL2553.Contig17_All	1756	141.976	18.9644	-2.90428	0.000127173	0.000874839	Down	gi|661880804|emb|CDP15498.1|/4.80034e-136/unnamed protein product [Coffea canephora]	gi|359487503|ref|XM_002284142.2|/1e-44/PREDICTED: Vitis vinifera cyclin-H1-1-like (LOC100252789), mRNA	sp|Q10D80|CCH11_ORYSJ/4e-109/Cyclin-H1-1 OS=Oryza sativa subsp. japonica GN=CYCH1-1 PE=1 SV=1	sly:101248768/9e-131/cyclin-H1-1-like; K06634 cyclin H	YPR025c/1e-24/---	PTHR10026:SF8/3.6E-77/--	biological_process:GO:1901409//positive regulation of phosphorylation of RNA polymerase II C-terminal domain;GO:0045944//positive regulation of transcription from RNA polymerase II promoter;GO:0045737//positive regulation of cyclin-dependent protein serine/threonine kinase activity;cellular_component:GO:0000307//cyclin-dependent protein kinase holoenzyme complex;GO:0070985//TFIIK complex;molecula…
CL9614.Contig2_All	1326	17.3941	0.295867	-5.87751	0.000127081	0.000874267	Down	gi|720026830|ref|XP_010264378.1|/9.22129e-78/PREDICTED: splicing factor 1 [Nelumbo nucifera]	gi|332189094|gb|CP002684.1|/3e-29/Arabidopsis thaliana chromosome 1 sequence	sp|P49314|ROC2_NICPL/9e-14/31 kDa ribonucleoprotein, chloroplastic OS=Nicotiana plumbaginifolia PE=1 SV=1	pda:103718328/9e-77/branchpoint-bridging protein-like; K13095 splicing factor 1	SPAC140.02/3e-09/---	PS50102/18.649/Eukaryotic RNA Recognition Motif (RRM) profile.	NA
Unigene43427_All	1340	0.880309	16.7097	4.24653	0.000126941	0.000873359	Up	gi|566232799|ref|XP_002325434.2|/6.57718e-34/hypothetical protein POPTR_0019s05550g [Populus trichocarpa] &gt;gi|550316874|gb|EEE99815.2| hypothetical protein POPTR_0019s05550g [Populus trichocarpa]	gi|449525109|ref|XM_004169514.1|/2e-09/PREDICTED: Cucumis sativus probable RNA 3'-terminal phosphate cyclase-like protein-like (LOC101227934), mRNA	sp|Q9C578|RCL1_ARATH/6e-07/Probable RNA 3'-terminal phosphate cyclase-like protein OS=Arabidopsis thaliana GN=At5g22100 PE=2 SV=1	sita:101772410/1e-27/cationic amino acid transporter 2, vacuolar-like; K13863 solute carrier family 7 (cationic amino acid transporter), member 1	NA	NA	NA
CL6192.Contig1_All	2115	363.012	77.1779	-2.23376	0.000126606	0.000871225	Down	gi|694370749|ref|XP_009363101.1|/1.94033e-118/PREDICTED: probable protein phosphatase 2C 49 [Pyrus x bretschneideri]	gi|225437686|ref|XM_002279734.1|/2e-53/PREDICTED: Vitis vinifera uncharacterized LOC100241830 (LOC100241830), mRNA	sp|Q3EAF9|P2C49_ARATH/3e-104/Probable protein phosphatase 2C 49 OS=Arabidopsis thaliana GN=At3g62260 PE=2 SV=1	pxb:103953103/3e-119/probable protein phosphatase 2C 49; K14803 protein phosphatase 2C homolog 2/3 [EC:3.1.3.16]	SPCC1223.11/7e-38/---	PTHR13832/9.7E-165/--	biological_process:GO:0006470//protein dephosphorylation;molecular_function:GO:0046872//metal ion binding;GO:0004722//protein serine/threonine phosphatase activity;
CL10953.Contig3_All	1163	26.3147	4.30525	-2.6117	0.000126587	0.000871154	Down	gi|225440787|ref|XP_002281618.1|/5.91965e-163/PREDICTED: lysosomal Pro-X carboxypeptidase-like [Vitis vinifera]	gi|359481621|ref|XM_002281582.2|/4e-22/PREDICTED: Vitis vinifera lysosomal Pro-X carboxypeptidase-like (LOC100252778), mRNA	sp|Q1PF50|EDA2_ARATH/9e-23/Probable serine protease EDA2 OS=Arabidopsis thaliana GN=EDA2 PE=2 SV=2	vvi:100252778/1e-163/lysosomal Pro-X carboxypeptidase-like; K01285 lysosomal Pro-X carboxypeptidase [EC:3.4.16.2]	NA	PTHR11010/4.1E-162/--	NA
CL15112.Contig5_All	1534	37.3001	0.529875	-6.13738	0.000126568	0.000871078	Down	gi|590650261|ref|XP_007032611.1|/2.59167e-167/Pectin methylesterase 31 isoform 1 [Theobroma cacao] &gt;gi|508711640|gb|EOY03537.1| Pectin methylesterase 31 isoform 1 [Theobroma cacao]	gi|359488945|ref|XM_002283905.2|/1e-117/PREDICTED: Vitis vinifera pectinesterase 31-like (LOC100247362), mRNA	sp|Q9LVQ0|PME31_ARATH/2e-155/Pectinesterase 31 OS=Arabidopsis thaliana GN=PME31 PE=1 SV=1	tcc:TCM_018652/5e-168/Pectin methylesterase 31 isoform 1; K01051 pectinesterase [EC:3.1.1.11]	CAC3373/9e-50/---	PTHR31321/1.3E-189/--	biological_process:GO:0045490//pectin catabolic process;GO:0050829//defense response to Gram-negative bacterium;GO:0042545//cell wall modification;cellular_component:GO:0005618//cell wall;molecular_function:GO:0045330//aspartyl esterase activity;GO:0030599//pectinesterase activity;
Unigene7358_All	1887	3.73059	44.2794	3.56916	0.000126531	0.000870882	Up	NA	gi|89570855|emb|CT573504.2|/9e-06/Medicago truncatula chromosome 5 clone mth2-178o19, COMPLETE SEQUENCE	NA	NA	NA	NA	NA
CL4144.Contig1_All	918	16.1808	0.63923	-4.6618	0.00012651	0.000870793	Down	gi|674873424|emb|CDY60351.1|/7.62412e-08/BnaCnng36050D [Brassica napus]	NA	sp|Q7XYY2|MED25_ARATH/3e-06/Mediator of RNA polymerase II transcription subunit 25 OS=Arabidopsis thaliana GN=MED25 PE=1 SV=1	jcu:105631249/2e-07/uncharacterized LOC105631249; K14692 solute carrier family 30 (zinc transporter), member 5/7	NA	NA	NA
CL1037.Contig1_All	1020	19.0396	0.680405	-4.80647	0.000126462	0.000870576	Down	gi|674247154|gb|KFK39919.1|/3.18813e-13/hypothetical protein AALP_AA3G306200 [Arabis alpina]	gi|408692403|gb|JX489411.1|/6e-27/Artemisia tridentata Contig_28210 heat shock protein gene, partial cds	sp|Q8W3Z3|CAS2_BETPL/8e-15/Cycloartenol synthase 2 OS=Betula platyphylla GN=CASBPX2 PE=1 SV=1	brp:103828738/2e-13/cycloartenol synthase-like; K01853 cycloartenol synthase [EC:5.4.99.8]	lin2309/5e-10/---	NA	biological_process:GO:0010686//tetracyclic triterpenoid biosynthetic process;molecular_function:GO:0016871//cycloartenol synthase activity;
Unigene122_All	1795	29.6773	142.523	2.26376	0.000126354	0.000869951	Up	gi|225463438|ref|XP_002275393.1|/3.28431e-47/PREDICTED: transcription factor bHLH144 isoform 2 [Vitis vinifera] &gt;gi|225463440|ref|XP_002275365.1| PREDICTED: transcription factor bHLH144 isoform 1 [Vitis vinifera]	gi|470114814|ref|XM_004293556.1|/6e-19/PREDICTED: Fragaria vesca subsp. vesca transcription factor bHLH144-like (LOC101313582), mRNA	sp|Q9ASX9|BH144_ARATH/3e-31/Transcription factor bHLH144 OS=Arabidopsis thaliana GN=BHLH144 PE=1 SV=1	pvu:PHAVU_001G218800g/3e-06/hypothetical protein; K12126 phytochrome-interacting factor 3	NA	PTHR12565:SF79/2.0E-18/--	NA
CL14455.Contig4_All	514	0.339508	22.0005	6.01795	0.000126261	0.000869363	Up	gi|719995218|ref|XP_010254420.1|/1.04419e-26/PREDICTED: eukaryotic translation initiation factor NCBP-like [Nelumbo nucifera]	NA	sp|A3RCV9|IF4E3_WHEAT/3e-25/Eukaryotic translation initiation factor NCBP OS=Triticum aestivum GN=NCBP PE=2 SV=1	fve:101312967/3e-27/eukaryotic translation initiation factor NCBP; K03259 translation initiation factor 4E	NA	PF01652/1.4E-12/Eukaryotic initiation factor 4E	NA
CL10897.Contig1_All	651	0.22345	12.8865	5.84977	0.000126176	0.000868841	Up	NA	NA	NA	NA	NA	NA	NA
CL4183.Contig1_All	1263	3.83336	31.6166	3.044	0.000125973	0.000867556	Up	NA	gi|357588532|gb|AC235863.2|/2e-09/Glycine max clone GM_WBb0105E20, complete sequence	NA	NA	NA	NA	NA
CL11653.Contig5_All	920	0.616156	18.5938	4.91539	0.00012579	0.000866404	Up	gi|659085993|ref|XP_008443712.1|/1.1969e-42/PREDICTED: uncharacterized protein LOC103487236 isoform X1 [Cucumis melo]	gi|502116661|ref|XM_004495482.1|/2e-11/PREDICTED: Cicer arietinum uncharacterized LOC101501273 (LOC101501273), transcript variant X2, mRNA	NA	mdm:103420349/1e-09/eukaryotic translation initiation factor 3 subunit C-like; K03252 translation initiation factor 3 subunit C	NA	PTHR31210:SF3/1.7E-39/--	cellular_component:GO:0016020//membrane;
CL11707.Contig1_All	1588	0.308845	19.7812	6.0011	0.000125765	0.000866291	Up	gi|698505698|ref|XP_009798287.1|/1.1083e-35/PREDICTED: uncharacterized protein LOC104244540 [Nicotiana sylvestris] &gt;gi|698505701|ref|XP_009798288.1| PREDICTED: uncharacterized protein LOC104244540 [Nicotiana sylvestris] &gt;gi|698505703|ref|XP_009798289.1| PREDICTED: uncharacterized protein LOC104244540 [Nicotiana sylvestris]	gi|502124482|ref|XM_004498491.1|/8e-12/PREDICTED: Cicer arietinum uncharacterized LOC101504060 (LOC101504060), mRNA	NA	vvi:100242392/2e-36/uncharacterized LOC100242392; K08869 aarF domain-containing kinase	NA	PTHR10566/1.0E-44/--	NA
CL11532.Contig15_All	2931	3.87319	107.927	4.80039	0.000125628	0.000865406	Up	gi|703136828|ref|XP_010106260.1|/1.035e-35/Phosphoinositide phospholipase C 6 [Morus notabilis] &gt;gi|587922013|gb|EXC09417.1| Phosphoinositide phospholipase C 6 [Morus notabilis]	gi|42570392|ref|NM_179996.2|/2e-11/Arabidopsis thaliana phosphoinositide phospholipase C 6 mRNA, complete cds	sp|Q8GV43|PLCD6_ARATH/3e-34/Phosphoinositide phospholipase C 6 OS=Arabidopsis thaliana GN=PLC6 PE=2 SV=2	sly:100301919/7e-36/PI-phospholipase C PLC5; K05857 phosphatidylinositol phospholipase C, delta [EC:3.1.4.11]	NA	NA	biological_process:GO:0016042//lipid catabolic process;GO:0035556//intracellular signal transduction;cellular_component:GO:0005622//intracellular;molecular_function:GO:0004435//phosphatidylinositol phospholipase C activity;GO:0004871//signal transducer activity;
CL10935.Contig2_All	974	11.1555	52.2245	2.22696	0.000125587	0.000865179	Up	gi|661895140|emb|CDP00945.1|/4.21081e-76/unnamed protein product [Coffea canephora]	gi|371913397|dbj|AB610049.1|/2e-20/Castanea crenata mRNA, microsatellite: PEB19, complete sequence	NA	NA	NA	PTHR16295/2.4E-52/--	cellular_component:GO:0016021//integral component of membrane;
CL4781.Contig1_All	1625	23.2604	3.5396	-2.71622	0.000125514	0.000864846	Down	gi|147794989|emb|CAN67425.1|/2.51491e-75/hypothetical protein VITISV_006652 [Vitis vinifera]	gi|123715584|emb|AM443801.1|/1e-07/Vitis vinifera contig VV78X231048.8, whole genome shotgun sequence	NA	NA	NA	NA	NA
CL2854.Contig1_All	3551	12.3122	91.8678	2.89946	0.000125372	0.000863929	Up	gi|568846051|ref|XP_006476871.1|/0/PREDICTED: DEAD-box ATP-dependent RNA helicase 30-like isoform X2 [Citrus sinensis]	gi|225456911|ref|XM_002277858.1|/1e-153/PREDICTED: Vitis vinifera DEAD-box ATP-dependent RNA helicase 30-like (LOC100260348), mRNA	sp|Q8W4R3|RH30_ARATH/2e-172/DEAD-box ATP-dependent RNA helicase 30 OS=Arabidopsis thaliana GN=RH30 PE=2 SV=2	sot:102578396/0.0/DEAD-box ATP-dependent RNA helicase 30-like; K12823 ATP-dependent RNA helicase DDX5/DBP2 [EC:3.6.4.13]	ECU08g1080/5e-102/---	PF00270/1.3E-45/DEAD/DEAH box helicase	molecular_function:GO:0005524//ATP binding;GO:0004386//helicase activity;GO:0003676//nucleic acid binding;
CL7188.Contig2_All	1635	481.919	80.381	-2.58386	0.000125103	0.000862183	Down	gi|537845392|gb|AGU91423.1|/0/serine/threonine-protein kinase PBS1, partial [Chrysanthemum boreale]	gi|537845391|gb|KC202420.1|/0.0/Chrysanthemum boreale serine/threonine-protein kinase PBS1 mRNA, partial cds	sp|Q9FE20|PBS1_ARATH/4e-145/Serine/threonine-protein kinase PBS1 OS=Arabidopsis thaliana GN=PBS1 PE=1 SV=1	cit:102606674/1e-174/serine/threonine-protein kinase PBS1-like; K04733 interleukin-1 receptor-associated kinase 4 [EC:2.7.11.1]	CAC0404_1/8e-18/---	PTHR24420/2.3E-251/--	biological_process:GO:0006468//protein phosphorylation;molecular_function:GO:0004674//protein serine/threonine kinase activity;GO:0005524//ATP binding;
Unigene24546_All	580	15.9142	0.275784	-5.85063	0.000125102	0.000862183	Down	NA	NA	NA	NA	NA	NA	NA
CL11285.Contig2_All	779	0.239951	14.07	5.87374	0.000125028	0.000861781	Up	NA	NA	NA	NA	NA	NA	NA
CL15760.Contig2_All	875	0.239951	14.07	5.87374	0.000125028	0.000861781	Up	gi|641862167|gb|KDO80854.1|/1.08267e-08/hypothetical protein CISIN_1g048140mg, partial [Citrus sinensis]	gi|332189094|gb|CP002684.1|/4e-09/Arabidopsis thaliana chromosome 1 sequence	NA	NA	NA	NA	cellular_component:GO:0009507//chloroplast;
CL6422.Contig3_All	874	1.12402	14.346	3.6739	0.000124964	0.000861506	Up	NA	gi|302829261|ref|XM_002946152.1|/1e-06/Volvox carteri f. nagariensis hypothetical protein, mRNA	NA	NA	NA	NA	NA
CL4614.Contig2_All	1439	182.265	903.985	2.31026	0.000124971	0.000861506	Up	gi|604314194|gb|EYU27081.1|/2.02564e-158/hypothetical protein MIMGU_mgv1a008561mg [Erythranthe guttata]	gi|283135268|gb|AC239574.2|/5e-19/Solanum lycopersicum strain Heinz 1706 chromosome 1 clone hba-168g4 map 1, complete sequence	sp|Q00874|DR100_ARATH/2e-131/DNA-damage-repair/toleration protein DRT100 OS=Arabidopsis thaliana GN=DRT100 PE=2 SV=2	tcc:TCM_029529/7e-48/Leucine-rich receptor-like protein kinase family protein; K13420 LRR receptor-like serine/threonine-protein kinase FLS2 [EC:2.7.11.1]	MA2301_1/2e-21/---	PTHR24420:SF567/2.3E-141/--	NA
CL16875.Contig2_All	968	26.1008	2.57923	-3.33908	0.000124728	0.000859939	Down	gi|470122545|ref|XP_004297301.1|/1.44902e-36/PREDICTED: probable apyrase 6-like isoform 2 [Fragaria vesca subsp. vesca]	NA	sp|O80612|APY6_ARATH/6e-30/Probable apyrase 6 OS=Arabidopsis thaliana GN=APY6 PE=2 SV=2	fve:101304566/3e-37/probable apyrase 6; K01510 apyrase [EC:3.6.1.5]	SPCC11E10.05c/8e-11/---	PTHR11782:SF34/1.4E-39/--	NA
CL4973.Contig4_All	985	0.229363	13.5706	5.88671	0.000124542	0.000858712	Up	gi|567153936|ref|XP_006417635.1|/4.63246e-30/hypothetical protein EUTSA_v10008780mg [Eutrema salsugineum] &gt;gi|557095406|gb|ESQ35988.1| hypothetical protein EUTSA_v10008780mg [Eutrema salsugineum]	gi|30695798|ref|NM_104344.2|/4e-37/Arabidopsis thaliana gamma histone variant H2AX mRNA, complete cds	sp|Q9S9K7|H2AXB_ARATH/4e-31/Probable histone H2AXb OS=Arabidopsis thaliana GN=At1g54690 PE=1 SV=1	ath:AT1G54690/5e-30/GAMMA-H2AX; gamma histone variant H2AX; K11251 histone H2A	SPCC622.08c/3e-21/---	PR00620/1.8E-26/Histone H2A signature	biological_process:GO:0006342//chromatin silencing;cellular_component:GO:0005730//nucleolus;GO:0000790//nuclear chromatin;molecular_function:GO:0003677//DNA binding;
CL9569.Contig2_All	1443	16.2208	0.279151	-5.86066	0.00012452	0.00085862	Down	gi|297735824|emb|CBI18544.3|/5.37928e-51/unnamed protein product [Vitis vinifera]	gi|266706160|gb|GU119901.1|/5e-16/Phalaenopsis amabilis protein tyrosine phosphatase 1 (PTP1) mRNA, complete cds	sp|O82656|PTP1_ARATH/1e-50/Protein-tyrosine-phosphatase PTP1 OS=Arabidopsis thaliana GN=PTP1 PE=1 SV=1	fve:101295769/2e-46/protein-tyrosine-phosphatase PTP1; K18038 tyrosine-protein phosphatase non-receptor type 9 [EC:3.1.3.48]	YDL230w/7e-09/---	PTHR16166/2.4E-17/--	biological_process:GO:1990264//peptidyl-tyrosine dephosphorylation involved in inactivation of protein kinase activity;GO:0031348//negative regulation of defense response;cellular_component:GO:0005634//nucleus;GO:0005886//plasma membrane;GO:0005737//cytoplasm;molecular_function:GO:0033550//MAP kinase tyrosine phosphatase activity;
Unigene6949_All	1694	97.2157	14.4943	-2.7457	0.000124477	0.000858378	Down	gi|336238977|gb|AEI27415.1|/2.7076e-104/TIR_2 [Helianthus annuus]	gi|545689835|gb|KF263546.1|/3e-33/Gynura bicolor NBS-LRR resistance-like protein GbD-gnl16 gene, partial cds	sp|Q40392|TMVRN_NICGU/3e-61/TMV resistance protein N OS=Nicotiana glutinosa GN=N PE=1 SV=1	pmum:103336300/4e-67/TMV resistance protein N-like; K19613 leucine-rich repeat protein SHOC2	NA	PF00931/1.2E-40/NB-ARC domain	NA
CL2917.Contig2_All	3471	38.5195	347.74	3.17435	0.000124439	0.000858174	Up	gi|255582123|ref|XP_002531856.1|/0/starch synthase, putative [Ricinus communis] &gt;gi|223528506|gb|EEF30534.1| starch synthase, putative [Ricinus communis]	gi|48927499|emb|X87988.2|/2e-79/Solanum tuberosum mRNA for soluble starch synthase II precursor (ssII gene)	sp|Q43847|SSY2_SOLTU/0.0/Granule-bound starch synthase 2, chloroplastic/amyloplastic OS=Solanum tuberosum GN=SS2 PE=1 SV=3	sly:101252941/0.0/granule-bound starch synthase 2, chloroplastic/amyloplastic; K00703 starch synthase [EC:2.4.1.21]	SP1124/2e-77/---	PTHR12526/1.4E-256/--	cellular_component:GO:0009536//plastid;molecular_function:GO:0016757//transferase activity, transferring glycosyl groups;
Unigene7637_All	533	0.992873	47.7471	5.58766	0.000124419	0.000858096	Up	NA	NA	NA	NA	NA	NA	NA
Unigene17010_All	744	16.1249	0.635122	-4.66611	0.000124396	0.000857991	Down	NA	gi|335314381|gb|GU274315.1|/1e-08/Populus balsamifera isolate RNA13 haplotype B protein phosphatase 2C PPH1 / PP2C PPH1 (PPH1) gene, partial sequence	NA	NA	NA	NA	NA
CL7378.Contig1_All	1788	4.06946	38.9505	3.25874	0.000124362	0.000857905	Up	gi|565499836|ref|XP_006307557.1|/4.51086e-137/hypothetical protein CARUB_v10009179mg [Capsella rubella] &gt;gi|482576268|gb|EOA40455.1| hypothetical protein CARUB_v10009179mg [Capsella rubella]	gi|470123311|ref|XM_004297623.1|/4e-17/PREDICTED: Fragaria vesca subsp. vesca chaperone protein dnaJ 16-like (LOC101295511), mRNA	sp|Q8VXV4|DNJ16_ARATH/1e-138/Chaperone protein dnaJ 16 OS=Arabidopsis thaliana GN=ATJ16 PE=2 SV=1	ccp:CHC_T00010211001/3e-14/Heat Shock Protein 40, HSP40; K09503 DnaJ homolog subfamily A member 2	BMEI1513/2e-15/---	NA	biological_process:GO:0006457//protein folding;GO:0046686//response to cadmium ion;GO:0009737//response to abscisic acid;cellular_component:GO:0005795//Golgi stack;GO:0005634//nucleus;GO:0005886//plasma membrane;molecular_function:GO:0005515//protein binding;
CL309.Contig5_All	1898	27.1804	3.9596	-2.77914	0.000124372	0.000857905	Down	gi|703138321|ref|XP_010106708.1|/1.15875e-66/putative prefoldin subunit 3 [Morus notabilis] &gt;gi|587924078|gb|EXC11392.1| putative prefoldin subunit 3 [Morus notabilis]	gi|359477109|ref|XM_002279322.2|/4e-51/PREDICTED: Vitis vinifera probable prefoldin subunit 3-like (LOC100265427), mRNA	sp|P57741|PFD3_ARATH/4e-64/Probable prefoldin subunit 3 OS=Arabidopsis thaliana GN=At5g49510 PE=1 SV=1	NA	NA	PF02996/5.3E-23/Prefoldin subunit	biological_process:GO:0006457//protein folding;cellular_component:GO:0016272//prefoldin complex;
CL5242.Contig1_All	477	15.7972	0.622849	-4.66464	0.000124376	0.000857905	Down	gi|721638407|ref|XP_010231421.1|/5.07936e-24/PREDICTED: probable E3 ubiquitin-protein ligase LUL4 [Brachypodium distachyon] &gt;gi|721638410|ref|XP_010231422.1| PREDICTED: probable E3 ubiquitin-protein ligase LUL4 [Brachypodium distachyon]	NA	sp|Q9SN46|LRX5_ARATH/3e-17/Leucine-rich repeat extensin-like protein 5 OS=Arabidopsis thaliana GN=LRX5 PE=2 SV=2	csv:101215105/5e-15/formin-like protein 20; K02184 formin 2	Rv1078/4e-11/---	NA	NA
CL6996.Contig4_All	1786	0.43585	30.8142	6.14362	0.000124223	0.000857067	Up	gi|645269599|ref|XP_008240072.1|/0/PREDICTED: uncharacterized protein At1g04910-like [Prunus mume]	gi|359491380|ref|XM_002267389.2|/1e-109/PREDICTED: Vitis vinifera DUF246 domain-containing protein At1g04910-like (LOC100247578), mRNA	sp|Q8W486|Y1491_ARATH/1e-65/Uncharacterized protein At1g04910 OS=Arabidopsis thaliana GN=At1g04910 PE=2 SV=1	mtr:MTR_1g102030/2e-58/Phosphoglucomutase; K01835 phosphoglucomutase [EC:5.4.2.2]	NA	PF10250/6.0E-91/GDP-fucose protein O-fucosyltransferase	cellular_component:GO:0016021//integral component of membrane;molecular_function:GO:0016757//transferase activity, transferring glycosyl groups;
CL16599.Contig12_All	1920	32.0596	1.92037	-4.0613	0.000124229	0.000857067	Down	gi|641846801|gb|KDO65683.1|/1.59476e-164/hypothetical protein CISIN_1g006489mg [Citrus sinensis]	gi|359490879|ref|XM_002265658.2|/6e-84/PREDICTED: Vitis vinifera ABC transporter B family member 25-like (LOC100248338), mRNA	sp|Q9FNU2|AB25B_ORYSJ/3e-142/ABC transporter B family member 25 OS=Oryza sativa subsp. japonica GN=OsABCB25 PE=2 SV=1	mis:MICPUN_88240/1e-61/ATP-binding cassette superfamily; K05657 ATP-binding cassette, subfamily B (MDR/TAP), member 10	SPBC9B6.09c/3e-42/---	PF00664/4.2E-54/ABC transporter transmembrane region	biological_process:GO:0055085//transmembrane transport;cellular_component:GO:0016021//integral component of membrane;molecular_function:GO:0005524//ATP binding;GO:0042626//ATPase activity, coupled to transmembrane movement of substances;
CL1750.Contig4_All	1173	88.0452	18.4348	-2.25581	0.000124071	0.00085614	Down	gi|643721989|gb|KDP31868.1|/5.75958e-81/hypothetical protein JCGZ_12329 [Jatropha curcas]	gi|359807316|ref|NM_001253935.1|/1e-06/Glycine max polyneuridine-aldehyde esterase-like (LOC100796281), mRNA	sp|Q6RYA0|SABP2_TOBAC/6e-77/Salicylic acid-binding protein 2 OS=Nicotiana tabacum GN=SABP2 PE=1 SV=1	brp:103842406/8e-71/methylesterase 2-like; K08233 polyneuridine-aldehyde esterase [EC:3.1.1.78]	NA	NA	NA
Unigene4037_All	1514	0.229398	13.4506	5.87367	0.000124061	0.000856129	Up	gi|695057176|ref|XP_009416847.1|/2.48205e-21/PREDICTED: probable protein phosphatase 2C 55 [Musa acuminata subsp. malaccensis]	gi|255964728|gb|GQ372840.1|/2e-15/Sonchus arvensis phytochelatin synthase (PCS1) mRNA, complete cds	sp|Q9SUK9|P2C55_ARATH/2e-20/Probable protein phosphatase 2C 55 OS=Arabidopsis thaliana GN=At4g16580 PE=2 SV=2	mus:103997378/4e-22/probable protein phosphatase 2C 55; K17508	NA	NA	molecular_function:GO:0003824//catalytic activity;
CL4201.Contig4_All	1165	6.65274	35.1573	2.4018	0.000124058	0.000856129	Up	NA	gi|147857257|emb|AM467794.2|/1e-06/Vitis vinifera contig VV79X002080.3, whole genome shotgun sequence	NA	NA	NA	NA	NA
Unigene3310_All	1662	2.06352	18.6165	3.1734	0.000124026	0.000856	Up	gi|566157812|ref|XP_006386520.1|/1.30909e-10/hypothetical protein POPTR_0002s13380g [Populus trichocarpa] &gt;gi|550344927|gb|ERP64317.1| hypothetical protein POPTR_0002s13380g [Populus trichocarpa]	NA	sp|Q8W4F0|DAR1_ARATH/1e-10/Protein DA1-related 1 OS=Arabidopsis thaliana GN=DAR1 PE=1 SV=3	NA	NA	NA	molecular_function:GO:0008270//zinc ion binding;
CL4652.Contig1_All	717	16.5275	0.282532	-5.87031	0.000123996	0.000855853	Down	NA	NA	NA	NA	NA	NA	NA
Unigene6033_All	1258	17.9181	1.01188	-4.1463	0.000123956	0.00085563	Down	NA	gi|336238976|gb|HM543461.1|/6e-09/Helianthus annuus clone BAC 242G9 TIR_1 pseudogene, complete sequence; TIR_2 gene, complete cds; retrotransposon Ty1/Copia, large subunit ribosomal RNA gene, and retrotransposon Ty1/Copia, complete sequence; TIR_3 gene, complete cds; retrotransposon Ty3/Gypsy, complete sequence; and retrotransposon Ty3/Gypsy, partial sequence	NA	NA	NA	NA	NA
CL7177.Contig5_All	2053	0.272359	17.2076	5.9814	0.000123562	0.000853082	Up	NA	gi|339515748|gb|AC244922.2|/6e-07/Solanum lycopersicum strain Heinz 1706 chromosome 10 clone hba-79a9 map 10, complete sequence	NA	NA	NA	NA	NA
Unigene4827_All	1825	4.11728	28.7027	2.80142	0.000123384	0.000851966	Up	gi|659107416|ref|XP_008453663.1|/6.65047e-115/PREDICTED: uncharacterized protein LOC103494313 isoform X1 [Cucumis melo]	gi|402793998|ref|NM_001255814.2|/4e-17/Glycine max uncharacterized LOC100809430 (LOC100809430), mRNA	NA	egu:105047243/4e-07/3-hydroxyisobutyryl-CoA hydrolase-like protein 5; K05605 3-hydroxyisobutyryl-CoA hydrolase [EC:3.1.2.4]	STM1252/1e-31/---	PF13088/6.7E-29/BNR repeat-like domain	NA
CL7392.Contig4_All	1745	0.240128	14.3599	5.90209	0.000123314	0.000851537	Up	gi|460379101|ref|XP_004235303.1|/2.65618e-150/PREDICTED: transmembrane protein 120 homolog [Solanum lycopersicum]	gi|402793959|ref|NM_001254602.2|/3e-42/Glycine max transmembrane protein 120 homolog (LOC100789483), mRNA	NA	NA	NA	PTHR21433/1.1E-94/--	NA
CL477.Contig2_All	3101	5.80509	48.9849	3.07695	0.000123247	0.000851207	Up	gi|296084726|emb|CBI25868.3|/0/unnamed protein product [Vitis vinifera]	gi|359497107|ref|XM_002269301.2|/2e-75/PREDICTED: Vitis vinifera DNA repair endonuclease UVH1-like (LOC100247853), mRNA	sp|Q9LKI5|XPF_ARATH/0.0/DNA repair endonuclease UVH1 OS=Arabidopsis thaliana GN=UVH1 PE=1 SV=2	vvi:100247853/0.0/DNA repair endonuclease UVH1; K10848 DNA excision repair protein ERCC-4 [EC:3.1.-.-]	SPCC970.01/2e-67/---	PTHR10150/4.1E-133/--	biological_process:GO:0006457//protein folding;GO:0000712//resolution of meiotic recombination intermediates;GO:0006296//nucleotide-excision repair, DNA incision, 5'-to lesion;GO:0006979//response to oxidative stress;GO:0000413//protein peptidyl-prolyl isomerization;GO:1901255//nucleotide-excision repair involved in interstrand cross-link repair;GO:0000724//double-strand break repair via homologo…
CL599.Contig3_All	2184	10.2858	53.5142	2.37927	0.000123258	0.000851207	Up	gi|147805658|emb|CAN60708.1|/0/hypothetical protein VITISV_027283 [Vitis vinifera]	gi|225316113|dbj|AK322067.1|/1e-139/Solanum lycopersicum cDNA, clone: LEFL1033AB07, HTC in leaf	sp|P42158|KC1D_ARATH/2e-100/Casein kinase I isoform delta-like OS=Arabidopsis thaliana GN=At4g26100 PE=2 SV=2	sly:101262628/7e-150/casein kinase I; K08960 casein kinase 1, epsilon [EC:2.7.11.1]	CT301_1/2e-09/---	PS50011/19.708/Protein kinase domain profile.	NA
CL3913.Contig5_All	1683	226.701	32.7285	-2.79217	0.00012324	0.000851207	Down	gi|470102867|ref|XP_004287872.1|/6.07004e-165/PREDICTED: probable mitochondrial chaperone bcs1-like [Fragaria vesca subsp. vesca]	gi|225428415|ref|XM_002283725.1|/4e-26/PREDICTED: Vitis vinifera ATP-dependent zinc metalloprotease FtsH-like, transcript variant 2 (LOC100241723), mRNA	sp|Q9SEI4|PRS6B_ARATH/2e-13/26S protease regulatory subunit 6B homolog OS=Arabidopsis thaliana GN=RPT3 PE=1 SV=1	fve:101292542/1e-165/probable mitochondrial chaperone bcs1; K08900 mitochondrial chaperone BCS1	SPAC644.07/5e-28/---	PTHR23070/1.7E-220/--	molecular_function:GO:0000166//nucleotide binding;
CL7375.Contig4_All	1564	27.8489	3.64107	-2.93519	0.000123229	0.000851207	Down	gi|242091968|ref|XP_002436474.1|/4.0243e-06/hypothetical protein SORBIDRAFT_10g003350 [Sorghum bicolor] &gt;gi|241914697|gb|EER87841.1| hypothetical protein SORBIDRAFT_10g003350 [Sorghum bicolor]	NA	NA	NA	NA	PF03195/1.3E-10/Protein of unknown function DUF260	NA
CL2835.Contig3_All	696	0.234541	13.9655	5.89588	0.000123193	0.000851036	Up	gi|238799927|gb|ACR55809.1|/2.98197e-07/chloroplast glutamine synthase, partial [Achillea aspleniifolia] &gt;gi|238799929|gb|ACR55810.1| chloroplast glutamine synthase, partial [Achillea aspleniifolia] &gt;gi|238799931|gb|ACR55811.1| chloroplast glutamine synthase, partial [Achillea aspleniifolia] &gt;gi|238799933|gb|ACR55812.1| chloroplast glutamine synthase, partial [Achillea aspleniifolia] &gt…	gi|2197153|gb|AF005223.1|AF005223/3e-28/Helianthus annuus chloroplastic glutamine synthetase (ggs2) gene, ggs2a allele, mRNA, nuclear gene encoding chloroplast protein, partial cds	sp|O22506|GLNA2_DAUCA/5e-09/Glutamine synthetase, chloroplastic OS=Daucus carota GN=GLN2 PE=2 SV=1	bvg:104883503/2e-07/glutamine synthetase leaf isozyme, chloroplastic; K01915 glutamine synthetase [EC:6.3.1.2]	NA	NA	NA
Unigene35830_All	635	32.3838	5.11618	-2.66213	0.000123105	0.000850485	Down	NA	gi|449438906|ref|XM_004137181.1|/8e-07/PREDICTED: Cucumis sativus BES1/BZR1 homolog protein 4-like (LOC101210002), mRNA	NA	NA	NA	NA	NA
CL2445.Contig2_All	1352	101.631	18.0288	-2.49496	0.000123011	0.000849891	Down	gi|697134703|ref|XP_009621397.1|/1.69075e-18/PREDICTED: NEDD8 ultimate buster 1 [Nicotiana tomentosiformis]	gi|147811496|emb|AM450092.2|/6e-06/Vitis vinifera contig VV78X246858.2, whole genome shotgun sequence	NA	NA	NA	NA	NA
CL3951.Contig9_All	1413	0.229555	13.3404	5.86082	0.000122917	0.000849356	Up	gi|604300560|gb|EYU20378.1|/5.98466e-14/hypothetical protein MIMGU_mgv1a012479mg [Erythranthe guttata]	NA	NA	pmum:103320528/2e-11/uncharacterized LOC103320528; K14291 phosphorylated adapter RNA export protein	NA	NA	NA
CL1383.Contig4_All	1397	0.221859	12.8481	5.85578	0.000122889	0.000849271	Up	NA	NA	NA	NA	NA	NA	NA
CL3462.Contig6_All	1445	32.7115	4.07851	-3.00368	0.000122796	0.000848741	Down	gi|694321665|ref|XP_009351988.1|/1.98823e-12/PREDICTED: protein ABIL2-like [Pyrus x bretschneideri]	gi|202070601|gb|AC189417.2|/7e-09/Brassica rapa subsp. pekinensis clone KBrB062J16, complete sequence	sp|Q9ZVN2|Y1457_ARATH/1e-10/Acyltransferase-like protein At1g54570, chloroplastic OS=Arabidopsis thaliana GN=At1g54570 PE=2 SV=1	NA	NA	NA	NA
Unigene10284_All	2166	8.40075	71.8193	3.09578	0.000122536	0.000847113	Up	gi|697192527|ref|XP_009605354.1|/0/PREDICTED: probable inactive receptor kinase At5g67200 [Nicotiana tomentosiformis]	gi|470109596|ref|XM_004291031.1|/6e-29/PREDICTED: Fragaria vesca subsp. vesca probable inactive receptor kinase At5g67200-like (LOC101296450), mRNA	sp|Q93Y06|Y5720_ARATH/3e-177/Probable inactive receptor kinase At5g67200 OS=Arabidopsis thaliana GN=At5g67200 PE=1 SV=1	zma:100191370/3e-91/cl5953_1; LOC100191370; K04733 interleukin-1 receptor-associated kinase 4 [EC:2.7.11.1]	SPy1625_1/3e-12/---	PTHR24420/1.9E-254/--	NA
CL13740.Contig2_All	444	0.254671	15.3353	5.91208	0.00012234	0.00084587	Up	NA	NA	NA	NA	NA	NA	NA
CL14859.Contig2_All	503	17.8012	0.658755	-4.75609	0.0001223	0.000845707	Down	gi|566162643|ref|XP_002303684.2|/1.4449e-41/hypothetical protein POPTR_0003s14540g [Populus trichocarpa] &gt;gi|550343160|gb|EEE78663.2| hypothetical protein POPTR_0003s14540g [Populus trichocarpa]	gi|357462342|ref|XM_003601405.1|/3e-18/Medicago truncatula Oligopeptide transporter (MTR_3g080870) mRNA, complete cds	sp|O82485|OPT7_ARATH/9e-39/Oligopeptide transporter 7 OS=Arabidopsis thaliana GN=OPT7 PE=2 SV=1	NA	NA	PTHR22601/1.3E-39/--	biological_process:GO:0055085//transmembrane transport;cellular_component:GO:0016021//integral component of membrane;
CL8286.Contig1_All	1396	15.7584	0.271605	-5.85847	0.000122152	0.000844736	Down	NA	gi|210135783|gb|EU477840.1|/2e-06/Pyrus communis cultivar Abugo self-incompatibility associated ribonuclease (S) gene, S21(stylar mutant) allele, complete cds; and retrotransposon TRIM, complete sequence	NA	NA	NA	NA	NA
CL4003.Contig10_All	5172	42.9973	265.333	2.62548	0.000122047	0.000844178	Up	gi|242035605|ref|XP_002465197.1|/8.73631e-97/hypothetical protein SORBIDRAFT_01g033865 [Sorghum bicolor] &gt;gi|241919051|gb|EER92195.1| hypothetical protein SORBIDRAFT_01g033865 [Sorghum bicolor]	NA	sp|Q9SCZ4|FERON_ARATH/1e-58/Receptor-like protein kinase FERONIA OS=Arabidopsis thaliana GN=FER PE=1 SV=1	sita:101783123/9e-61/pto-interacting protein 1-like; K13436 pto-interacting protein 1 [EC:2.7.11.1]	BS_yloP_1/4e-21/---	PF00069/1.4E-45/Protein kinase domain	NA
Unigene24793_All	1726	19.4533	0.316744	-5.94055	0.000122043	0.000844178	Down	gi|359495436|ref|XP_002274710.2|/2.10199e-136/PREDICTED: uncharacterized protein LOC100247818 [Vitis vinifera]	gi|359495435|ref|XM_002274674.2|/2e-40/PREDICTED: Vitis vinifera uncharacterized LOC100247818 (LOC100247818), mRNA	sp|Q67XX3|FB252_ARATH/7e-06/F-box protein At5g06550 OS=Arabidopsis thaliana GN=At5g06550 PE=2 SV=1	egu:105035961/5e-127/uncharacterized LOC105035961; K18066 tRNA wybutosine-synthesizing protein 5 [EC:1.14.11.42]	NA	PTHR12461:SF16/2.5E-84/--	NA
CL3057.Contig2_All	608	0.838532	14.3915	4.1012	0.000122012	0.000844103	Up	gi|661891241|emb|CDP05123.1|/2.79079e-42/unnamed protein product [Coffea canephora]	NA	sp|Q9FLX3|FB293_ARATH/2e-36/F-box protein At5g52880 OS=Arabidopsis thaliana GN=At5g52880 PE=2 SV=1	NA	NA	NA	NA
Unigene9256_All	1558	20.2662	2.11381	-3.26116	0.000121948	0.000843713	Down	gi|565382336|ref|XP_006357501.1|/6.78149e-30/PREDICTED: probable protein phosphatase 2C 52-like [Solanum tuberosum]	NA	sp|Q9LR65|P2C01_ARATH/7e-29/Probable protein phosphatase 2C 1 OS=Arabidopsis thaliana GN=PPC6-6 PE=1 SV=1	sot:102579916/7e-10/nuclear transcription factor Y subunit B-10-like; K08065 nuclear transcription Y subunit beta	NA	PTHR13832/2.5E-38/--	biological_process:GO:0006470//protein dephosphorylation;molecular_function:GO:0004722//protein serine/threonine phosphatase activity;
CL16319.Contig1_All	1025	18.4393	1.71074	-3.43009	0.000121939	0.00084371	Down	NA	gi|349723441|emb|FQ382100.1|/2e-08/Vitis vinifera clone SS0ABG71YG05	NA	NA	NA	NA	NA
CL14980.Contig5_All	862	17.0823	0.287686	-5.89186	0.000121826	0.000843042	Down	NA	gi|166245159|dbj|AB377520.1|/1e-09/Zinnia elegans Z632 mRNA for cellulose synthase Z632, complete cds	NA	NA	NA	NA	NA
CL6176.Contig4_All	1152	0.248836	14.8012	5.89437	0.000121773	0.000842728	Up	gi|702279379|ref|XP_010045074.1|/1.72709e-98/PREDICTED: pentatricopeptide repeat-containing protein At1g62350 isoform X3 [Eucalyptus grandis] &gt;gi|702279382|ref|XP_010045075.1| PREDICTED: pentatricopeptide repeat-containing protein At1g62350 isoform X3 [Eucalyptus grandis]	gi|225436655|ref|XM_002280482.1|/1e-77/PREDICTED: Vitis vinifera pentatricopeptide repeat-containing protein At1g62350-like (LOC100262019), mRNA	sp|Q1PFH7|PPR89_ARATH/2e-82/Pentatricopeptide repeat-containing protein At1g62350 OS=Arabidopsis thaliana GN=At1g62350 PE=2 SV=1	egr:104450059/9e-17/pentatricopeptide repeat-containing protein At1g62350-like; K01183 chitinase [EC:3.2.1.14]	NA	PTHR24015/3.8E-25/--	NA
CL10886.Contig1_All	1753	4.13123	255.499	5.9506	0.000121697	0.000842258	Up	gi|567860614|ref|XP_006422961.1|/3.10456e-135/hypothetical protein CICLE_v10028242mg [Citrus clementina] &gt;gi|557524895|gb|ESR36201.1| hypothetical protein CICLE_v10028242mg [Citrus clementina]	gi|147865759|emb|AM459941.2|/2e-09/Vitis vinifera contig VV78X193757.4, whole genome shotgun sequence	sp|Q8W3M4|Y4744_ARATH/3e-82/Uncharacterized protein At4g06744 OS=Arabidopsis thaliana GN=At4g06744 PE=2 SV=1	atr:18427291/5e-28/LRR receptor-like serine/threonine-protein kinase FLS2; K13420 LRR receptor-like serine/threonine-protein kinase FLS2 [EC:2.7.11.1]	MA2301_1/2e-11/---	PR01217/2.6E-9/Proline rich extensin signature	NA
CL16242.Contig1_All	1727	0.245913	14.6641	5.898	0.000121425	0.000840487	Up	gi|685362654|ref|XP_009115643.1|/2.4062e-23/PREDICTED: uncharacterized protein LOC103840875 [Brassica rapa]	gi|147827458|emb|AM481695.2|/9e-09/Vitis vinifera contig VV78X175046.8, whole genome shotgun sequence	sp|Q9SIZ8|RKP_ARATH/5e-09/E3 ubiquitin-protein ligase RKP OS=Arabidopsis thaliana GN=RKP PE=2 SV=2	atr:18426478/7e-09/pescadillo homolog; K14843 pescadillo	NA	PF13966/6.4E-18/zinc-binding in reverse transcriptase	NA
Unigene24995_All	1077	21.4155	1.77454	-3.59313	0.000121409	0.000840429	Down	gi|645247904|ref|XP_008230056.1|/7.53879e-24/PREDICTED: G-type lectin S-receptor-like serine/threonine-protein kinase At4g03230 [Prunus mume]	gi|123673015|emb|AM446043.1|/6e-12/Vitis vinifera, whole genome shotgun sequence, contig VV78X104740.5, clone ENTAV 115	sp|Q9ZR08|Y4230_ARATH/6e-16/G-type lectin S-receptor-like serine/threonine-protein kinase At4g03230 OS=Arabidopsis thaliana GN=At4g03230 PE=3 SV=3	vvi:104880907/7e-19/G-type lectin S-receptor-like serine/threonine-protein kinase At4g03230; K04733 interleukin-1 receptor-associated kinase 4 [EC:2.7.11.1]	NA	PTHR24420/2.1E-25/--	biological_process:GO:0016310//phosphorylation;cellular_component:GO:0016020//membrane;molecular_function:GO:0000166//nucleotide binding;GO:0004672//protein kinase activity;
CL11855.Contig1_All	2207	0.267724	17.0023	5.98884	0.000121265	0.000839546	Up	gi|661888499|emb|CDP07826.1|/3.3423e-153/unnamed protein product [Coffea canephora]	gi|148286954|gb|EF559982.1|/5e-20/Helianthus annuus NBS-LRR resistance-like protein RGC801 pseudogene, partial sequence	sp|Q40392|TMVRN_NICGU/3e-122/TMV resistance protein N OS=Nicotiana glutinosa GN=N PE=1 SV=1	mtr:MTR_2g040260/2e-135/Heat shock protein; K03283 heat shock 70kDa protein 1/8; K06758 L1 cell adhesion molecule like protein	NA	SM00255/1.0E-36/Toll - interleukin 1 - resistance	NA
Unigene26467_All	797	16.2316	0.278359	-5.86572	0.000121206	0.000839194	Down	NA	NA	NA	NA	NA	NA	NA
CL7238.Contig1_All	874	0.244806	14.6152	5.89968	0.000121089	0.000838497	Up	gi|695008028|ref|XP_009390586.1|/7.74095e-15/PREDICTED: endoplasmic reticulum-Golgi intermediate compartment protein 3-like [Musa acuminata subsp. malaccensis]	gi|359485743|ref|XM_002264608.2|/3e-10/PREDICTED: Vitis vinifera endoplasmic reticulum-Golgi intermediate compartment protein 3-like (LOC100267365), mRNA	NA	NA	NA	PTHR10984/6.4E-21/--	cellular_component:GO:0016021//integral component of membrane;
CL17014.Contig9_All	906	15.7685	0.271501	-5.85994	0.00012109	0.000838497	Down	gi|460397500|ref|XP_004244305.1|/2.15783e-23/PREDICTED: uncharacterized protein LOC101252101 [Solanum lycopersicum]	NA	NA	aly:ARALYDRAFT_889097/1e-11/hypothetical protein; K05356 all-trans-nonaprenyl-diphosphate synthase [EC:2.5.1.84 2.5.1.85]	NA	NA	NA
CL11174.Contig2_All	2003	18.0679	0.302115	-5.90219	0.000121081	0.000838497	Down	gi|87240963|gb|ABD32821.1|/4.94718e-15/H+-transporting two-sector ATPase, alpha/beta subunit, central region [Medicago truncatula]	gi|357491590|ref|XM_003616035.1|/3e-15/Medicago truncatula ABC superfamily ATP binding cassette transporter ABC protein (MTR_5g075960) mRNA, complete cds	sp|Q9LVM1|AB25B_ARATH/9e-08/ABC transporter B family member 25, mitochondrial OS=Arabidopsis thaliana GN=ABCB25 PE=1 SV=1	mtr:MTR_8g011100/3e-10/70 kDa peptidyl-prolyl isomerase; K09571 FK506-binding protein 4/5 [EC:5.2.1.8]	NA	PF13966/5.5E-10/zinc-binding in reverse transcriptase	NA
Unigene395_All	1038	1.44219	15.7278	3.44698	0.000121046	0.000838363	Up	NA	NA	NA	NA	NA	NA	NA
CL8119.Contig1_All	949	28.2997	1.88029	-3.91176	0.000121033	0.000838328	Down	gi|696120265|gb|AIT39761.1|/8.49008e-26/glycerol kinase, partial [Chrysanthemum boreale]	NA	sp|Q9M8L4|GLPK_ARATH/5e-20/Glycerol kinase OS=Arabidopsis thaliana GN=GLPK PE=1 SV=1	cmo:103499817/1e-22/glycerol kinase; K00864 glycerol kinase [EC:2.7.1.30]	FN1839/4e-07/---	NA	biological_process:GO:0006071//glycerol metabolic process;GO:0006641//triglyceride metabolic process;GO:0046167//glycerol-3-phosphate biosynthetic process;cellular_component:GO:0005739//mitochondrion;molecular_function:GO:0004370//glycerol kinase activity;
Unigene4651_All	925	0.523576	13.5864	4.69762	0.000121013	0.000838246	Up	gi|596050998|ref|XP_007220599.1|/5.99622e-37/hypothetical protein PRUPE_ppa001315mg [Prunus persica] &gt;gi|462417061|gb|EMJ21798.1| hypothetical protein PRUPE_ppa001315mg [Prunus persica]	NA	sp|Q9SZ67|WRK19_ARATH/2e-25/Probable WRKY transcription factor 19 OS=Arabidopsis thaliana GN=WRKY19 PE=2 SV=1	pmum:103336300/3e-26/TMV resistance protein N-like; K19613 leucine-rich repeat protein SHOC2	NA	PF13504/2.6/Leucine rich repeat	NA
CL9057.Contig1_All	782	16.5459	0.644051	-4.68316	0.000120908	0.000837571	Down	NA	NA	NA	NA	NA	NA	NA
CL418.Contig4_All	2521	1.93733	31.8327	4.03836	0.000120893	0.000837524	Up	gi|700210819|gb|KGN65915.1|/2.01518e-16/hypothetical protein Csa_1G537630 [Cucumis sativus]	gi|449490765|ref|XM_004158653.1|/6e-17/PREDICTED: Cucumis sativus CTP synthase-like (LOC101219296), mRNA	sp|Q40554|EIF3A_TOBAC/6e-17/Eukaryotic translation initiation factor 3 subunit A OS=Nicotiana tabacum GN=TIF3A1 PE=2 SV=1	egr:104437410/2e-23/WD repeat-containing protein 75; K14552 NET1-associated nuclear protein 1 (U3 small nucleolar RNA-associated protein 17)	NA	NA	NA
CL1619.Contig1_All	2110	0.304331	19.2657	5.98425	0.000120882	0.0008375	Up	gi|694322082|ref|XP_009352182.1|/7.8863e-104/PREDICTED: squamosa promoter-binding-like protein 7 [Pyrus x bretschneideri]	gi|319718138|gb|FJ982288.1|/3e-24/Cichorium intybus GAGA-binding transcriptional activator (BBR/BPC1) mRNA, complete cds	sp|Q8S9G8|SPL7_ARATH/9e-83/Squamosa promoter-binding-like protein 7 OS=Arabidopsis thaliana GN=SPL7 PE=1 SV=2	NA	NA	PTHR31251/3.4E-85/--	NA
CL15087.Contig6_All	547	15.8959	0.274117	-5.85772	0.000120811	0.000837067	Down	gi|697192337|ref|XP_009605253.1|/6.67292e-12/PREDICTED: uncharacterized protein LOC104099837 [Nicotiana tomentosiformis]	NA	NA	NA	NA	NA	NA
CL12933.Contig1_All	974	608.391	82.5491	-2.88167	0.00012052	0.000835102	Down	gi|460379196|ref|XP_004235350.1|/1.46412e-36/PREDICTED: uncharacterized protein LOC101268264 [Solanum lycopersicum] &gt;gi|723683783|ref|XP_010318304.1| PREDICTED: uncharacterized protein LOC101268264 [Solanum lycopersicum] &gt;gi|723683786|ref|XP_010318305.1| PREDICTED: uncharacterized protein LOC101268264 [Solanum lycopersicum]	gi|225454590|ref|XM_002264299.1|/4e-28/PREDICTED: Vitis vinifera bolA-like protein 1 (LOC100251009), mRNA	NA	ota:Ot01g05280/1e-06/BolA (ISS); K05527 BolA protein	AGc3395/3e-06/---	PF01722/3.5E-18/BolA-like protein	NA
CL13482.Contig1_All	582	0.274172	16.9758	5.95226	0.000120324	0.000833911	Up	NA	NA	NA	NA	NA	NA	NA
CL108.Contig3_All	2363	7.67308	33.0169	2.10533	0.000120162	0.000832901	Up	gi|658002479|ref|XP_008393731.1|/2.48508e-178/PREDICTED: DNA excision repair protein ERCC-8-like [Malus domestica]	gi|225458837|ref|XM_002285288.1|/1e-104/PREDICTED: Vitis vinifera DNA excision repair protein ERCC-8-like (LOC100247086), mRNA	sp|Q3Y8L7|DAW1_CHLRE/4e-12/Dynein assembly factor with WDR repeat domains 1 OS=Chlamydomonas reinhardtii GN=DAW1 PE=1 SV=1	mdm:103455895/4e-179/DNA excision repair protein ERCC-8-like; K10570 DNA excision repair protein ERCC-8	mll2837_3/2e-07/---	PS50294/12.446/Trp-Asp (WD) repeats circular profile.	biological_process:GO:0016573//histone acetylation;molecular_function:GO:0004402//histone acetyltransferase activity;
CL1839.Contig3_All	1916	856.549	178.031	-2.26641	0.000120113	0.000832615	Down	gi|460412677|ref|XP_004251724.1|/1.43364e-64/PREDICTED: thylakoid lumenal 16.5 kDa protein, chloroplastic [Solanum lycopersicum]	gi|31581012|dbj|AP006381.1|/6e-10/Lotus japonicus genomic DNA, chromosome 4, clone: LjT09G09, TM0234, complete sequence	sp|O22773|TL16_ARATH/2e-56/Thylakoid lumenal 16.5 kDa protein, chloroplastic OS=Arabidopsis thaliana GN=At4g02530 PE=1 SV=3	NA	NA	NA	NA
CL4631.Contig5_All	2254	41.3789	8.28112	-2.321	0.000120089	0.000832504	Down	gi|698453983|ref|XP_009780069.1|/0/PREDICTED: probable RNA-dependent RNA polymerase 3 isoform X1 [Nicotiana sylvestris]	NA	sp|O82188|RDR5_ARATH/1e-168/Probable RNA-dependent RNA polymerase 5 OS=Arabidopsis thaliana GN=RDR5 PE=2 SV=2	sly:101263417/0.0/probable RNA-dependent RNA polymerase 3; K11699 RNA-dependent RNA polymerase [EC:2.7.7.48]	NA	PTHR23079/2.7E-209/--	NA
CL8389.Contig3_All	1154	0.426902	30.7331	6.16974	0.000120077	0.000832475	Up	gi|685380465|ref|XP_009122912.1|/4.57948e-12/PREDICTED: putative ribonuclease H protein At1g65750 [Brassica rapa]	gi|50293148|gb|AY673673.1|/1e-06/Solidago canadensis cascarilladiene synthase mRNA, complete cds	NA	NA	NA	NA	biological_process:GO:0009409//response to cold;cellular_component:GO:0010319//stromule;
Unigene654_All	1544	10.9177	49.5323	2.18171	0.000120064	0.000832441	Up	gi|698528268|ref|XP_009760964.1|/0/PREDICTED: glucan endo-1,3-beta-glucosidase 9 [Nicotiana sylvestris]	gi|514820379|ref|XM_004984822.1|/1e-07/PREDICTED: Setaria italica glucan endo-1,3-beta-glucosidase 9-like (LOC101783227), mRNA	sp|Q9FGH4|E139_ARATH/2e-172/Glucan endo-1,3-beta-glucosidase 9 OS=Arabidopsis thaliana GN=At5g58480 PE=1 SV=1	zma:103647659/2e-08/extensin-like; K03006 DNA-directed RNA polymerase II subunit RPB1 [EC:2.7.7.6]	NA	PTHR32227/1.0E-221/--	biological_process:GO:0005975//carbohydrate metabolic process;cellular_component:GO:0016021//integral component of membrane;GO:0046658//anchored component of plasma membrane;molecular_function:GO:0004553//hydrolase activity, hydrolyzing O-glycosyl compounds;
CL11416.Contig2_All	1437	3.0223	21.4477	2.8271	0.000120017	0.00083217	Up	gi|570974374|gb|ETP36784.1|/3.60042e-06/hypothetical protein F442_15359 [Phytophthora parasitica P10297]	gi|162418031|gb|AC215840.1|/1e-10/Populus trichocarpa clone POP043-C12, complete sequence	NA	NA	NA	NA	NA
CL3019.Contig1_All	1623	36.6408	5.86921	-2.64221	0.000119685	0.000830031	Down	NA	NA	NA	NA	NA	NA	NA
Unigene10426_All	848	19.2636	0.676395	-4.83187	0.000119541	0.00082909	Down	NA	NA	NA	NA	NA	NA	NA
CL3115.Contig1_All	825	0.235322	14.1847	5.91355	0.00011897	0.000825345	Up	NA	NA	NA	NA	NA	NA	NA
CL9677.Contig3_All	2306	3.01418	29.2058	3.27642	0.000118946	0.00082529	Up	gi|15144516|gb|AAK84483.1|/5.1314e-11/putative copia-like polyprotein [Solanum lycopersicum]	gi|392494090|gb|AC246862.5|/4e-33/Solanum lycopersicum strain Heinz 1706 chromosome 3 clone slm-28o12 map 3, complete sequence	NA	NA	NA	NA	NA
Unigene18409_All	1021	18.2123	1.71767	-3.40639	0.000118652	0.00082341	Down	NA	NA	NA	NA	NA	NA	NA
CL9167.Contig2_All	823	20.9738	1.77617	-3.56175	0.000118636	0.000823357	Down	gi|697180278|ref|XP_009599118.1|/5.18151e-18/PREDICTED: serine carboxypeptidase-like 45 [Nicotiana tomentosiformis]	gi|225312065|dbj|AK326803.1|/7e-11/Solanum lycopersicum cDNA, clone: LEFL2014A13, HTC in fruit	sp|Q93Y09|SCP45_ARATH/1e-15/Serine carboxypeptidase-like 45 OS=Arabidopsis thaliana GN=SCPL45 PE=2 SV=1	sly:101247625/2e-18/serine carboxypeptidase-like 45; K16297 serine carboxypeptidase-like clade II [EC:3.4.16.-]	NA	NA	NA
CL7845.Contig3_All	1367	18.3552	0.664834	-4.78705	0.000118621	0.000823308	Down	gi|657983821|ref|XP_008383988.1|/3.3364e-30/PREDICTED: F-box protein At3g07870-like [Malus domestica]	NA	sp|Q9SSQ2|FB55_ARATH/1e-12/F-box protein At1g52490 OS=Arabidopsis thaliana GN=At1g52490 PE=4 SV=1	mtr:MTR_2g021250/3e-07/Glutamine synthetase; K01915 glutamine synthetase [EC:6.3.1.2]	NA	PF00646/3.6E-8/F-box domain	NA
CL4070.Contig1_All	779	0.247488	14.7825	5.90039	0.00011846	0.000822298	Up	gi|697119356|ref|XP_009613628.1|/4.77682e-79/PREDICTED: bax inhibitor 1-like [Nicotiana tomentosiformis]	gi|160953040|emb|CU224293.1|/2e-11/Populus EST from leave	sp|Q9LD45|BI1_ARATH/3e-76/Bax inhibitor 1 OS=Arabidopsis thaliana GN=BI-1 PE=1 SV=1	cit:102607494/8e-07/BI1-like protein-like; K06890 uncharacterized protein	yccA/8e-08/---	PF01027/1.5E-28/Inhibitor of apoptosis-promoting Bax1	NA
Unigene27068_All	3173	48.4835	7.54646	-2.68362	0.000118446	0.000822253	Down	gi|565379012|ref|XP_006355937.1|/2.0431e-178/PREDICTED: DEAD-box ATP-dependent RNA helicase 22-like [Solanum tuberosum]	gi|388242693|gb|JQ974791.1|/2e-32/Helianthus annuus isolate 801 Ubox-like protein gene, partial cds	sp|Q6H601|RH22_ORYSJ/2e-150/DEAD-box ATP-dependent RNA helicase 22 OS=Oryza sativa subsp. japonica GN=Os09g0383400 PE=2 SV=2	atr:18426203/1e-16/DEAD-box ATP-dependent RNA helicase 13; K14805 ATP-dependent RNA helicase DDX24/MAK5 [EC:3.6.4.13]	MG425/2e-13/---	SM00487/1.5E-25/DEAD-like helicases superfamily	molecular_function:GO:0004386//helicase activity;
CL10648.Contig5_All	865	0.499683	36.8803	6.20569	0.000118382	0.000821865	Up	gi|255563508|ref|XP_002522756.1|/1.19422e-44/conserved hypothetical protein [Ricinus communis] &gt;gi|223537994|gb|EEF39607.1| conserved hypothetical protein [Ricinus communis]	gi|225322157|dbj|AK326173.1|/7e-11/Solanum lycopersicum cDNA, clone: LEFL2003AA06, HTC in fruit	NA	NA	NA	NA	NA
CL7472.Contig7_All	473	0.233318	13.8367	5.89005	0.000118376	0.000821865	Up	gi|697128934|ref|XP_009618521.1|/2.63034e-17/PREDICTED: uncharacterized protein LOC104110688 isoform X2 [Nicotiana tomentosiformis] &gt;gi|697128936|ref|XP_009618522.1| PREDICTED: uncharacterized protein LOC104110688 isoform X2 [Nicotiana tomentosiformis]	gi|147852184|emb|AM428246.2|/4e-08/Vitis vinifera contig VV78X187893.3, whole genome shotgun sequence	NA	NA	NA	NA	NA
Unigene10311_All	1872	3.65248	36.8675	3.3354	0.000118323	0.000821621	Up	gi|502103588|ref|XP_004492318.1|/0/PREDICTED: laccase-17-like [Cicer arietinum]	gi|358345006|ref|XM_003636528.1|/7e-59/Medicago truncatula Laccase (MTR_046s0015) mRNA, complete cds	sp|Q9FJD5|LAC17_ARATH/0.0/Laccase-17 OS=Arabidopsis thaliana GN=LAC17 PE=2 SV=1	cam:101495194/0.0/laccase-17-like; K05909 laccase [EC:1.10.3.2]	YFL041w/9e-39/---	PS00080/-/Multicopper oxidases signature 2.	biological_process:GO:0046274//lignin catabolic process;GO:0009809//lignin biosynthetic process;GO:0055114//oxidation-reduction process;cellular_component:GO:0048046//apoplast;molecular_function:GO:0016722//oxidoreductase activity, oxidizing metal ions;GO:0052716//hydroquinone:oxygen oxidoreductase activity;GO:0005507//copper ion binding;
CL15689.Contig6_All	2749	3.71677	28.7932	2.95361	0.000118263	0.000821255	Up	gi|595862354|ref|XP_007211379.1|/5.19877e-82/hypothetical protein PRUPE_ppa002674mg [Prunus persica] &gt;gi|462407244|gb|EMJ12578.1| hypothetical protein PRUPE_ppa002674mg [Prunus persica]	gi|359493660|ref|XM_002282368.2|/1e-14/PREDICTED: Vitis vinifera probable ubiquitin-conjugating enzyme E2 24-like (LOC100262286), mRNA	sp|Q9LUQ5|UBC25_ARATH/2e-69/Probable ubiquitin-conjugating enzyme E2 25 OS=Arabidopsis thaliana GN=UBC25 PE=2 SV=1	cam:101498894/7e-80/probable ubiquitin-conjugating enzyme E2 25; K10581 ubiquitin-conjugating enzyme E2 O [EC:2.3.2.24]	ECU10g1310i/4e-10/---	PF13533/2.9E-5/Biotin-lipoyl like	NA
CL6493.Contig4_All	1259	46.2847	11.2953	-2.03481	0.00011821	0.000820944	Down	gi|694446340|ref|XP_009349542.1|/4.95321e-09/PREDICTED: uncharacterized protein LOC103941084 [Pyrus x bretschneideri]	NA	NA	NA	NA	NA	NA
Unigene14199_All	901	17.84	0.649991	-4.77855	0.000118197	0.000820904	Down	gi|565394197|ref|XP_006362747.1|/2.8933e-30/PREDICTED: uncharacterized protein LOC102605932 [Solanum tuberosum]	gi|147839054|emb|AM460565.2|/3e-10/Vitis vinifera contig VV78X110514.12, whole genome shotgun sequence	NA	NA	NA	NA	NA
CL11167.Contig2_All	638	28.6129	5.04713	-2.50313	0.000118174	0.000820805	Down	NA	gi|224923150|gb|AC235386.1|/1e-08/Glycine max strain Williams 82 clone GM_WBb0115I18, complete sequence	sp|Q9ZQA3|PME15_ARATH/8e-06/Probable pectinesterase 15 OS=Arabidopsis thaliana GN=PME15 PE=2 SV=1	NA	NA	NA	NA
Unigene6813_All	1082	23.224	2.11603	-3.45618	0.000118102	0.00082041	Down	gi|641861784|gb|KDO80471.1|/2.95718e-12/hypothetical protein CISIN_1g004174mg [Citrus sinensis]	NA	NA	cit:102619376/1e-11/KH domain-containing protein At4g18375-like; K13162 poly(rC)-binding protein 2/3/4	NA	PTHR24420:SF527/3.9E-15/--	NA
CL11723.Contig2_All	2561	103.479	24.4915	-2.07898	0.000117943	0.00081936	Down	gi|470113948|ref|XP_004293181.1|/1.37874e-12/PREDICTED: uncharacterized protein LOC101298394 [Fragaria vesca subsp. vesca]	gi|88900534|gb|AC182688.2|/3e-12/Populus trichocarpa clone Pop1-39N8, complete sequence	NA	NA	NA	NA	NA
Unigene49132_All	816	16.4619	0.988078	-4.05836	0.000117807	0.000818579	Down	NA	NA	NA	NA	NA	NA	NA
CL7072.Contig4_All	1312	19.8608	2.08918	-3.24892	0.00011774	0.000818169	Down	gi|590650002|ref|XP_007032541.1|/1.16634e-16/Structural maintenance of chromosomes protein 4 isoform 4 [Theobroma cacao] &gt;gi|508711570|gb|EOY03467.1| Structural maintenance of chromosomes protein 4 isoform 4 [Theobroma cacao]	NA	sp|Q9FJL0|SMC4_ARATH/9e-17/Structural maintenance of chromosomes protein 4 OS=Arabidopsis thaliana GN=SMC4 PE=1 SV=1	tcc:TCM_018557/2e-17/Structural maintenance of chromosome 3 isoform 1; K06675 structural maintenance of chromosome 4	NA	NA	cellular_component:GO:0043229//intracellular organelle;
Unigene8130_All	850	25.5318	1.13816	-4.48752	0.000117666	0.00081771	Down	NA	NA	NA	NA	NA	NA	NA
CL4998.Contig3_All	1099	690.165	57.2952	-3.59046	0.000117629	0.000817502	Down	gi|645227460|ref|XP_008220527.1|/5.30722e-41/PREDICTED: probable WRKY transcription factor 50 isoform X1 [Prunus mume]	gi|359476257|ref|XM_002279371.2|/3e-23/PREDICTED: Vitis vinifera probable WRKY transcription factor 50-like (LOC100266400), mRNA	sp|Q8VWQ5|WRK50_ARATH/4e-32/Probable WRKY transcription factor 50 OS=Arabidopsis thaliana GN=WRKY50 PE=2 SV=1	bdi:100845536/4e-23/probable WRKY transcription factor 26; K13424 WRKY transcription factor 33	NA	PTHR31221:SF5/1.0E-53/--	NA
CL2291.Contig3_All	800	0.265991	16.224	5.93061	0.000117609	0.000817461	Up	gi|565388071|ref|XP_006359803.1|/7.83729e-08/PREDICTED: protein LURP-one-related 15-like [Solanum tuberosum]	NA	sp|Q9LZX1|LOR15_ARATH/4e-08/Protein LURP-one-related 15 OS=Arabidopsis thaliana GN=At5g01750 PE=1 SV=1	NA	NA	PTHR31087:SF1/3.0E-12/--	NA
CL5751.Contig3_All	801	16.8212	0.998848	-4.07387	0.000117551	0.000817125	Down	gi|593798606|ref|XP_007162341.1|/1.33684e-07/hypothetical protein PHAVU_001G143700g [Phaseolus vulgaris] &gt;gi|561035805|gb|ESW34335.1| hypothetical protein PHAVU_001G143700g [Phaseolus vulgaris]	gi|470135044|ref|XM_004303293.1|/1e-09/PREDICTED: Fragaria vesca subsp. vesca thioredoxin-like 3-1, chloroplastic-like (LOC101308593), mRNA	sp|Q9FG36|TRL31_ARATH/6e-08/Thioredoxin-like 3-1, chloroplastic OS=Arabidopsis thaliana GN=WCRKC1 PE=2 SV=3	NA	NA	NA	NA
CL17106.Contig2_All	1136	3.5928	50.9572	3.8261	0.00011742	0.000816378	Up	gi|645236974|ref|XP_008224993.1|/3.27297e-126/PREDICTED: serine carboxypeptidase-like 31 [Prunus mume]	gi|359494873|ref|XM_002266598.2|/1e-37/PREDICTED: Vitis vinifera serine carboxypeptidase-like 31-like (LOC100265560), mRNA	sp|O04084|SCP31_ARATH/2e-112/Serine carboxypeptidase-like 31 OS=Arabidopsis thaliana GN=SCPL31 PE=2 SV=2	pmum:103324673/6e-127/serine carboxypeptidase-like 31; K16297 serine carboxypeptidase-like clade II [EC:3.4.16.-]	SPAC19G12.10c_2/2e-34/---	PTHR11802/1.1E-170/--	biological_process:GO:0006508//proteolysis;molecular_function:GO:0004185//serine-type carboxypeptidase activity;
CL10072.Contig2_All	1502	70.8592	7.36081	-3.26702	0.000117412	0.000816376	Down	gi|342365847|gb|AEL30380.1|/3.00121e-19/hypothetical protein 205D04_20 [Arachis hypogaea]	NA	NA	mtr:MTR_1g044990/8e-16/Aspartyl-tRNA synthetase; K01876 aspartyl-tRNA synthetase [EC:6.1.1.12]	NA	PS50158/9.422/Zinc finger CCHC-type profile.	NA
CL3544.Contig2_All	1904	0.479389	36.0306	6.23188	0.000117238	0.00081522	Up	gi|590591167|ref|XP_007016939.1|/1.45477e-101/Phosphatidate cytidylyltransferase family protein isoform 3 [Theobroma cacao] &gt;gi|508787302|gb|EOY34558.1| Phosphatidate cytidylyltransferase family protein isoform 3 [Theobroma cacao]	gi|502129408|ref|XM_004500235.1|/1e-14/PREDICTED: Cicer arietinum probable phytol kinase 3, chloroplastic-like (LOC101508675), mRNA	sp|Q2N2K0|PHYK3_SOYBN/3e-92/Probable phytol kinase 3, chloroplastic OS=Glycine max PE=2 SV=1	pmum:103321386/2e-100/probable phytol kinase 3, chloroplastic; K15892 farnesol kinase [EC:2.7.1.-]	MTH1373/3e-09/---	NA	biological_process:GO:0006720//isoprenoid metabolic process;cellular_component:GO:0016020//membrane;molecular_function:GO:0052668//farnesol kinase activity;
CL1768.Contig6_All	2052	16.4589	0.991089	-4.05371	0.000117077	0.000814156	Down	gi|698534131|ref|XP_009763777.1|/1.2811e-58/PREDICTED: probable acyl-[acyl-carrier-protein]--UDP-N-acetylglucosamine O-acyltransferase, mitochondrial isoform X2 [Nicotiana sylvestris]	gi|147841178|emb|AM478960.2|/3e-18/Vitis vinifera contig VV78X070068.18, whole genome shotgun sequence	sp|Q9SU91|LPXA_ARATH/2e-50/Probable acyl-[acyl-carrier-protein]--UDP-N-acetylglucosamine O-acyltransferase, mitochondrial OS=Arabidopsis thaliana GN=LPXA PE=1 SV=1	sot:102586838/4e-58/probable acyl-[acyl-carrier-protein]--UDP-N-acetylglucosamine O-acyltransferase, mitochondrial-like; K00677 UDP-N-acetylglucosamine acyltransferase [EC:2.3.1.129]	VC2248/4e-26/---	NA	NA
CL7203.Contig3_All	1129	0.237611	14.1924	5.90037	0.000116992	0.00081362	Up	gi|698572074|ref|XP_009775049.1|/1.37983e-84/PREDICTED: uncharacterized protein LOC104225002 [Nicotiana sylvestris]	gi|359493582|ref|XM_002263630.2|/1e-37/PREDICTED: Vitis vinifera peptide chain release factor 1-like (LOC100244867), mRNA	NA	cam:101509710/2e-12/peptide chain release factor PrfB2, chloroplastic; K02836 peptide chain release factor 2	SMc01333/5e-14/---	PTHR11075/8.4E-36/--	NA
CL11431.Contig1_All	945	0.628661	19.8013	4.97717	0.000116784	0.000812226	Up	gi|590591587|ref|XP_007017059.1|/6.19497e-77/SOS3-interacting protein 4 [Theobroma cacao] &gt;gi|508787422|gb|EOY34678.1| SOS3-interacting protein 4 [Theobroma cacao]	gi|526118199|ref|NM_001281285.1|/5e-06/Vitis vinifera CBL-interacting protein kinase 10 (CIPK10), mRNA >gi|229609820|gb|FJ901238.1| Vitis vinifera CBL-interacting protein kinase 10 (CIPK10) mRNA, complete cds	sp|O22932|CIPKB_ARATH/4e-64/CBL-interacting serine/threonine-protein kinase 11 OS=Arabidopsis thaliana GN=CIPK11 PE=1 SV=1	tcc:TCM_042270/1e-77/SOS3-interacting protein 4; K12761 carbon catabolite-derepressing protein kinase [EC:2.7.11.1]	NA	PF00069/1.0E-14/Protein kinase domain	biological_process:GO:0016310//phosphorylation;GO:0050896//response to stimulus;molecular_function:GO:0000166//nucleotide binding;GO:0004672//protein kinase activity;
CL13559.Contig2_All	612	18.2191	0.300875	-5.92015	0.000116716	0.000811802	Down	NA	NA	NA	NA	NA	NA	NA
CL8702.Contig2_All	6113	409.262	72.608	-2.49483	0.000116707	0.000811799	Down	gi|460411963|ref|XP_004251373.1|/0/PREDICTED: uncharacterized protein LOC101266795 isoform X1 [Solanum lycopersicum]	gi|359479394|ref|XM_002271221.2|/1e-19/PREDICTED: Vitis vinifera uncharacterized LOC100243147 (LOC100243147), mRNA	sp|Q9SN46|LRX5_ARATH/3e-08/Leucine-rich repeat extensin-like protein 5 OS=Arabidopsis thaliana GN=LRX5 PE=2 SV=2	fve:101311423/5e-10/nuclear pore complex protein NUP62; K14306 nuclear pore complex protein Nup62	NA	PF02791/3.7E-11/DDT domain	NA
CL2486.Contig3_All	1563	25.4617	1.83827	-3.79191	0.000116673	0.000811666	Down	gi|502178421|ref|XP_004516249.1|/2.25233e-166/PREDICTED: 52 kDa repressor of the inhibitor of the protein kinase-like, partial [Cicer arietinum]	gi|124300856|dbj|AP009251.1|/1e-19/Lotus japonicus genomic DNA, chromosome 1, clone: LjT14A18, TM1792, complete sequence	NA	mdm:103423647/2e-40/cyanogenic beta-glucosidase-like; K01188 beta-glucosidase [EC:3.2.1.21]	NA	PTHR11697/5.9E-128/--	NA
CL9710.Contig2_All	942	18.2138	0.656162	-4.79484	0.000116636	0.000811466	Down	NA	NA	NA	NA	NA	NA	NA
Unigene14293_All	1849	32.375	7.19505	-2.1698	0.000116539	0.000810844	Down	gi|703086152|ref|XP_010092928.1|/0/Phytosulfokine receptor 1 [Morus notabilis] &gt;gi|587952154|gb|EXC37937.1| Phytosulfokine receptor 1 [Morus notabilis]	gi|225425113|ref|XM_002273150.1|/4e-54/PREDICTED: Vitis vinifera phytosulfokine receptor 1-like (LOC100254716), mRNA	sp|Q8LPB4|PSKR1_DAUCA/0.0/Phytosulfokine receptor 1 OS=Daucus carota GN=PSKR PE=1 SV=1	pda:103704826/5e-109/systemin receptor SR160; K13415 protein brassinosteroid insensitive 1 [EC:2.7.10.1 2.7.11.1]	lin1934_1/2e-19/---	PF00069/5.0E-47/Protein kinase domain	biological_process:GO:0006468//protein phosphorylation;cellular_component:GO:0016021//integral component of membrane;molecular_function:GO:0004674//protein serine/threonine kinase activity;GO:0005524//ATP binding;
Unigene19309_All	1134	0.268018	16.472	5.94154	0.000116482	0.000810504	Up	NA	NA	NA	NA	NA	NA	NA
CL12224.Contig2_All	1782	11.7911	83.9489	2.83181	0.000116402	0.000809996	Up	gi|697128550|ref|XP_009618332.1|/0/PREDICTED: pentatricopeptide repeat-containing protein At5g48730, chloroplastic [Nicotiana tomentosiformis] &gt;gi|697128552|ref|XP_009618333.1| PREDICTED: pentatricopeptide repeat-containing protein At5g48730, chloroplastic [Nicotiana tomentosiformis]	gi|359480143|ref|XM_002269384.2|/1e-97/PREDICTED: Vitis vinifera pentatricopeptide repeat-containing protein At5g48730, chloroplastic-like (LOC100241357), mRNA	sp|Q9FKC3|PP424_ARATH/0.0/Pentatricopeptide repeat-containing protein At5g48730, chloroplastic OS=Arabidopsis thaliana GN=At5g48730 PE=2 SV=2	gmx:100815191/1e-40/pentatricopeptide repeat-containing protein At3g18110, chloroplastic-like; K17964 leucine-rich PPR motif-containing protein, mitochondrial	NA	PS51375/6.073/Pentatricopeptide (PPR) repeat profile.	NA
CL10711.Contig5_All	1129	17.3878	0.2922	-5.89497	0.000116389	0.000809962	Down	gi|720047365|ref|XP_010270793.1|/1.10861e-134/PREDICTED: ribosome production factor 2 homolog [Nelumbo nucifera] &gt;gi|720047369|ref|XP_010270794.1| PREDICTED: ribosome production factor 2 homolog [Nelumbo nucifera]	gi|470134370|ref|XM_004302979.1|/1e-43/PREDICTED: Fragaria vesca subsp. vesca ribosome production factor 2 homolog (LOC101305488), mRNA	sp|Q9AWM9|RPF2_ORYSJ/2e-124/Ribosome production factor 2 homolog OS=Oryza sativa subsp. japonica GN=Os01g0513800 PE=2 SV=1	vvi:100252891/6e-134/ribosome production factor 2 homolog; K14847 ribosome production factor 2	SPAC926.08c/5e-46/---	PF04427/1.0E-33/Brix domain	biological_process:GO:0000027//ribosomal large subunit assembly;GO:0000463//maturation of LSU-rRNA from tricistronic rRNA transcript (SSU-rRNA, 5.8S rRNA, LSU-rRNA);cellular_component:GO:0005730//nucleolus;molecular_function:GO:0019843//rRNA binding;
CL7867.Contig1_All	1324	18.0908	0.649227	-4.80039	0.000116296	0.000809368	Down	gi|643724662|gb|KDP33863.1|/5.87853e-08/hypothetical protein JCGZ_07434 [Jatropha curcas]	gi|471178489|gb|AC254178.5|/1e-10/Solanum lycopersicum strain Heinz 1706 chromosome 12 clone sle-60e19 map 12, complete sequence	sp|Q70Z16|NAP1D_TOBAC/2e-08/Nucleosome assembly protein 1;4 OS=Nicotiana tabacum GN=NAP1;4 PE=1 SV=1	jcu:105637908/1e-08/nucleosome assembly protein 1;3; K11279 nucleosome assembly protein 1-like 1	YOR054c/6e-08/---	NA	NA
CL12617.Contig2_All	831	1.0723	54.6977	5.6727	0.000116262	0.000809182	Up	NA	NA	NA	NA	NA	NA	NA
CL9274.Contig4_All	489	0.244677	14.6753	5.90637	0.000116201	0.000808888	Up	gi|359474401|ref|XP_002266460.2|/2.93812e-49/PREDICTED: histidine triad nucleotide-binding protein 3-like [Vitis vinifera]	gi|359474400|ref|XM_002266424.2|/5e-32/PREDICTED: Vitis vinifera histidine triad nucleotide-binding protein 3-like (LOC100265964), mRNA	NA	NA	aq_141/3e-09/---	PS51084/11.931/HIT domain profile.	biological_process:GO:0006790//sulfur compound metabolic process;GO:0009150//purine ribonucleotide metabolic process;cellular_component:GO:0005777//peroxisome;molecular_function:GO:0047627//adenylylsulfatase activity;GO:0004780//sulfate adenylyltransferase (ADP) activity;
CL1401.Contig2_All	1163	42.1804	2.73965	-3.94451	0.000116204	0.000808888	Down	gi|661892348|emb|CDP03506.1|/1.40322e-63/unnamed protein product [Coffea canephora]	gi|334182250|ref|NM_001123748.2|/6e-06/Arabidopsis thaliana AAA-type ATPase family protein mRNA, complete cds	NA	NA	NA	NA	NA
CL10953.Contig2_All	1698	78.58	9.94998	-2.9814	0.000116152	0.000808635	Down	gi|225440787|ref|XP_002281618.1|/0/PREDICTED: lysosomal Pro-X carboxypeptidase-like [Vitis vinifera]	gi|502112040|ref|XM_004494168.1|/2e-18/PREDICTED: Cicer arietinum lysosomal Pro-X carboxypeptidase-like (LOC101495097), mRNA	sp|Q1PF50|EDA2_ARATH/2e-20/Probable serine protease EDA2 OS=Arabidopsis thaliana GN=EDA2 PE=2 SV=2	vvi:100252778/0.0/lysosomal Pro-X carboxypeptidase-like; K01285 lysosomal Pro-X carboxypeptidase [EC:3.4.16.2]	NA	PTHR11010/1.3E-146/--	molecular_function:GO:0070011//peptidase activity, acting on L-amino acid peptides;
CL4105.Contig4_All	3024	151.85	12.8502	-3.56278	0.00011615	0.000808635	Down	gi|586700935|ref|XP_006844902.1|/7.98633e-125/hypothetical protein AMTR_s00058p00140100 [Amborella trichopoda] &gt;gi|548847393|gb|ERN06577.1| hypothetical protein AMTR_s00058p00140100 [Amborella trichopoda]	gi|359483491|ref|XM_002273579.2|/4e-49/PREDICTED: Vitis vinifera glycogen phosphorylase 1-like (LOC100264186), mRNA	sp|P53535|PHSL2_SOLTU/8e-59/Alpha-1,4 glucan phosphorylase L-2 isozyme, chloroplastic/amyloplastic OS=Solanum tuberosum GN=STP-1 PE=1 SV=1	atr:18434776/1e-125/glycogen phosphorylase 1; K00688 starch phosphorylase [EC:2.4.1.1]	YPR160w/1e-75/---	PF00343/1.0E-88/Carbohydrate phosphorylase	biological_process:GO:0005975//carbohydrate metabolic process;molecular_function:GO:0008184//glycogen phosphorylase activity;GO:0030170//pyridoxal phosphate binding;
Unigene305_All	967	16.1352	0.274779	-5.8758	0.000116139	0.000808635	Down	gi|659086454|ref|XP_008443942.1|/6.30362e-16/PREDICTED: putative clathrin assembly protein At5g35200 isoform X2 [Cucumis melo]	gi|449526472|ref|XM_004170190.1|/2e-08/PREDICTED: Cucumis sativus putative clathrin assembly protein At5g35200-like (LOC101208107), mRNA	sp|Q9LHS0|CAP10_ARATH/5e-16/Putative clathrin assembly protein At5g35200 OS=Arabidopsis thaliana GN=At5g35200 PE=1 SV=1	NA	NA	NA	biological_process:GO:0048268//clathrin coat assembly;cellular_component:GO:0030136//clathrin-coated vesicle;molecular_function:GO:0030276//clathrin binding;GO:0005545//1-phosphatidylinositol binding;
CL10568.Contig1_All	496	16.5691	0.280905	-5.88227	0.000116126	0.000808617	Down	gi|359482285|ref|XP_003632749.1|/1.88279e-14/PREDICTED: uncharacterized protein LOC100267578 [Vitis vinifera]	gi|124222193|dbj|AK224787.2|/1e-08/Solanum lycopersicum cDNA, clone: FC15DH04, HTC in fruit	NA	NA	NA	NA	NA
CL16940.Contig15_All	1479	25.0877	1.80228	-3.79908	0.000116057	0.000808238	Down	gi|565350193|ref|XP_006342058.1|/5.57316e-18/PREDICTED: uncharacterized protein LOC102599988 isoform X1 [Solanum tuberosum] &gt;gi|565350195|ref|XP_006342059.1| PREDICTED: uncharacterized protein LOC102599988 isoform X2 [Solanum tuberosum]	NA	NA	vvi:100243746/4e-09/la-related protein 1C-like; K18757 la-related protein 1	NA	PS50961/9.308/La-type HTH domain profile.	NA
CL3124.Contig2_All	1346	30.2875	6.08247	-2.31599	0.000116002	0.000807911	Down	gi|255571291|ref|XP_002526595.1|/1.42225e-17/Homeobox protein GLABRA2, putative [Ricinus communis] &gt;gi|223534089|gb|EEF35807.1| Homeobox protein GLABRA2, putative [Ricinus communis]	gi|157410316|gb|AC210555.1|/3e-08/Populus trichocarpa clone POP104-J03, complete sequence	sp|Q69T58|ROC8_ORYSJ/9e-17/Homeobox-leucine zipper protein ROC8 OS=Oryza sativa subsp. japonica GN=ROC8 PE=2 SV=2	jcu:105636148/3e-17/homeobox-leucine zipper protein HDG11-like; K09338 homeobox-leucine zipper protein	NA	NA	NA
CL1359.Contig6_All	1443	15.8778	0.272235	-5.86601	0.000115962	0.000807686	Down	gi|672177514|ref|XP_008808855.1|/3.20349e-27/PREDICTED: mechanosensitive ion channel protein 2, chloroplastic-like [Phoenix dactylifera]	gi|334183093|ref|NM_202249.2|/7e-06/Arabidopsis thaliana S-adenosyl-L-methionine-dependent methyltransferases superfamily protein mRNA, complete cds	sp|Q56X46|MSL2_ARATH/5e-17/Mechanosensitive ion channel protein 2, chloroplastic OS=Arabidopsis thaliana GN=MSL2 PE=2 SV=1	mtr:MTR_5g032090/9e-16/MscS-Like mechanosensitive ion channel MSCL8; K16052 MscS family membrane protein	NA	NA	NA
CL2211.Contig3_All	2427	1.29301	25.847	4.32119	0.000115873	0.000807228	Up	gi|359497424|ref|XP_002267117.2|/4.46858e-106/PREDICTED: ABC transporter G family member 11-like [Vitis vinifera]	gi|502142152|ref|XM_004504760.1|/8e-10/PREDICTED: Cicer arietinum ABC transporter G family member 11-like (LOC101503225), mRNA	sp|Q8RXN0|AB11G_ARATH/6e-75/ABC transporter G family member 11 OS=Arabidopsis thaliana GN=ABCG11 PE=1 SV=1	mis:MICPUN_67033/4e-21/ATP-binding cassette superfamily; K05681 ATP-binding cassette, subfamily G (WHITE), member 2	YCR011c_3/5e-19/---	NA	NA
CL419.Contig25_All	3086	7.74473	43.3753	2.48559	0.00011581	0.000807002	Up	gi|674943918|emb|CDX89521.1|/5.33198e-62/BnaC04g35400D [Brassica napus]	gi|523499726|gb|JX683515.1|/2e-11/Solanum galapagense lycopene isomerase (bc2.1) mRNA, complete cds	sp|Q8VYH2|ERG16_ARATH/4e-56/Squalene epoxidase 3 OS=Arabidopsis thaliana GN=SQE3 PE=1 SV=1	fve:101312297/6e-62/squalene monooxygenase-like; K00511 squalene monooxygenase [EC:1.14.13.132]	YGR175c/5e-12/---	NA	NA
Unigene37180_All	1514	2.74925	22.3708	3.02451	0.000115684	0.000806178	Up	gi|661899039|emb|CDO97033.1|/0/unnamed protein product [Coffea canephora]	gi|225428429|ref|XM_002280378.1|/6e-28/PREDICTED: Vitis vinifera adoMet-dependent rRNA methyltransferase spb1-like (LOC100255646), mRNA	NA	vvi:100255646/2e-178/adoMet-dependent rRNA methyltransferase spb1; K14857 AdoMet-dependent rRNA methyltransferase SPB1 [EC:2.1.1.-]	SPAC1687.11/3e-89/---	PF01728/4.1E-50/FtsJ-like methyltransferase	NA
Unigene18149_All	1094	0.234213	13.9158	5.89276	0.000115674	0.000806164	Up	gi|658048925|ref|XP_008360144.1|/3.19238e-38/PREDICTED: putative ribonuclease H protein At1g65750 [Malus domestica]	NA	sp|P93295|M310_ARATH/5e-06/Uncharacterized mitochondrial protein AtMg00310 OS=Arabidopsis thaliana GN=AtMg00310 PE=4 SV=1	mdm:103414113/1e-38/uncharacterized LOC103414113; K18577 mannosylglycoprotein endo-beta-mannosidase [EC:3.2.1.152]	NA	NA	NA
CL14312.Contig1_All	860	0.416196	29.9338	6.16837	0.000115533	0.000805234	Up	NA	NA	NA	NA	NA	NA	NA
CL10604.Contig1_All	936	5.26353	33.3765	2.66473	0.000115396	0.000804332	Up	gi|719994593|ref|XP_010254225.1|/7.95275e-61/PREDICTED: auxin-responsive protein IAA1-like [Nelumbo nucifera]	gi|220702736|gb|FJ536233.1|/3e-22/Mirabilis jalapa clone R493 auxin-responsive protein IAA1 mRNA, partial cds	sp|Q5VRD1|IAA1_ORYSJ/6e-46/Auxin-responsive protein IAA1 OS=Oryza sativa subsp. japonica GN=IAA1 PE=2 SV=1	jcu:105634940/5e-59/auxin-responsive protein IAA1; K14484 auxin-responsive protein IAA	NA	PTHR31734:SF5/9.3E-64/--	biological_process:GO:0050794//regulation of cellular process;GO:0006351//transcription, DNA-templated;
CL9817.Contig3_All	1625	31.182	5.04799	-2.62693	0.000115387	0.000804327	Down	NA	gi|123712040|emb|AM463855.1|/8e-06/Vitis vinifera contig VV78X242303.5, whole genome shotgun sequence	NA	NA	NA	NA	NA
Unigene3544_All	3254	0.855295	15.6647	4.19495	0.000115359	0.00080418	Up	gi|659126792|ref|XP_008463367.1|/2.43164e-22/PREDICTED: VIN3-like protein 1 isoform X1 [Cucumis melo] &gt;gi|659126794|ref|XP_008463368.1| PREDICTED: VIN3-like protein 1 isoform X1 [Cucumis melo]	gi|165723289|gb|AC216675.1|/2e-17/Populus trichocarpa clone POP028-O03, complete sequence	sp|Q9LHF5|VIL1_ARATH/2e-12/VIN3-like protein 1 OS=Arabidopsis thaliana GN=VIL1 PE=1 SV=1	gmx:100795859/3e-14/phospholipase D delta-like; K01115 phospholipase D1/2 [EC:3.1.4.4]	NA	NA	NA
Unigene9184_All	2056	1.73992	19.0401	3.45194	0.000115271	0.000803624	Up	gi|685260508|ref|XP_009140327.1|/1.93927e-22/PREDICTED: uncharacterized protein LOC103864320 [Brassica rapa]	gi|189409191|gb|AC226514.1|/1e-05/Solanum lycopersicum chromosome 2 clone C02SLe0024K05, complete sequence	NA	NA	NA	PF13966/3.8E-12/zinc-binding in reverse transcriptase	NA
CL2392.Contig8_All	942	0.232282	13.6977	5.88191	0.000115217	0.0008033	Up	gi|645260645|ref|XP_008235925.1|/6.44528e-18/PREDICTED: TMV resistance protein N-like [Prunus mume]	gi|237858843|gb|AC213909.3|/1e-06/Oryza minuta clone OM__Ba0162O18, complete sequence	sp|Q40392|TMVRN_NICGU/7e-15/TMV resistance protein N OS=Nicotiana glutinosa GN=N PE=1 SV=1	pxb:103960721/1e-16/TMV resistance protein N-like; K19613 leucine-rich repeat protein SHOC2	NA	NA	NA
CL15963.Contig7_All	1691	18.0993	0.300714	-5.9114	0.000115212	0.0008033	Down	gi|595976072|ref|XP_007217881.1|/3.06489e-09/hypothetical protein PRUPE_ppa004915mg [Prunus persica] &gt;gi|462414031|gb|EMJ19080.1| hypothetical protein PRUPE_ppa004915mg [Prunus persica]	NA	sp|Q9FYG3|PLST2_ARATH/1e-06/Probable plastidic glucose transporter 2 OS=Arabidopsis thaliana GN=At1g67300 PE=2 SV=1	NA	NA	NA	biological_process:GO:0006810//transport;cellular_component:GO:0016020//membrane;molecular_function:GO:0022857//transmembrane transporter activity;
CL5812.Contig2_All	1544	37.6846	4.12543	-3.19136	0.000115038	0.000802262	Down	gi|590562768|ref|XP_007009179.1|/2.64425e-10/DA1-related protein 2 isoform 2 [Theobroma cacao] &gt;gi|508726092|gb|EOY17989.1| DA1-related protein 2 isoform 2 [Theobroma cacao]	gi|470143855|ref|XM_004307535.1|/7e-06/PREDICTED: Fragaria vesca subsp. vesca protein DA1-related 2-like (LOC101309585), mRNA	sp|Q0WSN2|DAR2_ARATH/3e-09/Protein DA1-related 2 OS=Arabidopsis thaliana GN=DAR2 PE=2 SV=1	NA	NA	NA	biological_process:GO:0048856//anatomical structure development;molecular_function:GO:0046872//metal ion binding;
CL108.Contig12_All	2080	0.975851	22.3041	4.51451	0.000114913	0.000801503	Up	gi|359476473|ref|XP_002266678.2|/4.62918e-64/PREDICTED: auxin response factor 8-like [Vitis vinifera]	gi|402746979|gb|JX307853.1|/1e-35/Camellia sinensis auxin response factor 1 mRNA, complete cds	sp|Q9FGV1|ARFH_ARATH/5e-51/Auxin response factor 8 OS=Arabidopsis thaliana GN=ARF8 PE=2 SV=2	fve:101303549/5e-13/auxin response factor 19-like; K14486 auxin response factor	NA	PTHR31384/1.1E-45/--	NA
Unigene14959_All	1221	1.83686	20.5231	3.48194	0.000114875	0.000801285	Up	NA	NA	NA	NA	NA	NA	NA
CL4560.Contig1_All	602	18.2995	0.660463	-4.79219	0.000114862	0.000801254	Down	NA	NA	NA	NA	NA	NA	NA
Unigene5145_All	2550	528.013	86.8766	-2.60353	0.000114743	0.000800474	Down	gi|147835050|emb|CAN76906.1|/0/hypothetical protein VITISV_006595 [Vitis vinifera]	gi|147781060|emb|AM465662.2|/8e-41/Vitis vinifera contig VV78X202763.9, whole genome shotgun sequence	sp|Q7X8C5|WAKLB_ARATH/3e-153/Wall-associated receptor kinase-like 2 OS=Arabidopsis thaliana GN=WAKL2 PE=2 SV=1	egr:104429561/2e-133/wall-associated receptor kinase-like 1; K04733 interleukin-1 receptor-associated kinase 4 [EC:2.7.11.1]	BS_yloP_1/4e-21/---	PF13947/1.2E-19/Wall-associated receptor kinase galacturonan-binding	NA
CL2402.Contig2_All	1005	0.271635	17.1984	5.98446	0.000114527	0.000799019	Up	gi|604331265|gb|EYU36123.1|/8.56849e-16/hypothetical protein MIMGU_mgv1a0009921mg, partial [Erythranthe guttata]	NA	NA	NA	NA	NA	molecular_function:GO:0046872//metal ion binding;GO:0016746//transferase activity, transferring acyl groups;
CL1690.Contig4_All	1259	22.0176	1.41241	-3.96242	0.000114069	0.000795987	Down	NA	gi|470107373|ref|XM_004289974.1|/6e-09/PREDICTED: Fragaria vesca subsp. vesca photosystem I reaction center subunit IV A, chloroplastic-like (LOC101312685), mRNA	NA	NA	NA	NA	NA
Unigene19853_All	853	5.54632	27.0037	2.28355	0.000113748	0.000793902	Up	gi|359480055|ref|XP_002269922.2|/1.28693e-43/PREDICTED: auxin-responsive protein IAA11-like [Vitis vinifera]	gi|525313468|ref|NM_001279136.1|/3e-10/Solanum lycopersicum IAA12 (LOC101055545), mRNA >gi|365818532|gb|JN379439.1| Solanum lycopersicum IAA12 mRNA, complete cds	sp|Q38831|IAA13_ARATH/1e-42/Auxin-responsive protein IAA13 OS=Arabidopsis thaliana GN=IAA13 PE=1 SV=2	vvi:100244630/2e-44/auxin-responsive protein IAA11; K14484 auxin-responsive protein IAA	NA	NA	biological_process:GO:0009733//response to auxin;
Unigene189_All	4480	278.699	36.1711	-2.9458	0.000113641	0.000793365	Down	gi|359473713|ref|XP_002266306.2|/0/PREDICTED: cyclin-dependent kinase G-2-like [Vitis vinifera]	gi|359473712|ref|XM_002266270.2|/1e-166/PREDICTED: Vitis vinifera cyclin-dependent kinase G-2-like (LOC100246062), mRNA	sp|Q7XUF4|CDKG2_ORYSJ/0.0/Cyclin-dependent kinase G-2 OS=Oryza sativa subsp. japonica GN=CDKG-2 PE=2 SV=2	vvi:100246062/0.0/cyclin-dependent kinase G-2; K08818 cell division cycle 2-like [EC:2.7.11.22]	ECU02g1450/3e-45/---	PS00108/-/Serine/Threonine protein kinases active-site signature.	biological_process:GO:0016310//phosphorylation;molecular_function:GO:0016301//kinase activity;
Unigene12903_All	1205	18.3947	0.665348	-4.78903	0.000113455	0.000792173	Down	gi|590605651|ref|XP_007020542.1|/3.12253e-21/Zinc ion binding isoform 2 [Theobroma cacao] &gt;gi|508720170|gb|EOY12067.1| Zinc ion binding isoform 2 [Theobroma cacao]	gi|166245153|dbj|AB377517.1|/4e-19/Zinnia elegans Z811 mRNA for cellulose synthase Z811, partial cds, 5'-region	sp|Q9SWW6|CESA7_ARATH/3e-11/Cellulose synthase A catalytic subunit 7 [UDP-forming] OS=Arabidopsis thaliana GN=CESA7 PE=1 SV=1	sita:101784296/3e-10/probable cellulose synthase A catalytic subunit 5 [UDP-forming]; K10999 cellulose synthase A [EC:2.4.1.12]	NA	NA	molecular_function:GO:0046872//metal ion binding;
Unigene4100_All	1511	5.33006	41.6099	2.96471	0.000113405	0.000791877	Up	NA	NA	NA	NA	NA	NA	NA
Unigene18170_All	1327	26.7973	3.97271	-2.75389	0.000113297	0.000791195	Down	gi|359482886|ref|XP_002277925.2|/4.50694e-141/PREDICTED: uncharacterized protein LOC100241183 [Vitis vinifera]	gi|449448063|ref|XM_004141738.1|/2e-33/PREDICTED: Cucumis sativus uncharacterized LOC101204536 (LOC101204536), mRNA	sp|Q8LPG9|IQD14_ARATH/2e-14/Protein IQ-DOMAIN 14 OS=Arabidopsis thaliana GN=IQD14 PE=1 SV=1	csv:101220676/2e-17/protein gar2; K14411 RNA-binding protein Musashi	NA	NA	NA
CL7449.Contig2_All	734	20.2669	1.74314	-3.53936	0.0001133	0.000791195	Down	NA	NA	NA	NA	NA	NA	NA
CL16163.Contig2_All	1428	3.33841	21.5316	2.68922	0.000113255	0.000790989	Up	NA	gi|72095730|gb|AC146561.22|/5e-10/Medicago truncatula clone mth2-12j18, complete sequence	NA	NA	NA	NA	NA
CL4001.Contig3_All	905	16.097	0.273045	-5.88151	0.000113229	0.000790859	Down	NA	gi|330250293|gb|CP002685.1|/7e-08/Arabidopsis thaliana chromosome 2, complete sequence	NA	NA	NA	NA	NA
CL3560.Contig2_All	669	16.515	0.984982	-4.06754	0.000113091	0.000789963	Down	NA	NA	NA	NA	NA	NA	NA
CL850.Contig3_All	948	15.8297	0.270332	-5.87176	0.000113093	0.000789963	Down	gi|720029800|ref|XP_010265328.1|/6.23823e-53/PREDICTED: nudix hydrolase 1 [Nelumbo nucifera]	gi|357489464|ref|XM_003614972.1|/5e-06/Medicago truncatula Nudix hydrolase (MTR_5g062660) mRNA, complete cds	sp|Q9CA40|NUDT1_ARATH/1e-48/Nudix hydrolase 1 OS=Arabidopsis thaliana GN=NUDT1 PE=1 SV=1	tcc:TCM_011890/7e-53/Nudix hydrolase 1; K03574 8-oxo-dGTP diphosphatase [EC:3.6.1.55]	PA2769/3e-29/---	PTHR16099:SF4/1.7E-52/--	biological_process:GO:0006974//cellular response to DNA damage stimulus;cellular_component:GO:0005829//cytosol;molecular_function:GO:0019177//dihydroneopterin triphosphate pyrophosphohydrolase activity;GO:0008413//8-oxo-7,8-dihydroguanosine triphosphate pyrophosphatase activity;
CL3952.Contig1_All	1283	16.244	0.276025	-5.87896	0.000112937	0.000789031	Down	gi|698585470|ref|XP_009778659.1|/4.8299e-76/PREDICTED: 11-beta-hydroxysteroid dehydrogenase 1B-like isoform X1 [Nicotiana sylvestris]	gi|359473806|ref|XM_003631313.1|/3e-08/PREDICTED: Vitis vinifera hydroxysteroid 11-beta-dehydrogenase 1-like protein-like (LOC100854734), mRNA	sp|Q9LUF2|HSD4B_ARATH/5e-65/11-beta-hydroxysteroid dehydrogenase-like 4B OS=Arabidopsis thaliana GN=HSD7 PE=2 SV=2	fve:101298034/1e-18/dehydrogenase/reductase SDR family member 7; K11165 dehydrogenase/reductase SDR family member 7 [EC:1.1.-.-]	all1418/6e-22/---	PR00081/8.9E-19/Glucose/ribitol dehydrogenase family signature	NA
Unigene37471_All	1388	0.236495	14.0635	5.894	0.000112866	0.000788584	Up	NA	NA	NA	NA	NA	NA	NA
Unigene6209_All	1445	20.4817	0.328265	-5.96334	0.000112803	0.000788252	Down	gi|566157812|ref|XP_006386520.1|/7.07151e-10/hypothetical protein POPTR_0002s13380g [Populus trichocarpa] &gt;gi|550344927|gb|ERP64317.1| hypothetical protein POPTR_0002s13380g [Populus trichocarpa]	NA	sp|Q8W4F0|DAR1_ARATH/1e-10/Protein DA1-related 1 OS=Arabidopsis thaliana GN=DAR1 PE=1 SV=3	NA	NA	NA	biological_process:GO:0046621//negative regulation of organ growth;GO:0048317//seed morphogenesis;GO:0048482//ovule morphogenesis;molecular_function:GO:0043130//ubiquitin binding;GO:0008270//zinc ion binding;
CL9475.Contig1_All	1191	16.4624	0.277606	-5.88999	0.000112741	0.000787978	Down	gi|641863032|gb|KDO81719.1|/4.57927e-17/hypothetical protein CISIN_1g007976mg [Citrus sinensis]	gi|199579879|gb|AC189197.2|/2e-08/Brassica rapa subsp. pekinensis clone KBrB004L02, complete sequence	sp|B9DHT4|ARIA_ARATH/4e-07/ARM REPEAT PROTEIN INTERACTING WITH ABF2 OS=Arabidopsis thaliana GN=ARIA PE=1 SV=2	NA	NA	NA	NA
CL4833.Contig2_All	969	50.4346	5.79538	-3.12144	0.000112654	0.000787421	Down	gi|567857486|ref|XP_006421426.1|/2.52242e-81/hypothetical protein CICLE_v10005594mg [Citrus clementina] &gt;gi|557523299|gb|ESR34666.1| hypothetical protein CICLE_v10005594mg [Citrus clementina]	gi|451898146|gb|AC254134.2|/4e-22/Solanum lycopersicum strain Heinz 1706 chromosome 9 clone sle-27o4 map 9, complete sequence	sp|P93788|REMO_SOLTU/1e-16/Remorin OS=Solanum tuberosum PE=1 SV=1	obr:102701242/6e-07/cyclin-dependent kinase G-1-like; K08818 cell division cycle 2-like [EC:2.7.11.22]	NA	PTHR31471/1.3E-94/--	NA
Unigene18306_All	1156	0.961026	23.799	4.63018	0.000112576	0.000786927	Up	gi|225468574|ref|XP_002263060.1|/3.76762e-69/PREDICTED: prolyl 4-hydroxylase subunit alpha-1 [Vitis vinifera] &gt;gi|296084059|emb|CBI24447.3| unnamed protein product [Vitis vinifera]	gi|359496140|ref|XM_002263024.2|/5e-65/PREDICTED: Vitis vinifera prolyl 4-hydroxylase subunit alpha-1-like (LOC100252286), mRNA	sp|F4JZ24|P4H10_ARATH/3e-66/Probable prolyl 4-hydroxylase 10 OS=Arabidopsis thaliana GN=P4H10 PE=2 SV=1	vvi:100252286/7e-70/probable prolyl 4-hydroxylase 10; K00472 prolyl 4-hydroxylase [EC:1.14.11.2]	NA	NA	biological_process:GO:0055114//oxidation-reduction process;cellular_component:GO:0016021//integral component of membrane;molecular_function:GO:0016705//oxidoreductase activity, acting on paired donors, with incorporation or reduction of molecular oxygen;GO:0005506//iron ion binding;GO:0031418//L-ascorbic acid binding;
Unigene10730_All	1181	1.70511	37.7549	4.46873	0.000112182	0.000784386	Up	gi|225460231|ref|XP_002278194.1|/2.71974e-163/PREDICTED: GDSL esterase/lipase At1g33811 [Vitis vinifera] &gt;gi|296089405|emb|CBI39224.3| unnamed protein product [Vitis vinifera]	gi|225460230|ref|XM_002278158.1|/3e-20/PREDICTED: Vitis vinifera GDSL esterase/lipase At1g33811-like (LOC100263710), mRNA	sp|Q8L5Z1|GDL17_ARATH/1e-145/GDSL esterase/lipase At1g33811 OS=Arabidopsis thaliana GN=At1g33811 PE=2 SV=1	atr:18422248/3e-48/geranylgeranyl diphosphate reductase, chloroplastic; K10960 geranylgeranyl reductase [EC:1.3.1.83]	all3634/7e-15/---	PTHR22835/1.6E-166/--	molecular_function:GO:0016788//hydrolase activity, acting on ester bonds;
CL258.Contig1_All	1935	34.1211	2.37889	-3.8423	0.000112163	0.000784355	Down	gi|643725178|gb|KDP34325.1|/4.0156e-06/hypothetical protein JCGZ_12673 [Jatropha curcas]	NA	NA	NA	NA	NA	NA
CL6646.Contig4_All	1187	5.69164	37.9884	2.73864	0.000112	0.00078335	Up	gi|595829693|ref|XP_007205919.1|/1.43388e-95/hypothetical protein PRUPE_ppa011609mg [Prunus persica] &gt;gi|645221671|ref|XP_008245867.1| PREDICTED: zinc finger matrin-type protein 2 [Prunus mume] &gt;gi|462401561|gb|EMJ07118.1| hypothetical protein PRUPE_ppa011609mg [Prunus persica]	gi|359487536|ref|XM_002282560.2|/2e-83/PREDICTED: Vitis vinifera zinc finger matrin-type protein 2-like (LOC100263190), mRNA	sp|O04658|NOP5A_ARATH/6e-06/Probable nucleolar protein 5-1 OS=Arabidopsis thaliana GN=NOP5-1 PE=2 SV=2	pmum:103344014/3e-96/zinc finger matrin-type protein 2; K12848 U4/U6.U5 tri-snRNP component SNU23	NA	SM00451/4.9E-9/U1-like zinc finger	biological_process:GO:0000398//mRNA splicing, via spliceosome;cellular_component:GO:0046540//U4/U6 x U5 tri-snRNP complex;molecular_function:GO:0003723//RNA binding;GO:0008270//zinc ion binding;
Unigene3721_All	2334	3.68928	61.2807	4.05402	0.000111716	0.000781489	Up	gi|56561617|emb|CAG28412.1|/0/S-receptor kinase-like protein 1 [Senecio squalidus]	gi|56561616|emb|AJ704376.1|/0.0/Senecio squalidus mRNA for S-receptor kinase-like protein 1 (rlk1 gene)	sp|Q9LW83|CE101_ARATH/4e-137/G-type lectin S-receptor-like serine/threonine-protein kinase CES101 OS=Arabidopsis thaliana GN=CES101 PE=2 SV=2	mdm:103425679/2e-134/G-type lectin S-receptor-like serine/threonine-protein kinase SD1-13; K04730 interleukin-1 receptor-associated kinase 1 [EC:2.7.11.1]	CAC0404_1/5e-16/---	PS50011/36.287/Protein kinase domain profile.	NA
CL9987.Contig3_All	2726	0.547491	16.2325	4.88991	0.000111701	0.000781451	Up	NA	NA	NA	NA	NA	NA	NA
CL10664.Contig1_All	905	17.0044	0.285564	-5.89595	0.000111703	0.000781451	Down	gi|255576349|ref|XP_002529067.1|/1.00003e-28/conserved hypothetical protein [Ricinus communis] &gt;gi|223531479|gb|EEF33311.1| conserved hypothetical protein [Ricinus communis]	gi|449502567|ref|XM_004161631.1|/1e-18/PREDICTED: Cucumis sativus uncharacterized LOC101214968 (LOC101214968), mRNA	NA	NA	NA	NA	NA
CL2372.Contig7_All	1003	18.1285	1.02154	-4.14944	0.000111647	0.00078116	Down	gi|657395140|gb|KEH35552.1|/1.31244e-11/mini-chromosome maintenance complex-binding protein [Medicago truncatula]	NA	NA	NA	NA	NA	NA
Unigene37865_All	951	0.538617	14.5814	4.75873	0.00011159	0.000780816	Up	gi|694314368|ref|XP_009370872.1|/6.14573e-08/PREDICTED: myosin-6-like isoform X3 [Pyrus x bretschneideri]	gi|2444177|gb|U94784.1|U94784/3e-10/Helianthus annuus unconventional myosin (hamy4) mRNA, complete cds	sp|Q9LKB9|MYO6_ARATH/1e-08/Myosin-6 OS=Arabidopsis thaliana GN=XI-2 PE=1 SV=1	pxb:103960156/1e-08/myosin-6-like; K10357 myosin V	NA	NA	NA
Unigene5303_All	490	1.13597	34.694	4.93269	0.000111524	0.000780407	Up	NA	NA	NA	NA	NA	NA	NA
CL1550.Contig5_All	1041	0.934016	21.906	4.55173	0.000111515	0.000780407	Up	gi|566167577|ref|XP_006384715.1|/7.2487e-10/zinc knuckle family protein [Populus trichocarpa] &gt;gi|550341483|gb|ERP62512.1| zinc knuckle family protein [Populus trichocarpa]	NA	NA	NA	NA	NA	NA
CL10018.Contig1_All	2078	623.819	49.2613	-3.6626	0.000111524	0.000780407	Down	gi|566082174|gb|AHC54620.1|/6.6725e-63/WRKY15 [Chrysanthemum x morifolium]	gi|346456323|gb|JF709011.1|/1e-26/Dimocarpus longan WRKY transcription factor 2-7 mRNA, partial cds	sp|Q9C5T4|WRK18_ARATH/6e-28/WRKY transcription factor 18 OS=Arabidopsis thaliana GN=WRKY18 PE=1 SV=2	csv:101212482/3e-11/WRKY49; probable WRKY transcription factor 20-like; K18834 WRKY transcription factor 1	NA	PTHR31429/2.0E-34/--	NA
CL5937.Contig2_All	835	0.290523	18.7295	6.01051	0.000111464	0.000780147	Up	gi|460395235|ref|XP_004243190.1|/3.62823e-51/PREDICTED: probable sugar phosphate/phosphate translocator At3g14410 [Solanum lycopersicum]	gi|359489736|ref|XM_002263442.2|/6e-33/PREDICTED: Vitis vinifera probable sugar phosphate/phosphate translocator At3g14410-like (LOC100265671), mRNA	sp|Q94EI9|PT314_ARATH/2e-48/Probable sugar phosphate/phosphate translocator At3g14410 OS=Arabidopsis thaliana GN=At3g14410 PE=2 SV=1	bpg:Bathy08g03230/7e-07/solute carrier family 35 member C2; K15280 solute carrier family 35, member C2	NA	PTHR11132:SF35/1.1E-66/--	NA
Unigene19486_All	1219	45.438	9.18204	-2.30701	0.000111372	0.000779551	Down	gi|242081621|ref|XP_002445579.1|/5.75849e-07/hypothetical protein SORBIDRAFT_07g021917 [Sorghum bicolor] &gt;gi|241941929|gb|EES15074.1| hypothetical protein SORBIDRAFT_07g021917 [Sorghum bicolor]	gi|410651539|gb|AC235886.2|/1e-25/Glycine max clone GM_WBc0028K11, complete sequence	sp|P41151|HFA1A_ARATH/4e-06/Heat stress transcription factor A-1a OS=Arabidopsis thaliana GN=HSFA1A PE=1 SV=2	sly:101255039/2e-06/cytokinin dehydrogenase 3-like; K00279 cytokinin dehydrogenase [EC:1.5.99.12]	YBL084c/6e-06/---	NA	NA
Unigene37925_All	554	0.258519	15.8215	5.93547	0.000111291	0.000779037	Up	NA	gi|354991115|gb|JN699717.1|/4e-11/Corchorus olitorius microsatellite MJM621 sequence	NA	NA	NA	NA	NA
Unigene18361_All	1319	18.165	1.025	-4.14746	0.000111279	0.000779008	Down	gi|723692725|ref|XP_010319845.1|/4.05775e-09/PREDICTED: uncharacterized protein LOC101251877 isoform X4 [Solanum lycopersicum]	gi|225316861|dbj|AK322615.1|/7e-09/Solanum lycopersicum cDNA, clone: LEFL1039DF12, HTC in leaf	NA	sot:102604792/7e-10/uncharacterized LOC102604792; K10643 CCR4-NOT transcription complex subunit 4 [EC:2.3.2.27]	NA	NA	NA
CL15491.Contig1_All	948	27.126	116.394	2.10127	0.000111145	0.000778172	Up	gi|723689230|ref|XP_010319237.1|/2.26957e-87/PREDICTED: very-long-chain (3R)-3-hydroxyacyl-CoA dehydratase PASTICCINO 2-like [Solanum lycopersicum]	gi|359496376|ref|XM_003635174.1|/2e-20/PREDICTED: Vitis vinifera 3-hydroxyacyl-CoA dehydratase PASTICCINO 2-like, transcript variant 2 (LOC100261741), mRNA	sp|Q7XSZ4|PAS2A_ORYSJ/8e-80/Very-long-chain (3R)-3-hydroxyacyl-[acyl-carrier protein] dehydratase PASTICCINO 2A OS=Oryza sativa subsp. japonica GN=PAS2A PE=2 SV=2	sly:101245050/4e-88/very-long-chain (3R)-3-hydroxyacyl-CoA dehydratase PASTICCINO 2-like; K10703 very-long-chain (3R)-3-hydroxyacyl-CoA dehydratase [EC:4.2.1.134]	YJL097w/4e-23/---	PF04387/1.1E-53/Protein tyrosine phosphatase-like protein, PTPLA	NA
CL12529.Contig1_All	801	17.3112	0.288832	-5.90533	0.000111131	0.000778172	Down	NA	NA	NA	NA	NA	NA	NA
CL9550.Contig2_All	1020	1.83914	20.7809	3.49815	0.000111122	0.000778163	Up	gi|566185164|ref|XP_006380069.1|/5.52326e-15/hypothetical protein POPTR_0008s21080g [Populus trichocarpa] &gt;gi|550333584|gb|ERP57866.1| hypothetical protein POPTR_0008s21080g [Populus trichocarpa]	NA	NA	NA	NA	NA	NA
Unigene25219_All	2058	13.9635	58.2965	2.06175	0.000110858	0.000776421	Up	gi|697140416|ref|XP_009624311.1|/0/PREDICTED: UPF0503 protein At3g09070, chloroplastic [Nicotiana tomentosiformis]	gi|359482059|ref|XM_002273858.2|/4e-11/PREDICTED: Vitis vinifera UPF0503 protein At3g09070, chloroplastic-like (LOC100263034), mRNA	sp|Q9SS80|U503A_ARATH/1e-117/UPF0503 protein At3g09070, chloroplastic OS=Arabidopsis thaliana GN=At3g09070 PE=1 SV=1	sot:102593556/4e-06/formin-like protein 20-like; K02184 formin 2	NA	PTHR31659:SF0/2.4E-104/--	NA
CL5900.Contig2_All	2512	12.9369	74.0331	2.51668	0.000110801	0.000776072	Up	gi|374676417|gb|AEZ56957.1|/0/boron transporter [Vitis vinifera]	gi|147886438|gb|EF581174.1|/1e-177/Citrus macrophylla boron transporter mRNA, complete cds	sp|Q9M1P7|BOR2_ARATH/0.0/Probable boron transporter 2 OS=Arabidopsis thaliana GN=BOR2 PE=2 SV=1	mis:MICPUN_56639/2e-50/anion exchanger family; K13855 solute carrier family 4 (anion exchanger), member 2	NA	PTHR11453/0.0/--	biological_process:GO:0051453//regulation of intracellular pH;GO:0098656//anion transmembrane transport;GO:0015698//inorganic anion transport;cellular_component:GO:0005887//integral component of plasma membrane;molecular_function:GO:0005452//inorganic anion exchanger activity;
CL7267.Contig2_All	945	640.111	53.1187	-3.59103	0.000110693	0.000775369	Down	gi|567903114|ref|XP_006444045.1|/6.20936e-69/hypothetical protein CICLE_v10022807mg [Citrus clementina] &gt;gi|567903116|ref|XP_006444046.1| hypothetical protein CICLE_v10022807mg [Citrus clementina] &gt;gi|568852065|ref|XP_006479701.1| PREDICTED: 40S ribosomal protein S24-1-like [Citrus sinensis] &gt;gi|557546307|gb|ESR57285.1| hypothetical protein CICLE_v10022807mg [Citrus clementina] &gt;gi|55…	gi|148537460|dbj|AK246226.1|/7e-82/Solanum lycopersicum cDNA, clone: FC04BD01, HTC in fruit	sp|Q9SS17|RS241_ARATH/2e-66/40S ribosomal protein S24-1 OS=Arabidopsis thaliana GN=RPS24A PE=2 SV=1	cit:102609400/1e-69/40S ribosomal protein S24-1-like; K02974 small subunit ribosomal protein S24e	YIL069c/6e-38/---	PF01282/1.1E-36/Ribosomal protein S24e	biological_process:GO:0006412//translation;cellular_component:GO:0005840//ribosome;molecular_function:GO:0000166//nucleotide binding;GO:0003735//structural constituent of ribosome;
CL16334.Contig1_All	1248	6.33978	89.0802	3.8126	0.000110569	0.000774607	Up	gi|590584218|ref|XP_007015117.1|/8.61627e-123/Caffeic acid 3-O-methyltransferase 1 isoform 1 [Theobroma cacao] &gt;gi|508785480|gb|EOY32736.1| Caffeic acid 3-O-methyltransferase 1 isoform 1 [Theobroma cacao]	gi|429113|emb|X71430.1|/2e-15/N.tabacum mRNA for o-diphenol-O-methyltransferase	sp|P28002|COMT1_MEDSA/5e-113/Caffeic acid 3-O-methyltransferase OS=Medicago sativa PE=1 SV=1	tcc:TCM_040763/2e-123/Caffeic acid 3-O-methyltransferase 1 isoform 1; K13066 caffeic acid 3-O-methyltransferase [EC:2.1.1.68]	Rv0567/8e-11/---	PTHR11746/4.6E-142/--	molecular_function:GO:0008168//methyltransferase activity;
CL6205.Contig1_All	2121	10.8695	54.8705	2.33574	0.000110288	0.000772687	Up	gi|124361259|gb|ABN09201.1|/1.82674e-108/TGA transcription factor 2 [Populus tremula x Populus alba]	gi|328692202|gb|HQ431526.1|/2e-47/Helianthus petiolaris isolate 05_geno AHBP-1B gene, partial cds	sp|O24160|TGA21_TOBAC/2e-106/TGACG-sequence-specific DNA-binding protein TGA-2.1 OS=Nicotiana tabacum GN=TGA21 PE=1 SV=1	pop:POPTR_0016s03590g/1e-108/POPTRDRAFT_825048; DNA-binding protein VBP1; K14431 transcription factor TGA	NA	PF14144/1.3E-31/Seed dormancy control	biological_process:GO:0006355//regulation of transcription, DNA-templated;molecular_function:GO:0043565//sequence-specific DNA binding;GO:0003700//sequence-specific DNA binding transcription factor activity;
CL13504.Contig3_All	582	0.237384	14.2726	5.90988	0.000110247	0.00077245	Up	gi|702345839|ref|XP_010057056.1|/8.58034e-67/PREDICTED: D-tyrosyl-tRNA(Tyr) deacylase-like isoform X1 [Eucalyptus grandis]	gi|470115457|ref|XM_004293868.1|/3e-18/PREDICTED: Fragaria vesca subsp. vesca D-tyrosyl-tRNA(Tyr) deacylase-like (LOC101311448), mRNA	NA	egr:104444978/2e-67/D-tyrosyl-tRNA(Tyr) deacylase-like; K07560 D-tyrosyl-tRNA(Tyr) deacylase [EC:3.1.-.-]	YDL219w/1e-26/---	PF02580/3.8E-44/D-Tyr-tRNA(Tyr) deacylase	NA
CL399.Contig1_All	2088	0.352303	23.6977	6.07179	0.0001101	0.000771472	Up	gi|661878006|emb|CDP18165.1|/4.39908e-22/unnamed protein product [Coffea canephora]	NA	NA	fve:101303480/8e-15/uncharacterized LOC101303480; K17616 CTD small phosphatase-like protein 2 [EC:3.1.3.-]	NA	NA	NA
CL13866.Contig1_All	2839	6.3724	84.4976	3.729	0.000109936	0.000770426	Up	gi|703134136|ref|XP_010105566.1|/5.26942e-24/TBC1 domain family member 15 [Morus notabilis] &gt;gi|587917531|gb|EXC05095.1| TBC1 domain family member 15 [Morus notabilis]	gi|470116359|ref|XM_004294302.1|/5e-30/PREDICTED: Fragaria vesca subsp. vesca TBC1 domain family member 15-like (LOC101299275), mRNA	sp|Q8LC83|RS242_ARATH/6e-06/40S ribosomal protein S24-2 OS=Arabidopsis thaliana GN=RPS24B PE=2 SV=2	bdi:100831005/6e-13/uncharacterized LOC100831005; K12840 splicing factor 45	NA	NA	NA
CL10625.Contig1_All	1359	10.2478	69.7822	2.76754	0.000109906	0.000770267	Up	gi|255557835|ref|XP_002519947.1|/4.33446e-131/Stage III sporulation protein AA, putative [Ricinus communis] &gt;gi|223540993|gb|EEF42551.1| Stage III sporulation protein AA, putative [Ricinus communis]	gi|359493522|ref|XM_002264344.2|/2e-49/PREDICTED: Vitis vinifera uncharacterized LOC100256808 (LOC100256808), mRNA	sp|P51281|YCF45_PORPU/1e-95/Uncharacterized protein ycf45 OS=Porphyra purpurea GN=ycf45 PE=3 SV=1	NA	alr2309/4e-97/---	PF00004/5.2E-6/ATPase family associated with various cellular activities (AAA)	molecular_function:GO:0005524//ATP binding;
CL17031.Contig2_All	1818	0.460523	33.4695	6.18343	0.000109813	0.000769772	Up	gi|357494709|ref|XP_003617643.1|/2.47213e-50/Microtubule-associated protein MAP65-1a [Medicago truncatula] &gt;gi|355518978|gb|AET00602.1| microtubule associated protein, MAP65/ASE1 family protein [Medicago truncatula]	gi|59939506|gb|AY786506.1|/1e-41/Zinnia elegans microtubule associated protein (MAP65) mRNA, complete cds	sp|Q9FLP0|MA651_ARATH/1e-42/65-kDa microtubule-associated protein 1 OS=Arabidopsis thaliana GN=MAP65-1 PE=1 SV=1	mtr:MTR_5g093860/4e-51/Microtubule-associated protein MAP65-1a; K16732 protein regulator of cytokinesis 1	NA	PTHR19321:SF7/1.7E-27/--	biological_process:GO:0044763//single-organism cellular process;
Unigene13037_All	1186	25.773	2.21705	-3.53915	0.00010971	0.000769119	Down	gi|698443039|ref|XP_009763965.1|/8.01529e-30/PREDICTED: uncharacterized protein LOC104215763 isoform X2 [Nicotiana sylvestris]	NA	NA	sot:102590164/7e-06/uncharacterized LOC102590164; K01183 chitinase [EC:3.2.1.14]	NA	SM00248/2200.0/ankyrin repeats	NA
CL14554.Contig1_All	749	22.8079	1.43207	-3.99336	0.000109603	0.000768452	Down	gi|566198279|ref|XP_002318224.2|/6.89072e-40/remorin family protein [Populus trichocarpa] &gt;gi|550327034|gb|EEE96444.2| remorin family protein [Populus trichocarpa]	NA	sp|P93788|REMO_SOLTU/7e-38/Remorin OS=Solanum tuberosum PE=1 SV=1	NA	NA	PF03763/1.5E-30/Remorin, C-terminal region	NA
CL8766.Contig1_All	1503	0.313255	20.3467	6.02132	0.000109449	0.000767428	Up	NA	NA	NA	NA	NA	NA	NA
Unigene20876_All	721	15.8505	0.269547	-5.87784	0.00010939	0.000767061	Down	NA	NA	NA	NA	NA	NA	NA
CL6752.Contig1_All	2138	651.355	100.235	-2.70006	0.000109323	0.000766647	Down	gi|643740951|gb|KDP46521.1|/0/hypothetical protein JCGZ_08493 [Jatropha curcas]	gi|359478864|ref|XM_002279558.2|/1e-152/PREDICTED: Vitis vinifera sodium-dependent phosphate transport protein 1, chloroplastic-like (LOC100246658), mRNA	sp|O82390|ANTR1_ARATH/0.0/Sodium-dependent phosphate transport protein 1, chloroplastic OS=Arabidopsis thaliana GN=ANTR1 PE=1 SV=1	jcu:105630654/0.0/probable anion transporter 1, chloroplastic; K08193 MFS transporter, ACS family, solute carrier family 17 (sodium-dependent inorganic phosphate cotransporter), other	dgoT/5e-37/---	PTHR11662:SF157/0.0/--	biological_process:GO:0055085//transmembrane transport;cellular_component:GO:0016021//integral component of membrane;
CL15763.Contig4_All	1182	0.518042	13.812	4.7367	0.000109269	0.000766319	Up	gi|565359303|ref|XP_006346455.1|/4.03627e-38/PREDICTED: serine carboxypeptidase-like 26-like [Solanum tuberosum]	gi|357443930|ref|XM_003592195.1|/6e-09/Medicago truncatula Serine carboxypeptidase II-3 (MTR_1g100670) mRNA, complete cds	sp|Q9ZQQ0|SCP26_ARATH/5e-34/Serine carboxypeptidase-like 26 OS=Arabidopsis thaliana GN=SCPL26 PE=2 SV=1	sot:102605850/7e-39/serine carboxypeptidase-like 26-like; K16297 serine carboxypeptidase-like clade II [EC:3.4.16.-]	YBR139w/1e-13/---	NA	NA
CL10712.Contig4_All	1481	0.268011	16.982	5.98557	0.000109117	0.000765305	Up	gi|697123261|ref|XP_009615624.1|/2.67262e-145/PREDICTED: arginyl-tRNA--protein transferase 1-like [Nicotiana tomentosiformis]	gi|359486420|ref|XM_002271380.2|/5e-56/PREDICTED: Vitis vinifera arginyl-tRNA--protein transferase 1-like (LOC100253633), mRNA	sp|Q9ZT48|ATE1_ARATH/9e-117/Arginyl-tRNA--protein transferase 1 OS=Arabidopsis thaliana GN=ATE1 PE=2 SV=2	vvi:100253633/6e-141/arginyl-tRNA--protein transferase 1; K00685 arginine-tRNA-protein transferase [EC:2.3.2.8]	SPAC3C7.07c/3e-31/---	PTHR21367:SF0/2.3E-100/--	molecular_function:GO:0016740//transferase activity;
Unigene26089_All	762	17.2946	0.645375	-4.74404	0.000109097	0.000765216	Down	NA	NA	NA	NA	NA	NA	NA
CL6854.Contig2_All	700	0.23261	13.9274	5.90387	0.000109039	0.00076486	Up	NA	NA	NA	NA	NA	NA	NA
CL887.Contig2_All	641	0.23398	13.996	5.90249	0.000109023	0.000764794	Up	NA	NA	NA	NA	NA	NA	NA
CL15521.Contig1_All	1558	1.83736	29.8126	4.02022	0.000108729	0.000762936	Up	gi|595862299|ref|XP_007211369.1|/1.7316e-134/hypothetical protein PRUPE_ppa002516mg [Prunus persica] &gt;gi|462407234|gb|EMJ12568.1| hypothetical protein PRUPE_ppa002516mg [Prunus persica]	gi|359474714|ref|XM_003631474.1|/9e-18/PREDICTED: Vitis vinifera cysteine-rich receptor-like protein kinase 25-like, transcript variant 2 (LOC100257888), mRNA	sp|Q8GYA4|CRK10_ARATH/2e-123/Cysteine-rich receptor-like protein kinase 10 OS=Arabidopsis thaliana GN=CRK10 PE=1 SV=3	vvi:100853577/3e-118/cysteine-rich receptor-like protein kinase 10; K04733 interleukin-1 receptor-associated kinase 4 [EC:2.7.11.1]	SP1732_1/2e-20/---	PTHR24420:SF718/1.3E-204/--	cellular_component:GO:0016020//membrane;molecular_function:GO:0004672//protein kinase activity;
CL11844.Contig1_All	714	16.5453	0.634689	-4.70423	0.00010871	0.000762856	Down	gi|302845401|ref|XP_002954239.1|/9.25462e-07/hypothetical protein VOLCADRAFT_102187 [Volvox carteri f. nagariensis] &gt;gi|300260444|gb|EFJ44663.1| hypothetical protein VOLCADRAFT_102187 [Volvox carteri f. nagariensis]	gi|123683767|emb|AM459651.1|/4e-12/Vitis vinifera, whole genome shotgun sequence, contig VV78X193719.3, clone ENTAV 115	NA	NA	NA	NA	cellular_component:GO:0016021//integral component of membrane;
CL2126.Contig4_All	2212	20.3879	0.322063	-5.98423	0.000108709	0.000762856	Down	gi|225441189|ref|XP_002269812.1|/0/PREDICTED: uncharacterized protein LOC100250368 [Vitis vinifera] &gt;gi|297739964|emb|CBI30146.3| unnamed protein product [Vitis vinifera]	gi|359482260|ref|XM_002269776.2|/4e-67/PREDICTED: Vitis vinifera uncharacterized LOC100250368 (LOC100250368), mRNA	NA	pda:103711865/4e-159/FAD synthase-like; K00953 FAD synthetase [EC:2.7.7.2]	SPCC1235.04c/8e-37/---	NA	biological_process:GO:0008152//metabolic process;molecular_function:GO:0003824//catalytic activity;
CL385.Contig1_All	1134	0.233519	13.9765	5.90332	0.000108681	0.000762756	Up	gi|645227192|ref|XP_008220397.1|/6.03461e-16/PREDICTED: kinesin-related protein 11 [Prunus mume]	gi|242068750|ref|XM_002449607.1|/5e-06/Sorghum bicolor hypothetical protein, mRNA	NA	pmum:103320493/1e-16/kinesin-related protein 11; K11498 centromeric protein E	NA	NA	NA
CL6790.Contig4_All	660	0.233519	13.9765	5.90332	0.000108681	0.000762756	Up	NA	NA	NA	NA	NA	NA	NA
CL2537.Contig5_All	1428	0.258066	16.2319	5.97495	0.000108538	0.000761852	Up	gi|703128799|ref|XP_010104187.1|/2.11876e-19/putative methionine--tRNA ligase [Morus notabilis] &gt;gi|587911265|gb|EXB99119.1| putative methionine--tRNA ligase [Morus notabilis]	gi|449482440|ref|XM_004156234.1|/7e-12/PREDICTED: Cucumis sativus cell division cycle protein 48 homolog (LOC101232090), mRNA	sp|Q9ZTS1|SYM_ORYSJ/4e-11/Probable methionine--tRNA ligase OS=Oryza sativa subsp. japonica GN=Os06g0508700 PE=2 SV=2	pda:103723528/2e-18/probable methionine--tRNA ligase; K01874 methionyl-tRNA synthetase [EC:6.1.1.10]	ECU01g1230/4e-08/---	NA	biological_process:GO:0006431//methionyl-tRNA aminoacylation;cellular_component:GO:0005737//cytoplasm;molecular_function:GO:0005524//ATP binding;GO:0004825//methionine-tRNA ligase activity;
Unigene7468_All	602	16.4793	0.630748	-4.70744	0.000108369	0.00076077	Down	gi|723656344|ref|XP_010317322.1|/1.55037e-24/PREDICTED: uncharacterized protein LOC104646029 [Solanum lycopersicum]	NA	NA	NA	NA	NA	NA
CL7365.Contig1_All	857	0.434954	31.865	6.19497	0.000108354	0.000760717	Up	gi|674885244|emb|CDY47304.1|/1.07639e-13/BnaA06g39000D [Brassica napus]	gi|20161655|dbj|AP003856.4|/4e-09/Oryza sativa Japonica Group genomic DNA, chromosome 1, PAC clone:P0697D09	NA	NA	NA	NA	cellular_component:GO:0016021//integral component of membrane;
CL14119.Contig1_All	813	16.6108	0.279175	-5.89481	0.000108332	0.000760608	Down	NA	NA	NA	NA	NA	NA	NA
CL10169.Contig1_All	784	0.61228	19.1777	4.96909	0.000108269	0.000760237	Up	gi|225433001|ref|XP_002284547.1|/5.69025e-64/PREDICTED: carnitinyl-CoA dehydratase-like [Vitis vinifera]	NA	sp|O49809|MFPA_BRANA/1e-06/Glyoxysomal fatty acid beta-oxidation multifunctional protein MFP-a OS=Brassica napus PE=2 SV=2	brp:103863519/3e-55/glyoxysomal fatty acid beta-oxidation multifunctional protein MFP-a-like; K18880 very-long-chain (3R)-3-hydroxyacyl-CoA dehydratase [EC:4.2.1.134]	AF0285_2/4e-09/---	PTHR11941/9.8E-53/--	NA
CL1676.Contig7_All	1510	18.3006	0.299429	-5.93353	0.000108272	0.000760237	Down	gi|566209887|ref|XP_002323578.2|/2.65695e-07/Ca2+/H+ exchanger family protein [Populus trichocarpa] &gt;gi|550321338|gb|EEF05339.2| Ca2+/H+ exchanger family protein [Populus trichocarpa]	gi|359482439|ref|XM_002265258.2|/8e-15/PREDICTED: Vitis vinifera alanine aminotransferase 2-like (LOC100241156), mRNA	sp|Q93Z81|CAX3_ARATH/5e-08/Vacuolar cation/proton exchanger 3 OS=Arabidopsis thaliana GN=CAX3 PE=1 SV=1	pop:POPTR_0016s12290g/5e-08/POPTRDRAFT_668025; Ca2+/H+ exchanger family protein; K07300 Ca2+:H+ antiporter	NA	NA	biological_process:GO:0070588//calcium ion transmembrane transport;cellular_component:GO:0016021//integral component of membrane;molecular_function:GO:0015369//calcium:proton antiporter activity;
Unigene14936_All	800	52.1868	8.50317	-2.61761	0.000108208	0.000759892	Down	gi|698479004|ref|XP_009786622.1|/1.91257e-38/PREDICTED: glycine-rich protein A3-like [Nicotiana sylvestris]	NA	sp|P37705|GRP3_DAUCA/8e-25/Glycine-rich protein A3 OS=Daucus carota PE=2 SV=1	NA	NA	NA	NA
Unigene43389_All	831	0.266349	17.1637	6.0099	0.000107963	0.000758272	Up	gi|703144851|ref|XP_010108385.1|/1.15129e-73/Protein DA1-related 2 [Morus notabilis] &gt;gi|587932310|gb|EXC19376.1| Protein DA1-related 2 [Morus notabilis]	gi|470143855|ref|XM_004307535.1|/8e-60/PREDICTED: Fragaria vesca subsp. vesca protein DA1-related 2-like (LOC101309585), mRNA	sp|Q0WSN2|DAR2_ARATH/7e-69/Protein DA1-related 2 OS=Arabidopsis thaliana GN=DAR2 PE=2 SV=1	NA	NA	NA	biological_process:GO:0010088//phloem development;GO:0048364//root development;molecular_function:GO:0008270//zinc ion binding;
CL1820.Contig1_All	757	16.1183	0.271738	-5.89034	0.000107891	0.000757819	Down	gi|698526118|ref|XP_009759889.1|/6.01852e-15/PREDICTED: tobamovirus multiplication protein 3-like [Nicotiana sylvestris]	gi|30681380|ref|NM_127709.2|/7e-17/Arabidopsis thaliana kinesin motor family protein mRNA, complete cds	sp|Q402F3|TOM3_TOBAC/1e-15/Tobamovirus multiplication protein 3 OS=Nicotiana tabacum GN=TOM3 PE=1 SV=1	dosa:Os06t0206700-01/2e-06/Os06g0206700; Similar to Kinesin-related protein.; K11498 centromeric protein E	NA	NA	NA
Unigene23398_All	2928	0.418954	30.591	6.19017	0.000107877	0.000757771	Up	gi|502165975|ref|XP_004513749.1|/9.09829e-16/PREDICTED: uncharacterized protein LOC101508631 [Cicer arietinum]	NA	NA	pda:103719231/6e-06/histone-binding protein MSI1-like; K10752 histone-binding protein RBBP4	NA	PF14303/7.8E-8/No apical meristem-associated C-terminal domain	NA
CL5585.Contig2_All	1017	95.1936	19.0564	-2.32059	0.000107866	0.000757744	Down	gi|697129107|ref|XP_009618609.1|/8.11904e-94/PREDICTED: protein slowmo homolog isoform X2 [Nicotiana tomentosiformis]	gi|123702703|emb|AM480357.1|/2e-27/Vitis vinifera, whole genome shotgun sequence, contig VV78X015768.4, clone ENTAV 115	NA	NA	NA	PS50904/42.901/PRELI/MSF1 domain profile.	biological_process:GO:0015914//phospholipid transport;cellular_component:GO:0005758//mitochondrial intermembrane space;molecular_function:GO:1990050//phosphatidic acid transporter activity;
Unigene22061_All	1808	0.913746	20.7863	4.50769	0.000107749	0.000756975	Up	gi|698515875|ref|XP_009802818.1|/1.16465e-84/PREDICTED: pyridoxal kinase [Nicotiana sylvestris]	gi|359488202|ref|XM_002271457.2|/2e-86/PREDICTED: Vitis vinifera pyridoxal kinase-like (LOC100251978), mRNA	sp|Q8W1X2|PDXK_ARATH/7e-81/Pyridoxal kinase OS=Arabidopsis thaliana GN=PK PE=1 SV=2	jcu:105650799/1e-84/pyridoxal kinase; K00868 pyridoxine kinase [EC:2.7.1.35]	SPAC1F5.10/3e-28/---	PF08543/4.6E-16/Phosphomethylpyrimidine kinase	NA
CL11314.Contig2_All	1330	34.2531	4.04686	-3.08136	0.000107692	0.000756621	Down	gi|147779975|emb|CAN75533.1|/5.5559e-06/hypothetical protein VITISV_024796 [Vitis vinifera]	gi|476007364|dbj|AB739988.1|/1e-07/Robinsonia masafuerae DNA, microsatellite: RM-HIFPY	NA	NA	NA	NA	NA
Unigene23647_All	1969	35.2301	7.91986	-2.15326	0.000107661	0.000756509	Down	gi|661889036|emb|CDP07479.1|/7.90087e-117/unnamed protein product [Coffea canephora]	gi|359492694|ref|XM_002281072.2|/2e-16/PREDICTED: Vitis vinifera cyclin-T1-4-like (LOC100266147), mRNA	sp|Q2QQS5|CCT14_ORYSJ/3e-84/Cyclin-T1-4 OS=Oryza sativa subsp. japonica GN=CYCT1-1 PE=2 SV=1	sot:102600355/9e-111/cyclin-T1-3-like; K15188 cyclin T	SPBC32F12.06/1e-29/---	SM00385/9.2E-6/domain present in cyclins, TFIIB and Retinoblastoma	biological_process:GO:0044260//cellular macromolecule metabolic process;GO:0010604//positive regulation of macromolecule metabolic process;GO:0080090//regulation of primary metabolic process;GO:0031325//positive regulation of cellular metabolic process;
Unigene51808_All	1598	0.418434	30.5716	6.19105	0.000107576	0.000755962	Up	gi|657971937|ref|XP_008377757.1|/5.618e-142/PREDICTED: uncharacterized protein LOC103440827 [Malus domestica]	gi|470146359|ref|XM_004308746.1|/1e-07/PREDICTED: Fragaria vesca subsp. vesca tyrosine-specific transport protein 2-like (LOC101299044), mRNA	NA	fve:101299044/5e-144/uncharacterized LOC101299044; K03834 tyrosine-specific transport protein	VCA0772/4e-23/---	PTHR32195:SF10/4.5E-103/--	cellular_component:GO:0016020//membrane;
CL5425.Contig2_All	761	0.239541	14.4205	5.9117	0.000107435	0.000755023	Up	NA	NA	NA	NA	NA	NA	NA
CL2532.Contig4_All	1924	28.3026	2.97738	-3.24882	0.000107397	0.000754821	Down	gi|297739960|emb|CBI30142.3|/7.49454e-88/unnamed protein product [Vitis vinifera]	gi|470137423|ref|XM_004304417.1|/3e-15/PREDICTED: Fragaria vesca subsp. vesca uncharacterized LOC101298344 (LOC101298344), mRNA	sp|P93203|MFP1_SOLLC/3e-06/MAR-binding filament-like protein 1 OS=Solanum lycopersicum GN=MFP1 PE=1 SV=1	ota:Ot15g00490/7e-07/hypothetical protein; K12472 epidermal growth factor receptor substrate 15	NA	PTHR10343:SF44/1.6E-22/--	NA
Unigene19846_All	1020	0.23591	14.2441	5.91598	0.000107366	0.000754686	Up	gi|661882370|emb|CDP13950.1|/2.40695e-45/unnamed protein product [Coffea canephora]	gi|60476853|gb|AY819661.1|/3e-07/Populus tomentosa Ca(2+)-dependent DNase (CDD) mRNA, complete cds	sp|Q39635|Y38K_CAPSE/2e-42/Uncharacterized 38.1 kDa protein OS=Capnoides sempervirens PE=2 SV=1	NA	Cj0979c/3e-15/---	NA	biological_process:GO:0006418//tRNA aminoacylation for protein translation;molecular_function:GO:0005524//ATP binding;GO:0004812//aminoacyl-tRNA ligase activity;
Unigene1047_All	1380	79.9318	14.4782	-2.46489	0.000107305	0.000754312	Down	gi|697125253|ref|XP_009616646.1|/2.10274e-64/PREDICTED: cyclin-dependent kinase E-1-like, partial [Nicotiana tomentosiformis]	gi|225316188|dbj|AK322142.1|/6e-28/Solanum lycopersicum cDNA, clone: LEFL1034AA03, HTC in leaf	sp|Q336M2|CDKE1_ORYSJ/2e-46/Cyclin-dependent kinase E-1 OS=Oryza sativa subsp. japonica GN=CDKE-1 PE=2 SV=2	sot:102591634/8e-63/cyclin-dependent kinase E-1-like; K02208 cyclin-dependent kinase 8/11 [EC:2.7.11.22 2.7.11.23]	NA	PTHR24056/6.8E-16/--	NA
Unigene8242_All	873	16.5767	0.633345	-4.71002	0.000107279	0.000754175	Down	NA	gi|343780987|gb|AC148652.2|/3e-16/Medicago truncatula strain A17 clone mte1-26g9, complete sequence	NA	NA	NA	NA	NA
CL648.Contig2_All	857	64.7485	4.22149	-3.93902	0.000107178	0.00075354	Down	gi|118722670|gb|ABL10073.1|/1.20891e-73/17.7 KD class I small heat-shock protein [Ageratina adenophora]	gi|148366072|gb|EF520125.1|/3e-62/Ageratina adenophora class I low-molecular-weight heat-shock protein mRNA, complete cds	sp|P30693|HSP11_HELAN/3e-67/17.6 kDa class I heat shock protein OS=Helianthus annuus GN=HSP17.6 PE=2 SV=1	tcc:TCM_041856/4e-71/HSP20-like chaperones superfamily protein; K13993 HSP20 family protein	TM0374/1e-18/---	PTHR11527/2.0E-45/--	NA
CL14289.Contig1_All	1242	16.2165	0.273518	-5.88968	0.000107181	0.00075354	Down	gi|255548672|ref|XP_002515392.1|/4.8493e-09/dynamin, putative [Ricinus communis] &gt;gi|223545336|gb|EEF46841.1| dynamin, putative [Ricinus communis]	NA	sp|Q8LFT2|DRP3B_ARATH/2e-09/Dynamin-related protein 3B OS=Arabidopsis thaliana GN=DRP3B PE=1 SV=2	jcu:105637524/3e-09/dynamin-related protein 3A-like; K17065 dynamin 1-like protein [EC:3.6.5.5]	NA	NA	molecular_function:GO:0005525//GTP binding;GO:0003924//GTPase activity;
CL3066.Contig2_All	1938	0.229591	13.9404	5.92406	0.000106906	0.000751794	Up	NA	NA	NA	NA	NA	NA	NA
CL11732.Contig6_All	1560	1.44057	32.2094	4.48278	0.000106884	0.000751702	Up	gi|567221968|ref|XP_006414613.1|/1.01807e-09/hypothetical protein EUTSA_v10024215mg [Eutrema salsugineum] &gt;gi|557115783|gb|ESQ56066.1| hypothetical protein EUTSA_v10024215mg [Eutrema salsugineum]	NA	sp|Q42371|ERECT_ARATH/9e-08/LRR receptor-like serine/threonine-protein kinase ERECTA OS=Arabidopsis thaliana GN=ERECTA PE=1 SV=1	brp:103833479/9e-10/Fanconi anemia group D2 protein homolog; K10891 fanconi anemia group D2 protein	NA	NA	cellular_component:GO:0005634//nucleus;GO:0009507//chloroplast;
CL6924.Contig4_All	1729	109.611	27.3294	-2.00386	0.000106801	0.000751272	Down	gi|697121578|ref|XP_009614765.1|/8.0988e-104/PREDICTED: F-box/kelch-repeat protein At3g23880-like [Nicotiana tomentosiformis]	NA	sp|Q9LIR8|FBK67_ARATH/4e-47/F-box/kelch-repeat protein At3g23880 OS=Arabidopsis thaliana GN=At3g23880 PE=2 SV=1	mtr:MTR_2g021250/1e-49/Glutamine synthetase; K01915 glutamine synthetase [EC:6.3.1.2]	NA	SM00256/3.8E-7/A Receptor for Ubiquitination Targets	NA
Unigene300_All	643	0.288106	19.1819	6.057	0.00010679	0.000751242	Up	gi|568214562|ref|NP_001275244.1|/2.05216e-09/ribulose bisphosphate carboxylase small chain C, chloroplastic [Solanum tuberosum] &gt;gi|132071|sp|P10647.1|RBS0_SOLTU RecName: Full=Ribulose bisphosphate carboxylase small chain C, chloroplastic; Short=RuBisCO small subunit C; Flags: Precursor [Solanum tuberosum] &gt;gi|169557|gb|AAA33838.1| ribulose bisphosphate carboxylase (EC 4.1.1.39) [Solanum tu…	gi|321273531|gb|HQ534256.1|/4e-24/Flaveria floridana isolate FloridanaL21 voucher UNB 62636 chloroplast ribulose-1,5-bisphosphate carboxylase/oxygenase small subunit (rbcS) gene, partial cds; nuclear gene for chloroplast product	sp|P10647|RBS0_SOLTU/3e-11/Ribulose bisphosphate carboxylase small chain C, chloroplastic OS=Solanum tuberosum GN=RBCS-C PE=2 SV=1	sot:102605737/4e-10/RBCS-C; ribulose bisphosphate carboxylase small chain C, chloroplastic-like (EC:4.1.1.39); K01602 ribulose-bisphosphate carboxylase small chain [EC:4.1.1.39]	NA	NA	NA
Unigene25330_All	2537	5.31749	30.4625	2.51822	0.00010667	0.000750448	Up	gi|224143646|ref|XP_002325028.1|/5.1685e-20/ceramide glucosyltransferase family protein [Populus trichocarpa] &gt;gi|222866462|gb|EEF03593.1| ceramide glucosyltransferase family protein [Populus trichocarpa]	gi|100912963|gb|AC185356.2|/8e-13/Populus trichocarpa clone Pop1-124N5, complete sequence	NA	NA	NA	NA	NA
CL12553.Contig1_All	1201	1.15487	16.0851	3.79993	0.000106465	0.000749108	Up	gi|590690600|ref|XP_007043552.1|/1.26593e-07/Protochlorophyllide oxidoreductase C, C,PORC [Theobroma cacao] &gt;gi|508707487|gb|EOX99383.1| Protochlorophyllide oxidoreductase C, C,PORC [Theobroma cacao]	gi|147854806|emb|AM444732.2|/4e-13/Vitis vinifera contig VV78X246562.4, whole genome shotgun sequence	sp|P21218|PORB_ARATH/2e-08/Protochlorophyllide reductase B, chloroplastic OS=Arabidopsis thaliana GN=PORB PE=1 SV=3	tcc:TCM_008067/2e-08/Protochlorophyllide oxidoreductase C, C,PORC; K00218 protochlorophyllide reductase [EC:1.3.1.33]	NA	NA	NA
CL787.Contig4_All	931	4.86476	37.8652	2.96043	0.000106429	0.000748907	Up	gi|296088244|emb|CBI14834.3|/4.55383e-08/unnamed protein product [Vitis vinifera]	gi|383100929|emb|HE601749.1|/1e-21/Arabidopsis halleri subsp. halleri BAC clone 3E16	sp|P0DKC4|PGP1B_ARATH/3e-09/Phosphoglycolate phosphatase 1B, chloroplastic OS=Arabidopsis thaliana GN=PGLP1B PE=1 SV=1	atr:18448526/4e-08/phosphoglycolate phosphatase 1B, chloroplastic; K19269 phosphoglycolate phosphatase [EC:3.1.3.18 3.1.3.48]	NA	NA	NA
Unigene15938_All	929	1.12679	14.6832	3.70387	0.000106414	0.000748851	Up	gi|225455248|ref|XP_002272754.1|/1.26441e-34/PREDICTED: uncharacterized protein LOC100257141 [Vitis vinifera]	gi|238478308|ref|NM_001160826.1|/3e-10/Arabidopsis thaliana GRF1-interacting factor 2 mRNA, complete cds	sp|Q9MAL9|GIF2_ARATH/2e-28/GRF1-interacting factor 2 OS=Arabidopsis thaliana GN=GIF2 PE=1 SV=1	NA	NA	PF05030/4.5E-22/SSXT protein (N-terminal region)	NA
Unigene28909_All	467	18.5306	1.37939	-3.7478	0.00010621	0.000747614	Down	NA	NA	NA	NA	NA	NA	NA
CL11486.Contig2_All	2497	72.2886	306.601	2.08452	0.000106124	0.000747063	Up	gi|661884142|emb|CDP12059.1|/0/unnamed protein product [Coffea canephora]	gi|222424671|dbj|AK317628.1|/2e-56/Arabidopsis thaliana AT4G23490 mRNA, partial cds, clone: RAFL09-36-P13	NA	zma:103640146/4e-35/DNA polymerase eta-like; K03509 DNA polymerase eta [EC:2.7.7.7]	NA	PTHR10811:SF11/2.5E-289/--	NA
CL14204.Contig1_All	1847	16.1972	0.272758	-5.89198	0.000106098	0.000746926	Down	gi|225425844|ref|XP_002265545.1|/1.52553e-151/PREDICTED: 4-coumarate--CoA ligase-like 9 [Vitis vinifera] &gt;gi|297738374|emb|CBI27575.3| unnamed protein product [Vitis vinifera]	gi|47058901|gb|AC144807.23|/4e-14/Medicago truncatula clone mth2-9j13, complete sequence	sp|Q84P23|4CLL9_ARATH/7e-125/4-coumarate--CoA ligase-like 9 OS=Arabidopsis thaliana GN=4CLL9 PE=1 SV=2	mus:103994440/4e-117/4-coumarate--CoA ligase-like 4; K10526 OPC-8:0 CoA ligase 1 [EC:6.2.1.-]	BS_yhfL/1e-48/---	PF00501/6.3E-39/AMP-binding enzyme	biological_process:GO:0055114//oxidation-reduction process;molecular_function:GO:0047077//Photinus-luciferin 4-monooxygenase (ATP-hydrolyzing) activity;GO:0016874//ligase activity;
CL435.Contig4_All	1544	28.2639	3.26612	-3.11331	0.000106002	0.000746403	Down	gi|698471401|ref|XP_009784033.1|/1.15927e-20/PREDICTED: uncharacterized protein LOC104232506 [Nicotiana sylvestris]	gi|359492494|ref|XM_002283765.2|/7e-06/PREDICTED: Vitis vinifera uncharacterized LOC100245507 (LOC100245507), mRNA	NA	NA	NA	NA	biological_process:GO:0031627//telomeric loop formation;cellular_component:GO:0000784//nuclear chromosome, telomeric region;molecular_function:GO:0003691//double-stranded telomeric DNA binding;
CL9425.Contig1_All	1264	2.97992	20.1201	2.75529	0.000105983	0.000746316	Up	NA	gi|78058378|gb|DQ234067.1|/2e-08/Triticum aestivum subsp. spelta alpha-gliadin pseudogene, complete sequence	NA	NA	NA	NA	NA
CL5884.Contig3_All	1874	0.298902	19.6611	6.03953	0.000105939	0.000746059	Up	gi|387965705|gb|AFK13834.1|/1.41545e-58/putative PIF1 DNA helicase/replication protein A1-like protein [Beta vulgaris subsp. vulgaris]	NA	sp|Q9FHJ6|RFA1C_ARATH/5e-06/Replication protein A 70 kDa DNA-binding subunit C OS=Arabidopsis thaliana GN=RPA1C PE=3 SV=1	bvg:104885244/3e-71/replication protein A 70 kDa DNA-binding subunit B-like; K07466 replication factor A1	NA	PTHR23273:SF2/7.1E-32/--	NA
Unigene7291_All	1119	1.74299	19.077	3.4522	0.000105935	0.000746059	Up	gi|262752381|gb|ACY69609.1|/8.04952e-45/CC-NBS-LRR resistance-like protein RGC203 [Helianthus annuus]	NA	sp|Q7XBQ9|RGA2_SOLBU/2e-23/Disease resistance protein RGA2 OS=Solanum bulbocastanum GN=RGA2 PE=1 SV=1	vvi:100249878/1e-25/disease resistance protein RGA2-like; K19613 leucine-rich repeat protein SHOC2	NA	PTHR23155/2.7E-21/--	NA
CL4547.Contig2_All	1024	0.539769	15.1402	4.8099	0.000105804	0.000745211	Up	gi|604317183|gb|EYU29259.1|/3.59637e-08/hypothetical protein MIMGU_mgv1a009503mg [Erythranthe guttata]	NA	sp|Q9LK09|SYP32_ARATH/1e-06/Syntaxin-32 OS=Arabidopsis thaliana GN=SYP32 PE=2 SV=1	cit:102627153/1e-08/syntaxin-32-like; K08490 syntaxin 5	NA	NA	NA
CL13821.Contig2_All	1062	0.232903	13.9871	5.90823	0.000105773	0.000745037	Up	NA	NA	NA	NA	NA	NA	NA
CL13336.Contig2_All	2576	771.353	144.097	-2.42035	0.000105742	0.000744868	Down	gi|641863505|gb|KDO82191.1|/0/hypothetical protein CISIN_1g006587mg [Citrus sinensis]	gi|147807994|emb|AM484484.2|/1e-45/Vitis vinifera contig VV78X244106.4, whole genome shotgun sequence	sp|Q42656|AGAL_COFAR/9e-24/Alpha-galactosidase OS=Coffea arabica PE=1 SV=1	egr:104455774/1e-24/alpha-galactosidase-like; K07407 alpha-galactosidase [EC:3.2.1.22]	NA	PF02065/9.2E-5/Melibiase	biological_process:GO:0008152//metabolic process;molecular_function:GO:0004557//alpha-galactosidase activity;
Unigene7950_All	510	0.561959	16.228	4.85188	0.000105567	0.000743692	Up	NA	gi|261264970|gb|GU048887.1|/2e-07/Capsicum annuum clone BAC CaCM511O09_Contig, complete sequence	NA	NA	NA	NA	NA
Unigene25905_All	1397	80.8712	501.339	2.63209	0.000105484	0.000743156	Up	gi|225448451|ref|XP_002272995.1|/1.64904e-149/PREDICTED: leucoanthocyanidin dioxygenase [Vitis vinifera] &gt;gi|147769193|emb|CAN59837.1| hypothetical protein VITISV_039830 [Vitis vinifera] &gt;gi|297736599|emb|CBI25470.3| unnamed protein product [Vitis vinifera]	gi|502129995|ref|XM_004500439.1|/5e-19/PREDICTED: Cicer arietinum flavonol synthase/flavanone 3-hydroxylase-like (LOC101501188), mRNA	sp|Q39224|SRG1_ARATH/9e-65/Protein SRG1 OS=Arabidopsis thaliana GN=SRG1 PE=2 SV=1	egr:104450481/3e-69/flavonol synthase/flavanone 3-hydroxylase-like; K05278 flavonol synthase [EC:1.14.11.23]	PA4191/7e-28/---	PS51471/14.885/Fe(2+) 2-oxoglutarate dioxygenase domain profile.	biological_process:GO:0055114//oxidation-reduction process;molecular_function:GO:0005506//iron ion binding;GO:0051213//dioxygenase activity;
Unigene21019_All	1336	1.85202	24.108	3.70234	0.000105451	0.000743023	Up	gi|685380465|ref|XP_009122912.1|/8.01848e-29/PREDICTED: putative ribonuclease H protein At1g65750 [Brassica rapa]	NA	NA	mdm:103414113/3e-10/uncharacterized LOC103414113; K18577 mannosylglycoprotein endo-beta-mannosidase [EC:3.2.1.152]	NA	PTHR25952/5.1E-21/--	NA
Unigene52642_All	719	0.880208	17.3898	4.30425	0.000105392	0.000742657	Up	NA	NA	NA	NA	NA	NA	NA
CL365.Contig2_All	1086	0.669744	23.6303	5.14088	0.000105354	0.000742439	Up	gi|697188057|ref|XP_009603064.1|/7.79795e-21/PREDICTED: uncharacterized protein LOC104098108 [Nicotiana tomentosiformis]	NA	sp|Q84TH9|NLP7_ARATH/2e-10/Protein NLP7 OS=Arabidopsis thaliana GN=NLP7 PE=1 SV=2	NA	NA	PF00564/1.5E-13/PB1 domain	NA
CL1044.Contig2_All	1001	0.298359	19.2716	6.01329	0.000105198	0.000741387	Up	gi|698443932|ref|XP_009765443.1|/1.53916e-20/PREDICTED: transmembrane protein 87B-like [Nicotiana sylvestris]	gi|347446980|gb|BT129168.1|/8e-14/Oryza sativa clone RRlibA00324 mRNA sequence	NA	NA	NA	NA	NA
CL13175.Contig2_All	979	1.46919	17.1108	3.54182	0.000105183	0.000741336	Up	NA	NA	NA	NA	NA	NA	NA
CL1226.Contig16_All	3269	39.3767	0.53332	-6.2062	0.000105163	0.00074124	Down	gi|297744215|emb|CBI37185.3|/2.20341e-151/unnamed protein product [Vitis vinifera]	gi|359480316|ref|XM_002272649.2|/7e-54/PREDICTED: Vitis vinifera pre-mRNA-processing factor 39-like (LOC100244562), mRNA	NA	vvi:100244562/4e-152/pre-mRNA-processing factor 39; K13217 pre-mRNA-processing factor 39	YDR235w/3e-09/---	PTHR17204/9.8E-142/--	NA
CL10550.Contig3_All	770	1.13888	16.2411	3.83397	0.000105092	0.000740789	Up	gi|697148258|ref|XP_009628308.1|/1.58311e-10/PREDICTED: CDT1-like protein a, chloroplastic [Nicotiana tomentosiformis]	gi|260903623|gb|AC238571.1|/9e-07/Solanum lycopersicum chromosome 6 clone C06HBa0113K11, complete sequence	sp|Q9SJW9|CDT1A_ARATH/4e-08/CDT1-like protein a, chloroplastic OS=Arabidopsis thaliana GN=CDT1A PE=1 SV=1	csv:105435100/5e-09/CDT1-like protein a, chloroplastic; K10727 chromatin licensing and DNA replication factor 1	NA	NA	NA
CL692.Contig23_All	912	16.9283	0.281666	-5.90931	0.000105034	0.000740434	Down	gi|661885822|emb|CDP10439.1|/1.29999e-84/unnamed protein product [Coffea canephora]	gi|123697790|emb|AM457089.1|/7e-79/Vitis vinifera contig VV78X274923.5, whole genome shotgun sequence	sp|Q27GK7|TPR4_ARATH/4e-80/Topless-related protein 4 OS=Arabidopsis thaliana GN=TPR4 PE=1 SV=2	pxb:103955253/2e-69/topless-related protein 1-like; K14963 COMPASS component SWD3	all0283_3/2e-06/---	SM00320/9.1/WD40 repeats	biological_process:GO:0006355//regulation of transcription, DNA-templated;
CL961.Contig3_All	1740	11.4569	64.5731	2.49472	0.000104967	0.000740011	Up	gi|643735093|gb|KDP41734.1|/0/hypothetical protein JCGZ_26752 [Jatropha curcas]	gi|359474917|ref|XM_002265736.2|/7e-65/PREDICTED: Vitis vinifera xylulose kinase-like (LOC100248617), mRNA	NA	NA	all4656/3e-116/---	PF02782/4.3E-15/FGGY family of carbohydrate kinases, C-terminal domain	biological_process:GO:0046835//carbohydrate phosphorylation;molecular_function:GO:0004856//xylulokinase activity;
CL12865.Contig3_All	679	16.1585	0.271537	-5.895	0.000104787	0.000738793	Down	gi|502078960|ref|XP_004486108.1|/3.49193e-15/PREDICTED: HBS1-like protein-like [Cicer arietinum]	gi|502078959|ref|XM_004486051.1|/2e-20/PREDICTED: Cicer arietinum HBS1-like protein-like (LOC101512873), mRNA	sp|Q9ZT91|EFTM_ARATH/1e-16/Elongation factor Tu, mitochondrial OS=Arabidopsis thaliana GN=TUFA PE=1 SV=1	cam:105851533/7e-16/elongation factor Tu, mitochondrial-like; K02358 elongation factor Tu	CAC3136/5e-12/---	NA	NA
CL6379.Contig11_All	778	0.238367	14.4016	5.9169	0.000104735	0.00073848	Up	gi|643728198|gb|KDP36358.1|/2.71874e-66/hypothetical protein JCGZ_09773 [Jatropha curcas]	NA	NA	mtr:MTR_1g083990/8e-54/Lon protease-like protein; K08675 Lon-like ATP-dependent protease [EC:3.4.21.-]	NA	PF14770/8.0E-48/Transmembrane protein 18	cellular_component:GO:0016021//integral component of membrane;
Unigene10460_All	1620	3.79943	102.431	4.75272	0.000104736	0.00073848	Up	gi|37993671|gb|AAR06921.1|/1.29653e-156/UDP-glycosyltransferase 89B2 [Stevia rebaudiana]	NA	sp|Q9C9B0|U89B1_ARATH/7e-117/UDP-glycosyltransferase 89B1 OS=Arabidopsis thaliana GN=UGT89B1 PE=2 SV=2	cmo:103487137/8e-60/UDP-glycosyltransferase 73C1-like; K13496 UDP-glucosyl transferase 73C [EC:2.4.1.-]	NA	PF00201/5.7E-21/UDP-glucoronosyl and UDP-glucosyl transferase	molecular_function:GO:0035251//UDP-glucosyltransferase activity;
CL3998.Contig2_All	1230	0.28411	18.2759	6.00735	0.000104711	0.000738401	Up	gi|296084486|emb|CBI25045.3|/9.19987e-53/unnamed protein product [Vitis vinifera]	gi|359495435|ref|XM_002274674.2|/2e-27/PREDICTED: Vitis vinifera uncharacterized LOC100247818 (LOC100247818), mRNA	NA	mdm:103448951/4e-46/uncharacterized LOC103448951; K10277 lysine-specific demethylase 8 [EC:1.14.11.27]	NA	NA	NA
Unigene10827_All	550	17.7306	0.289375	-5.93716	0.000104694	0.000738334	Down	gi|593686344|ref|XP_007143843.1|/2.99957e-07/hypothetical protein PHAVU_007G106400g [Phaseolus vulgaris] &gt;gi|561017033|gb|ESW15837.1| hypothetical protein PHAVU_007G106400g [Phaseolus vulgaris]	gi|30468041|gb|AC125783.2|/3e-06/Oryza sativa (japonica cultivar-group) chromosome 11 BAC clone OSJNBb0039K08, complete sequence	NA	NA	NA	NA	NA
CL8481.Contig3_All	1406	97.3016	9.89835	-3.2972	0.00010458	0.000737577	Down	gi|302142296|emb|CBI19499.3|/3.63847e-115/unnamed protein product [Vitis vinifera]	gi|225458658|ref|XM_002282827.1|/1e-114/PREDICTED: Vitis vinifera probable serine/threonine-protein kinase At1g01540-like (LOC100243696), mRNA	sp|Q3EDL4|Y1154_ARATH/2e-100/Probable serine/threonine-protein kinase At1g01540 OS=Arabidopsis thaliana GN=At1g01540 PE=1 SV=2	sita:101757628/2e-100/probable serine/threonine-protein kinase At1g01540; K04730 interleukin-1 receptor-associated kinase 1 [EC:2.7.11.1]	BS_yloP_1/8e-16/---	SM00220/4.3E-6/Serine/Threonine protein kinases, catalytic domain	biological_process:GO:0006468//protein phosphorylation;cellular_component:GO:0016021//integral component of membrane;molecular_function:GO:0004674//protein serine/threonine kinase activity;GO:0005524//ATP binding;
CL13697.Contig18_All	2561	333.22	26.8997	-3.63082	0.000104547	0.000737399	Down	gi|697175187|ref|XP_009596530.1|/0/PREDICTED: pleiotropic drug resistance protein 1 [Nicotiana tomentosiformis]	gi|359482984|ref|XM_003632826.1|/6e-97/PREDICTED: Vitis vinifera pleiotropic drug resistance protein 1-like, transcript variant 4 (LOC100251419), mRNA	sp|Q76CU2|PDR1_TOBAC/0.0/Pleiotropic drug resistance protein 1 OS=Nicotiana tabacum GN=PDR1 PE=2 SV=1	ppp:PHYPADRAFT_41350/1e-49/ppabcg30; ATP-binding cassette transporter, subfamily G, member 30, group WBC protein PpABCG30; K05681 ATP-binding cassette, subfamily G (WHITE), member 2	YDR406w_3/1e-56/---	PF08370/4.1E-19/Plant PDR ABC transporter associated	biological_process:GO:0006810//transport;cellular_component:GO:0016021//integral component of membrane;molecular_function:GO:0005524//ATP binding;GO:0016887//ATPase activity;
CL16357.Contig4_All	728	21.0175	1.4025	-3.90552	0.000104503	0.000737182	Down	NA	NA	NA	NA	NA	NA	NA
Unigene4155_All	2751	40.6379	2.48209	-4.0332	0.000104496	0.000737182	Down	gi|645261836|ref|XP_008236484.1|/5.56175e-30/PREDICTED: probable E3 ubiquitin ligase SUD1 [Prunus mume]	NA	sp|F4JKK0|SUD1_ARATH/1e-29/Probable E3 ubiquitin ligase SUD1 OS=Arabidopsis thaliana GN=SUD1 PE=1 SV=1	pmum:103335251/1e-30/probable E3 ubiquitin ligase SUD1; K10661 E3 ubiquitin-protein ligase MARCH6 [EC:2.3.2.27]	NA	NA	cellular_component:GO:0016021//integral component of membrane;molecular_function:GO:0008270//zinc ion binding;
Unigene18043_All	962	50.8884	11.0216	-2.20701	0.000104324	0.000736018	Down	gi|703096992|ref|XP_010095995.1|/1.04873e-79/hypothetical protein L484_023984 [Morus notabilis] &gt;gi|587873503|gb|EXB62688.1| hypothetical protein L484_023984 [Morus notabilis]	gi|402745416|ref|NM_001249757.2|/3e-19/Glycine max uncharacterized LOC100526972 (LOC100526972), mRNA	sp|Q9LK88|NQR_ARATH/3e-76/NADPH:quinone oxidoreductase OS=Arabidopsis thaliana GN=NQR PE=1 SV=1	mtr:MTR_3g019120/8e-63/Protein kinase-like protein; K13436 pto-interacting protein 1 [EC:2.7.11.1]	PA1204/5e-36/---	NA	biological_process:GO:0055114//oxidation-reduction process;molecular_function:GO:0016491//oxidoreductase activity;
CL4799.Contig6_All	768	0.25324	16.0568	5.98653	0.000104274	0.000735715	Up	gi|460374147|ref|XP_004232873.1|/9.83343e-35/PREDICTED: CASP-like protein 1C1 [Solanum lycopersicum]	NA	sp|B9RZ92|CSPL2_RICCO/4e-31/CASP-like protein RCOM_0936380 OS=Ricinus communis GN=RCOM_0936380 PE=3 SV=1	NA	NA	NA	NA
Unigene17254_All	1802	32.4375	167.273	2.36647	0.000104269	0.000735715	Up	gi|336462666|gb|AEI59774.1|/4.32568e-148/cytochrome P450 [Helianthus annuus]	gi|336462665|gb|HQ439591.1|/2e-12/Helianthus annuus clone C7 cytochrome P450 mRNA, complete cds	sp|Q9FMY1|C86B1_ARATH/3e-79/Cytochrome P450 86B1 OS=Arabidopsis thaliana GN=CYP86B1 PE=2 SV=1	brp:103838647/7e-96/cytochrome P450 86B1-like; K15405 midchain alkane hydroxylase	BH0579/2e-20/---	NA	NA
CL6486.Contig3_All	1131	3.58917	26.9808	2.91021	0.000104102	0.000734655	Up	gi|643733749|gb|KDP40592.1|/7.88985e-56/hypothetical protein JCGZ_24591 [Jatropha curcas]	gi|270145374|gb|BT112326.1|/4e-10/Picea glauca clone GQ03313_I01 mRNA sequence	NA	NA	NA	NA	cellular_component:GO:0016020//membrane;
Unigene17352_All	1405	65.2866	15.4134	-2.0826	0.000104093	0.00073464	Down	NA	gi|391224519|gb|AC246951.1|/7e-06/Solanum lycopersicum chromosome 3 clone HBa0183L17, complete sequence >gi|393393918|gb|AC247015.1| Solanum lycopersicum chromosome 3 clone HBa0183L17, complete sequence	NA	NA	NA	NA	NA
Unigene275_All	2125	39.0537	5.60633	-2.80033	0.000103913	0.000733414	Down	gi|593689968|ref|XP_007145585.1|/6.47835e-13/hypothetical protein PHAVU_007G250900g [Phaseolus vulgaris] &gt;gi|561018775|gb|ESW17579.1| hypothetical protein PHAVU_007G250900g [Phaseolus vulgaris]	NA	sp|Q9FGN8|DYAD_ARATH/3e-09/Protein DYAD OS=Arabidopsis thaliana GN=DYAD PE=1 SV=2	cam:101511899/1e-12/calcium-transporting ATPase 4, plasma membrane-type-like; K01537 Ca2+-transporting ATPase [EC:3.6.3.8]	NA	NA	NA
CL16421.Contig1_All	924	0.250488	15.4095	5.94293	0.000103897	0.000733355	Up	gi|604311905|gb|EYU25899.1|/4.92802e-23/hypothetical protein MIMGU_mgv1a003610mg [Erythranthe guttata]	NA	sp|Q9FLP0|MA651_ARATH/8e-16/65-kDa microtubule-associated protein 1 OS=Arabidopsis thaliana GN=MAP65-1 PE=1 SV=1	atr:18438114/2e-23/65-kDa microtubule-associated protein 8; K16732 protein regulator of cytokinesis 1	NA	NA	biological_process:GO:0000226//microtubule cytoskeleton organization;GO:0000910//cytokinesis;molecular_function:GO:0008017//microtubule binding;
CL1811.Contig5_All	1636	6.42491	52.1651	3.02134	0.000103868	0.000733201	Up	gi|698579214|ref|XP_009776957.1|/3.54384e-77/PREDICTED: uncharacterized protein LOC104226625 isoform X2 [Nicotiana sylvestris]	gi|470144067|ref|XM_004307639.1|/3e-08/PREDICTED: Fragaria vesca subsp. vesca uncharacterized LOC101315282 (LOC101315282), mRNA	NA	NA	NA	NA	NA
CL11851.Contig2_All	999	22.4964	2.82359	-2.99409	0.000103625	0.000731533	Down	gi|661890202|emb|CDP06261.1|/5.89801e-18/unnamed protein product [Coffea canephora]	NA	sp|P92958|KIN11_ARATH/1e-16/SNF1-related protein kinase catalytic subunit alpha KIN11 OS=Arabidopsis thaliana GN=KIN11 PE=1 SV=1	vvi:100243154/2e-17/SNF1-related protein kinase catalytic subunit alpha KIN10-like; K07198 5'-AMP-activated protein kinase, catalytic alpha subunit [EC:2.7.11.11]	NA	PS50032/10.505/Kinase associated domain 1 (KA1) profile.	NA
CL165.Contig2_All	517	43.3931	5.90692	-2.87699	0.000103616	0.00073152	Down	NA	NA	NA	NA	NA	NA	NA
Unigene30406_All	805	33.8359	3.09411	-3.45096	0.000103597	0.000731436	Down	gi|604333587|gb|EYU37938.1|/9.13237e-81/hypothetical protein MIMGU_mgv1a013190mg [Erythranthe guttata]	gi|542132773|dbj|AB853167.1|/4e-49/Pyrus pyrifolia mRNA, microsatellite: TsuENH109	sp|Q8LDP4|CP19D_ARATH/2e-57/Peptidyl-prolyl cis-trans isomerase CYP19-4 OS=Arabidopsis thaliana GN=CYP19-4 PE=1 SV=2	osa:4347707/1e-70/Os09g0537600; K03767 peptidyl-prolyl cis-trans isomerase A (cyclophilin A) [EC:5.2.1.8]	slr1251/1e-47/---	PR00153/1.4E-36/Cyclophilin peptidyl-prolyl cis-trans isomerase signature	biological_process:GO:0006457//protein folding;GO:0000413//protein peptidyl-prolyl isomerization;cellular_component:GO:0016021//integral component of membrane;molecular_function:GO:0003755//peptidyl-prolyl cis-trans isomerase activity;
CL4.Contig8_All	1668	21.8165	1.05354	-4.37209	0.000103461	0.00073052	Down	gi|568847645|ref|XP_006477643.1|/1.04811e-34/PREDICTED: uncharacterized protein LOC102617962 [Citrus sinensis]	gi|388242693|gb|JQ974791.1|/2e-21/Helianthus annuus isolate 801 Ubox-like protein gene, partial cds	NA	NA	NA	NA	NA
Unigene30274_All	1102	27.3017	3.97825	-2.77879	0.000103347	0.000729865	Down	NA	NA	NA	NA	NA	NA	NA
Unigene10821_All	517	0.274025	17.266	5.97748	0.000103336	0.000729837	Up	gi|645261434|ref|XP_008236291.1|/1.03442e-13/PREDICTED: serine carboxypeptidase-like 13 isoform X1 [Prunus mume]	NA	sp|P37890|CBP1_ORYSJ/4e-08/Serine carboxypeptidase 1 OS=Oryza sativa subsp. japonica GN=CBP1 PE=2 SV=1	pmum:103335072/2e-14/serine carboxypeptidase-like 13; K16296 serine carboxypeptidase-like clade I [EC:3.4.16.-]	NA	PF00450/1.5E-8/Serine carboxypeptidase	NA
Unigene37698_All	1684	0.703597	25.1364	5.15889	0.000103167	0.000728742	Up	gi|567901740|ref|XP_006443358.1|/7.70092e-43/hypothetical protein CICLE_v10018706mg [Citrus clementina] &gt;gi|557545620|gb|ESR56598.1| hypothetical protein CICLE_v10018706mg [Citrus clementina]	NA	sp|O81825|DRL28_ARATH/2e-15/Probable disease resistance protein At4g27220 OS=Arabidopsis thaliana GN=At4g27220 PE=2 SV=1	vvi:100247812/2e-40/probable disease resistance protein At4g27220; K13459 disease resistance protein RPS2	ECU09g0030/2e-07/---	NA	NA
Unigene37247_All	1338	0.232413	14.1376	5.9267	0.000102942	0.000727199	Up	gi|302846855|ref|XP_002954963.1|/1.47623e-06/hypothetical protein VOLCADRAFT_95895 [Volvox carteri f. nagariensis] &gt;gi|300259726|gb|EFJ43951.1| hypothetical protein VOLCADRAFT_95895 [Volvox carteri f. nagariensis]	gi|2444179|gb|U94785.1|U94785/7e-12/Helianthus annuus unconventional myosin (hamy5) mRNA, complete cds	NA	NA	NA	NA	NA
CL10410.Contig2_All	1719	98.8607	20.5293	-2.26771	0.000102847	0.000726576	Down	gi|661891401|emb|CDP05283.1|/0/unnamed protein product [Coffea canephora]	gi|359490289|ref|XM_002269318.2|/1e-143/PREDICTED: Vitis vinifera K(+) efflux antiporter 5-like (LOC100241309), mRNA	sp|Q8VYR9|KEA5_ARATH/5e-177/K(+) efflux antiporter 5 OS=Arabidopsis thaliana GN=KEA5 PE=2 SV=1	NA	alr2046_1/2e-77/---	PTHR16254:SF9/2.0E-253/--	biological_process:GO:1902600//hydrogen ion transmembrane transport;cellular_component:GO:0016021//integral component of membrane;molecular_function:GO:0015299//solute:proton antiporter activity;
CL551.Contig4_All	1127	0.263025	17.087	6.02155	0.000102781	0.000726164	Up	gi|568870206|ref|XP_006488297.1|/2.58558e-91/PREDICTED: heat shock cognate 70 kDa protein-like [Citrus sinensis]	gi|470143735|ref|XM_004307479.1|/3e-66/PREDICTED: Fragaria vesca subsp. vesca heat shock cognate 70 kDa protein-like (LOC101291093), mRNA	sp|P09189|HSP7C_PETHY/3e-92/Heat shock cognate 70 kDa protein OS=Petunia hybrida GN=HSP70 PE=2 SV=1	cit:102609521/5e-92/heat shock cognate 70 kDa protein-like; K03283 heat shock 70kDa protein 1/8; K06758 L1 cell adhesion molecule like protein	SPAC13G7.02c/1e-69/---	PF10712/2.8E-29/NAD-specific glutamate dehydrogenase	molecular_function:GO:0000166//nucleotide binding;
CL2270.Contig6_All	1056	0.23932	14.6107	5.93194	0.000102781	0.000726164	Up	gi|698419797|ref|XP_009798372.1|/4.68281e-15/PREDICTED: uncharacterized protein LOC104244589 [Nicotiana sylvestris]	NA	NA	mtr:MTR_6g021560/8e-06/Uridine kinase-like protein; K00876 uridine kinase [EC:2.7.1.48]	NA	NA	NA
CL3202.Contig2_All	1748	3.59343	30.3166	3.07668	0.000102758	0.0007261	Up	gi|567886146|ref|XP_006435595.1|/0/hypothetical protein CICLE_v10031291mg [Citrus clementina] &gt;gi|568866158|ref|XP_006486428.1| PREDICTED: protein DA1-related 2-like isoform X2 [Citrus sinensis] &gt;gi|557537791|gb|ESR48835.1| hypothetical protein CICLE_v10031291mg [Citrus clementina]	gi|470143855|ref|XM_004307535.1|/1e-138/PREDICTED: Fragaria vesca subsp. vesca protein DA1-related 2-like (LOC101309585), mRNA	sp|Q0WSN2|DAR2_ARATH/0.0/Protein DA1-related 2 OS=Arabidopsis thaliana GN=DAR2 PE=2 SV=1	NA	NA	NA	biological_process:GO:0010088//phloem development;GO:0048364//root development;molecular_function:GO:0008270//zinc ion binding;
CL3305.Contig3_All	1604	42.7474	0.57263	-6.22209	0.0001026	0.000725124	Down	gi|670373770|ref|XP_008668235.1|/1.84128e-59/PREDICTED: uncharacterized protein LOC100304405 isoform X2 [Zea mays]	gi|449501463|ref|XM_004161326.1|/3e-48/PREDICTED: Cucumis sativus uncharacterized LOC101222073 (LOC101222073), mRNA	sp|P55230|GLGL2_ARATH/5e-09/Glucose-1-phosphate adenylyltransferase large subunit 2, chloroplastic OS=Arabidopsis thaliana GN=APL2 PE=2 SV=2	fve:101292866/6e-11/glucose-1-phosphate adenylyltransferase large subunit 1-like; K00975 glucose-1-phosphate adenylyltransferase [EC:2.7.7.27]	NA	NA	NA
CL11523.Contig1_All	965	16.841	0.27897	-5.91573	0.000102537	0.000724731	Down	NA	NA	NA	NA	NA	NA	NA
CL3784.Contig6_All	1105	33.1284	6.13159	-2.43373	0.000102518	0.000724648	Down	NA	NA	NA	NA	NA	NA	NA
CL9146.Contig1_All	884	16.9292	0.280752	-5.91408	0.000102442	0.00072416	Down	NA	gi|323500678|gb|HQ222361.1|/4e-06/Helianthus annuus cultivar HA383 clone BAC P102A12, complete sequence	NA	NA	NA	NA	NA
CL3097.Contig4_All	620	0.51839	13.8516	4.73987	0.000102387	0.000723866	Up	gi|719989793|ref|XP_010252761.1|/5.2271e-07/PREDICTED: uncharacterized protein LOC104594242 [Nelumbo nucifera]	gi|332656411|gb|CP002687.1|/8e-16/Arabidopsis thaliana chromosome 4 sequence	NA	NA	NA	NA	NA
Unigene16778_All	1526	16.1887	0.271292	-5.899	0.000102339	0.000723576	Down	gi|719973931|ref|XP_010243523.1|/8.9443e-11/PREDICTED: exocyst complex component SEC10-like isoform X3 [Nelumbo nucifera]	gi|315307480|gb|HQ650106.1|/2e-31/Gossypium hirsutum clone BAC 067L14, complete sequence	sp|Q2QV94|EXOC5_ORYSJ/3e-12/Exocyst complex component 5 OS=Oryza sativa subsp. japonica GN=SEC10 PE=2 SV=1	ppp:PHYPADRAFT_172341/4e-07/hypothetical protein; K02184 formin 2	NA	NA	biological_process:GO:0048278//vesicle docking;GO:0006887//exocytosis;cellular_component:GO:0005737//cytoplasm;
CL8534.Contig3_All	670	16.2181	0.271876	-5.89851	0.000102224	0.00072286	Down	NA	NA	NA	NA	NA	NA	NA
Unigene6480_All	729	0.229962	13.9	5.91755	0.000101832	0.000720182	Up	NA	gi|254808863|gb|FJ660689.1|/1e-11/Grindelia camporum microsatellite GRIN012 sequence	NA	NA	NA	NA	NA
Unigene4083_All	1506	25.9874	2.56256	-3.34216	0.000101825	0.000720182	Down	NA	gi|359494304|ref|XM_002264302.2|/2e-06/PREDICTED: Vitis vinifera uncharacterized LOC100265203 (LOC100265203), mRNA	NA	NA	NA	NA	NA
Unigene4137_All	2762	13.44	89.27	2.73164	0.000101798	0.00072004	Up	gi|694427928|ref|XP_009341565.1|/3.02813e-12/PREDICTED: mucin-19 [Pyrus x bretschneideri]	NA	NA	pxb:103947160/5e-13/uncharacterized LOC103947160; K03655 ATP-dependent DNA helicase RecG [EC:3.6.4.12]	NA	NA	NA
CL2182.Contig1_All	1035	0.244429	15.1456	5.95333	0.000101697	0.000719423	Up	NA	NA	NA	NA	NA	NA	NA
CL3149.Contig4_All	1805	0.612051	18.8779	4.94691	0.000101681	0.00071936	Up	gi|661891413|emb|CDP05295.1|/5.69111e-15/unnamed protein product [Coffea canephora]	NA	sp|Q9FHM4|MA653_ARATH/1e-10/65-kDa microtubule-associated protein 3 OS=Arabidopsis thaliana GN=MAP65-3 PE=1 SV=1	sly:101245028/2e-14/65-kDa microtubule-associated protein 3-like; K16732 protein regulator of cytokinesis 1	NA	NA	NA
CL12427.Contig3_All	3554	16.9303	0.639702	-4.72606	0.000101676	0.00071936	Down	gi|565398840|ref|XP_006364972.1|/1.97897e-28/PREDICTED: glutamyl-tRNA reductase 1, chloroplastic-like [Solanum tuberosum]	NA	sp|P93111|HEM11_CUCSA/2e-29/Glutamyl-tRNA reductase 1, chloroplastic OS=Cucumis sativus GN=HEMA1 PE=2 SV=1	sot:102596523/3e-29/glutamyl-tRNA reductase 1, chloroplastic-like; K02492 glutamyl-tRNA reductase [EC:1.2.1.70]	alr1042/7e-09/---	PTHR13812:SF18/7.0E-21/--	NA
CL14854.Contig1_All	1350	11.6481	57.2519	2.29722	0.000101635	0.000719131	Up	NA	NA	NA	NA	NA	NA	NA
Unigene35690_All	2595	62.6059	4.17414	-3.90675	0.000101471	0.000718067	Down	gi|297742681|emb|CBI35134.3|/0/unnamed protein product [Vitis vinifera]	gi|359487215|ref|XM_002272132.2|/8e-84/PREDICTED: Vitis vinifera golgin candidate 6-like (LOC100266995), mRNA	sp|B0F9L4|GOGC6_ARATH/0.0/Golgin candidate 6 OS=Arabidopsis thaliana GN=GC6 PE=1 SV=2	ath:AT1G03530/3e-06/NAF1; nuclear assembly factor 1; K14763 H/ACA ribonucleoprotein complex non-core subunit NAF1	NA	PF04871/8.5E-30/Uso1 / p115 like vesicle tethering protein, C terminal region	biological_process:GO:0032527//protein exit from endoplasmic reticulum;GO:0048211//Golgi vesicle docking;GO:0048280//vesicle fusion with Golgi apparatus;GO:0009791//post-embryonic development;GO:0006888//ER to Golgi vesicle-mediated transport;GO:0045056//transcytosis;cellular_component:GO:0005783//endoplasmic reticulum;GO:0000139//Golgi membrane;GO:0005795//Golgi stack;GO:0005829//cytosol;GO:0012…
CL2072.Contig5_All	1546	1.52115	39.7888	4.70913	0.000101349	0.000717251	Up	gi|697166492|ref|XP_009592076.1|/0/PREDICTED: gamma aminobutyrate transaminase 1, mitochondrial [Nicotiana tomentosiformis]	gi|359475696|ref|XM_002268767.2|/1e-124/PREDICTED: Vitis vinifera uncharacterized LOC100248495 (LOC100248495), mRNA	sp|Q84P54|GATP1_SOLLC/0.0/Gamma aminobutyrate transaminase 1, mitochondrial OS=Solanum lycopersicum GN=GABA-TP1 PE=1 SV=1	egr:104425166/0.0/gamma aminobutyrate transaminase 3, chloroplastic; K16871 4-aminobutyrate---pyruvate transaminase [EC:2.6.1.96]	SMb20379/2e-135/---	NA	molecular_function:GO:0003992//N2-acetyl-L-ornithine:2-oxoglutarate 5-aminotransferase activity;GO:0030170//pyridoxal phosphate binding;
CL13181.Contig1_All	917	0.226192	13.5938	5.90926	0.000101283	0.000716831	Up	NA	NA	NA	NA	NA	NA	NA
CL11506.Contig3_All	778	16.2086	0.271359	-5.90042	0.000101273	0.000716816	Down	gi|590707954|ref|XP_007048142.1|/1.57916e-98/Ras-related small GTP-binding family protein [Theobroma cacao] &gt;gi|508700403|gb|EOX92299.1| Ras-related small GTP-binding family protein [Theobroma cacao]	gi|359480723|ref|XM_002279533.2|/6e-51/PREDICTED: Vitis vinifera uncharacterized LOC100244132 (LOC100244132), mRNA	sp|Q9C5J9|Y5483_ARATH/2e-93/Uncharacterized GTP-binding protein At5g64813 OS=Arabidopsis thaliana GN=At5g64813 PE=1 SV=1	tcc:TCM_001264/3e-99/Ras-related small GTP-binding family protein; K07933 Rab-like protein 3	YBR264c/6e-10/---	PS51419/11.688/small GTPase Rab1 family profile.	biological_process:GO:0007264//small GTPase mediated signal transduction;cellular_component:GO:0005622//intracellular;molecular_function:GO:0005525//GTP binding;
CL8571.Contig1_All	1764	12.8375	136.892	3.41461	0.00010122	0.000716487	Up	gi|356527793|ref|XP_003532491.1|/3.58611e-06/PREDICTED: leucine-rich repeat extensin-like protein 5-like [Glycine max]	NA	NA	NA	MK0690/7e-06/---	NA	NA
CL8765.Contig2_All	1981	14.0302	78.2198	2.479	0.000101147	0.000716014	Up	gi|566150952|ref|XP_002299828.2|/0/hypothetical protein POPTR_0001s25580g [Populus trichocarpa] &gt;gi|550348163|gb|EEE84633.2| hypothetical protein POPTR_0001s25580g [Populus trichocarpa]	gi|502095935|ref|XM_004490517.1|/2e-40/PREDICTED: Cicer arietinum laccase-4-like (LOC101494017), mRNA	sp|O80434|LAC4_ARATH/0.0/Laccase-4 OS=Arabidopsis thaliana GN=IRX12 PE=2 SV=2	pop:POPTR_0016s11960g/0.0/POPTRDRAFT_576931; laccase family protein; K05909 laccase [EC:1.10.3.2]	SPAC1F7.08/6e-44/---	PTHR11709/0.0/--	biological_process:GO:0046274//lignin catabolic process;GO:0009809//lignin biosynthetic process;GO:0055114//oxidation-reduction process;cellular_component:GO:0048046//apoplast;molecular_function:GO:0016722//oxidoreductase activity, oxidizing metal ions;GO:0052716//hydroquinone:oxygen oxidoreductase activity;GO:0005507//copper ion binding;
CL15051.Contig1_All	1461	0.417697	30.9923	6.21331	0.000101107	0.000715786	Up	gi|697128365|ref|XP_009618235.1|/3.90878e-157/PREDICTED: polyubiquitin-like isoform X1 [Nicotiana tomentosiformis]	gi|288111|emb|X64344.1|/2e-43/P.crispum mRNA Pcubi4-1 for polyubiquitin	sp|Q8H159|UBQ10_ARATH/5e-159/Polyubiquitin 10 OS=Arabidopsis thaliana GN=UBQ10 PE=1 SV=2	csv:105434404/1e-158/UBQ14; polyubiquitin-like; K08770 ubiquitin C	YLL039c/6e-139/---	PS50053/24.181/Ubiquitin domain profile.	biological_process:GO:0009751//response to salicylic acid;GO:0006464//cellular protein modification process;GO:0007568//aging;cellular_component:GO:0044424//intracellular part;
CL3048.Contig2_All	1895	20.8186	2.11137	-3.30163	0.000101016	0.00071519	Down	gi|698493332|ref|XP_009792943.1|/1.97443e-59/PREDICTED: TATA-binding protein-associated factor BTAF1 isoform X1 [Nicotiana sylvestris] &gt;gi|698493334|ref|XP_009792944.1| PREDICTED: TATA-binding protein-associated factor BTAF1 isoform X1 [Nicotiana sylvestris]	gi|470117566|ref|XM_004294879.1|/6e-41/PREDICTED: Fragaria vesca subsp. vesca TATA-binding protein-associated factor 172-like (LOC101306897), mRNA	sp|B5BT18|BTAF1_ARATH/2e-53/TATA-binding protein-associated factor BTAF1 OS=Arabidopsis thaliana GN=BTAF1 PE=1 SV=1	sot:102591585/1e-58/TATA-binding protein-associated factor BTAF1-like; K15192 TATA-binding protein-associated factor [EC:3.6.4.-]	YGL237c/2e-13/---	NA	NA
Unigene605_All	1486	45.7624	9.44765	-2.27613	0.000100677	0.000712931	Down	gi|695055386|ref|XP_009415868.1|/1.53399e-07/PREDICTED: uncharacterized protein LOC103996641 [Musa acuminata subsp. malaccensis]	gi|123696023|emb|AM423380.1|/2e-15/Vitis vinifera contig VV78X266024.9, whole genome shotgun sequence	NA	jcu:105647326/3e-08/lipopolysaccharide-induced tumor necrosis factor-alpha factor homolog; K19363 lipopolysaccharide-induced tumor necrosis factor-alpha factor	NA	NA	NA
CL12247.Contig3_All	1410	16.8123	0.27771	-5.91979	0.000100664	0.000712896	Down	gi|91940141|gb|ABE66400.1|/3.17124e-07/carbonic anhydrase [Striga asiatica]	NA	sp|P17067|CAHC_PEA/2e-07/Carbonic anhydrase, chloroplastic OS=Pisum sativum PE=1 SV=1	jcu:105644593/7e-08/carbonic anhydrase 2; K01673 carbonic anhydrase [EC:4.2.1.1]	NA	NA	biological_process:GO:0015976//carbon utilization;molecular_function:GO:0004089//carbonate dehydratase activity;GO:0008270//zinc ion binding;
Unigene26032_All	1498	9.82499	117.565	3.58086	0.000100633	0.000712781	Up	gi|565356795|ref|XP_006345248.1|/7.78549e-60/PREDICTED: 3-oxoacyl-[acyl-carrier-protein] synthase II, chloroplastic-like [Solanum tuberosum]	gi|442614257|gb|KC257458.1|/3e-45/Carthamus tinctorius keto acyl-acyl carrier protein synthase II (FAD2) mRNA, complete cds	sp|Q9C9P4|KASC2_ARATH/6e-57/3-oxoacyl-[acyl-carrier-protein] synthase II, chloroplastic OS=Arabidopsis thaliana GN=KAS2 PE=1 SV=1	sot:102605843/1e-60/3-oxoacyl-[acyl-carrier-protein] synthase II, chloroplastic-like; K09458 3-oxoacyl-[acyl-carrier-protein] synthase II [EC:2.3.1.179]	CT770/2e-32/---	PTHR31080:SF2/3.5E-57/--	NA
CL6276.Contig1_All	583	17.6614	0.648563	-4.76721	0.000100635	0.000712781	Down	gi|351725635|ref|NP_001238123.1|/6.90989e-08/SNF-1-like serine/threonine protein kinase [Glycine max] &gt;gi|4567091|gb|AAD23582.1|AF128443_1 SNF-1-like serine/threonine protein kinase [Glycine max]	gi|147772896|emb|AM431938.2|/7e-07/Vitis vinifera contig VV78X156440.12, whole genome shotgun sequence	NA	gmx:547544/1e-08/SNF-1-like serine/threonine protein kinase; K07198 5'-AMP-activated protein kinase, catalytic alpha subunit [EC:2.7.11.11]	NA	NA	molecular_function:GO:0016301//kinase activity;
CL4620.Contig9_All	1668	3.93865	46.4714	3.56057	0.000100568	0.00071245	Up	gi|694326650|ref|XP_009354232.1|/2.71916e-16/PREDICTED: F-box protein At3g07870-like [Pyrus x bretschneideri]	NA	sp|Q8GXC7|FBK50_ARATH/9e-06/F-box/kelch-repeat protein At3g06240 OS=Arabidopsis thaliana GN=At3g06240 PE=2 SV=1	NA	NA	PF07734/7.7E-6/F-box associated	NA
CL7189.Contig1_All	1553	18.4678	1.00216	-4.20383	0.00010043	0.000711516	Down	gi|255591153|ref|XP_002535451.1|/7.42097e-25/conserved hypothetical protein [Ricinus communis] &gt;gi|223523062|gb|EEF26930.1| conserved hypothetical protein [Ricinus communis]	gi|74273066|gb|DQ123199.1|/0.0/Barteria fistulosa NADH dehydrogenase subunit 5 (nad5) gene, partial cds; mitochondrial	sp|A7XQ02|MLX56_MORAL/9e-11/Mulatexin OS=Morus alba PE=1 SV=2	gmx:100776781/1e-09/probable pectinesterase/pectinesterase inhibitor 47-like; K01051 pectinesterase [EC:3.1.1.11]	YPO2725/2e-06/---	NA	cellular_component:GO:0005739//mitochondrion;
Unigene14284_All	2330	0.23955	14.7904	5.94819	0.000100394	0.000711357	Up	gi|571506400|ref|XP_003545104.2|/0/PREDICTED: putative DUF21 domain-containing protein At3g13070, chloroplastic-like isoform X1 [Glycine max]	gi|225460750|ref|XM_002273686.1|/1e-148/PREDICTED: Vitis vinifera DUF21 domain-containing protein At1g55930, chloroplastic-like, transcript variant 1 (LOC100260506), mRNA	sp|Q84R21|Y1559_ARATH/0.0/DUF21 domain-containing protein At1g55930, chloroplastic OS=Arabidopsis thaliana GN=CBSDUFCH2 PE=2 SV=2	gsl:Gasu_53410/3e-20/metal transporter, ACDP family; K16302 metal transporter CNNM	FN1486/3e-62/---	PTHR22777/2.2E-253/--	biological_process:GO:0055114//oxidation-reduction process;cellular_component:GO:0016021//integral component of membrane;molecular_function:GO:0016614//oxidoreductase activity, acting on CH-OH group of donors;GO:0050660//flavin adenine dinucleotide binding;
Unigene2065_All	955	0.230529	13.9495	5.91912	0.000100365	0.000711201	Up	gi|527200136|gb|EPS67672.1|/1.57126e-11/hypothetical protein M569_07102, partial [Genlisea aurea]	NA	NA	bvg:104900058/1e-11/transcription initiation factor IIA large subunit; K03122 transcription initiation factor TFIIA large subunit	NA	NA	NA
CL5294.Contig3_All	632	7.79919	37.9908	2.28425	0.000100317	0.000710961	Up	gi|657949906|ref|XP_008345443.1|/4.60868e-30/PREDICTED: uncharacterized protein LOC103408366 [Malus domestica]	gi|449520840|ref|XM_004167393.1|/1e-14/PREDICTED: Cucumis sativus OTU domain-containing protein At3g57810-like (LOC101214075), mRNA	sp|Q8LBZ4|OTU_ARATH/2e-21/OTU domain-containing protein At3g57810 OS=Arabidopsis thaliana GN=At3g57810 PE=2 SV=1	mdm:103408366/9e-31/uncharacterized LOC103408366; K18342 OTU domain-containing protein 6 [EC:3.4.19.12]	NA	PF02338/5.0E-8/OTU-like cysteine protease	NA
CL15276.Contig1_All	859	0.231867	14.0181	5.91785	0.000100263	0.000710624	Up	gi|698546358|ref|XP_009767679.1|/2.16762e-38/PREDICTED: uncharacterized protein LOC104218788 [Nicotiana sylvestris]	NA	NA	NA	NA	NA	NA
Unigene20753_All	909	0.540964	15.399	4.83116	0.000100237	0.000710487	Up	gi|224129942|ref|XP_002320709.1|/2.44599e-91/hypothetical protein POPTR_0014s06180g [Populus trichocarpa] &gt;gi|222861482|gb|EEE99024.1| hypothetical protein POPTR_0014s06180g [Populus trichocarpa]	gi|502141507|ref|XM_004504472.1|/7e-39/PREDICTED: Cicer arietinum cyclin-U2-1-like (LOC101494196), mRNA	sp|Q9M205|CCU22_ARATH/2e-84/Cyclin-U2-2 OS=Arabidopsis thaliana GN=CYCU2-2 PE=1 SV=1	NA	NA	PTHR15615/4.7E-100/--	biological_process:GO:0000079//regulation of cyclin-dependent protein serine/threonine kinase activity;molecular_function:GO:0019901//protein kinase binding;
CL8200.Contig1_All	1621	2.29556	32.8944	3.84092	0.000100225	0.000710447	Up	gi|698476158|ref|XP_009785411.1|/1.7293e-92/PREDICTED: UPF0481 protein At3g47200-like [Nicotiana sylvestris]	NA	sp|Q9SD53|Y3720_ARATH/3e-20/UPF0481 protein At3g47200 OS=Arabidopsis thaliana GN=At3g47200 PE=2 SV=1	NA	NA	PF03140/9.4E-78/Plant protein of unknown function	NA
CL2799.Contig1_All	3280	8.44014	51.0899	2.5977	0.000100094	0.000709789	Up	gi|645250480|ref|XP_008231233.1|/2.07584e-141/PREDICTED: uncharacterized protein LOC103330430 [Prunus mume]	gi|123711205|emb|AM443587.1|/1e-09/Vitis vinifera contig VV78X131230.18, whole genome shotgun sequence	NA	brp:103873402/2e-12/uncharacterized LOC103873402; K11671 nuclear factor related to kappa-B-binding protein	NA	PTHR13052/6.3E-29/--	NA
CL1820.Contig8_All	1457	16.7831	0.276933	-5.92132	0.000100105	0.000709789	Down	gi|565377073|ref|XP_006355014.1|/1.66737e-83/PREDICTED: tobamovirus multiplication protein 3-like [Solanum tuberosum]	gi|350538628|ref|NM_001247167.1|/2e-27/Solanum lycopersicum tobamovirus multiplication 1 homolog (TH1), mRNA >gi|74038608|dbj|AB193041.1| Solanum lycopersicum LeTH1 mRNA for tobamovirus multiplication 1 homolog, complete cds	sp|Q402F3|TOM3_TOBAC/2e-82/Tobamovirus multiplication protein 3 OS=Nicotiana tabacum GN=TOM3 PE=1 SV=1	dosa:Os06t0206700-01/5e-06/Os06g0206700; Similar to Kinesin-related protein.; K11498 centromeric protein E	NA	NA	cellular_component:GO:0016021//integral component of membrane;
CL462.Contig4_All	362	16.7831	0.276933	-5.92132	0.000100105	0.000709789	Down	gi|15233361|ref|NP_192882.1|/4.66392e-08/hydroxyproline-rich glycoprotein family protein [Arabidopsis thaliana] &gt;gi|332657611|gb|AEE83011.1| hydroxyproline-rich glycoprotein family protein [Arabidopsis thaliana]	NA	sp|Q84ZL0|FH5_ORYSJ/3e-06/Formin-like protein 5 OS=Oryza sativa subsp. japonica GN=FH5 PE=2 SV=2	bvg:104889073/3e-06/la-related protein 6B; K15191 La-related protein 7	NA	NA	NA
CL10033.Contig1_All	475	5.89082	40.8792	2.79482	0.000100048	0.000709528	Up	gi|604345287|gb|EYU43869.1|/1.19781e-57/hypothetical protein MIMGU_mgv1a018596mg [Erythranthe guttata]	gi|502151197|ref|XM_004508267.1|/9e-12/PREDICTED: Cicer arietinum sugar transporter ERD6-like 16-like (LOC101510416), mRNA	sp|Q8LBI9|EDL16_ARATH/3e-52/Sugar transporter ERD6-like 16 OS=Arabidopsis thaliana GN=At5g18840 PE=2 SV=2	vvi:100263109/7e-43/sugar transporter ERD6-like 7; K08145 MFS transporter, SP family, solute carrier family 2 (facilitated glucose transporter), member 8	BS_araE/2e-14/---	PR00171/6.9E-7/Sugar transporter signature	biological_process:GO:0055085//transmembrane transport;cellular_component:GO:0016021//integral component of membrane;molecular_function:GO:0022891//substrate-specific transmembrane transporter activity;
Unigene21158_All	579	16.2091	0.270929	-5.90274	0.000100041	0.000709528	Down	gi|479277775|dbj|BAN15743.1|/9.50421e-10/pyrabactin resistance [Dianthus caryophyllus]	NA	sp|Q9FGM1|PYL8_ARATH/5e-11/Abscisic acid receptor PYL8 OS=Arabidopsis thaliana GN=PYL8 PE=1 SV=1	gmx:100809023/4e-10/abscisic acid receptor PYL8-like; K14496 abscisic acid receptor PYR/PYL family	NA	NA	biological_process:GO:0009789//positive regulation of abscisic acid-activated signaling pathway;cellular_component:GO:0005634//nucleus;molecular_function:GO:0005515//protein binding;
Unigene6713_All	1570	9.58766	38.5323	2.00682	9.99576e-05	0.000708986	Up	NA	NA	NA	NA	NA	NA	NA
CL1214.Contig5_All	1635	16.4569	0.273085	-5.9132	9.99383e-05	0.000708897	Down	gi|698483176|ref|XP_009788468.1|/1.90859e-131/PREDICTED: equilibrative nucleotide transporter 8 [Nicotiana sylvestris]	gi|225445534|ref|XM_002282175.1|/3e-08/PREDICTED: Vitis vinifera equilibrative nucleoside transporter 4-like (LOC100243980), mRNA	sp|Q84XI3|ENT8_ARATH/5e-115/Equilibrative nucleotide transporter 8 OS=Arabidopsis thaliana GN=ETN8 PE=2 SV=1	sot:102605898/7e-128/equilibrative nucleotide transporter 8-like; K15014 solute carrier family 29 (equilibrative nucleoside transporter), member 1/2/3	NA	PF01733/5.3E-23/Nucleoside transporter	biological_process:GO:1901642//nucleoside transmembrane transport;cellular_component:GO:0016021//integral component of membrane;molecular_function:GO:0005337//nucleoside transmembrane transporter activity;
CL8680.Contig1_All	396	18.4133	0.656714	-4.80934	9.99064e-05	0.000708767	Down	gi|643708563|gb|KDP23479.1|/3.78302e-18/hypothetical protein JCGZ_23312 [Jatropha curcas]	gi|449132226|gb|JQ991929.1|/1e-32/Taraxacum brevicorniculatum small rubber particle protein SRPP2 mRNA, complete cds	sp|Q9SW70|SRP_VITRI/1e-15/Stress-related protein OS=Vitis riparia GN=SRP PE=2 SV=1	egr:104417750/5e-07/CTD small phosphatase-like protein 2; K17616 CTD small phosphatase-like protein 2 [EC:3.1.3.-]	NA	NA	NA
CL14141.Contig2_All	2403	23.1312	99.0688	2.09859	9.97102e-05	0.000707423	Up	gi|604301166|gb|EYU20886.1|/6.77459e-131/hypothetical protein MIMGU_mgv1a003196mg [Erythranthe guttata]	gi|359481003|ref|XM_002268458.2|/1e-27/PREDICTED: Vitis vinifera zinc finger protein VAR3, chloroplastic-like (LOC100262132), mRNA	sp|Q8S9K3|VAR3_ARATH/3e-96/Zinc finger protein VAR3, chloroplastic OS=Arabidopsis thaliana GN=VAR3 PE=1 SV=2	pmum:103344607/3e-29/DNA polymerase zeta catalytic subunit; K02350 DNA polymerase zeta [EC:2.7.7.7]	NA	SM00547/0.0017/Zinc finger domain	NA
Unigene23035_All	1208	26.4714	2.21858	-3.57673	9.96712e-05	0.000707194	Down	NA	gi|147788020|emb|AM433482.2|/1e-06/Vitis vinifera contig VV78X125871.6, whole genome shotgun sequence	NA	NA	NA	NA	NA
Unigene13983_All	891	0.239541	14.6705	5.9365	9.96235e-05	0.000706904	Up	NA	NA	NA	NA	NA	NA	NA
CL9868.Contig6_All	710	0.52758	14.9524	4.82484	9.95645e-05	0.000706542	Up	gi|703093180|ref|XP_010094845.1|/2.30072e-26/hypothetical protein L484_016427 [Morus notabilis] &gt;gi|587868001|gb|EXB57374.1| hypothetical protein L484_016427 [Morus notabilis]	NA	NA	NA	NA	NA	cellular_component:GO:0016020//membrane;
Unigene23296_All	1351	19.2214	1.38863	-3.79098	9.95658e-05	0.000706542	Down	gi|694435916|ref|XP_009345092.1|/2.44144e-17/PREDICTED: serine/arginine-rich splicing factor SR45 isoform X2 [Pyrus x bretschneideri]	gi|359494458|ref|XM_002268447.2|/2e-09/PREDICTED: Vitis vinifera uncharacterized LOC100267894 (LOC100267894), mRNA	sp|Q9SEE9|SR45_ARATH/2e-17/Arginine/serine-rich protein 45 OS=Arabidopsis thaliana GN=SR45 PE=1 SV=1	pxb:103936927/4e-18/serine/arginine-rich splicing factor SR45; K14325 RNA-binding protein with serine-rich domain 1	NA	PTHR15481/1.6E-15/--	NA
CL7604.Contig1_All	1251	40.2296	0.540417	-6.21804	9.95395e-05	0.000706499	Down	NA	NA	NA	NA	NA	PF10354/3.2E-9/Domain of unknown function (DUF2431)	NA
CL7293.Contig4_All	1811	32.2576	5.11242	-2.65756	9.95214e-05	0.000706418	Down	NA	NA	NA	NA	NA	NA	NA
Unigene13133_All	997	37.4426	7.65737	-2.28976	9.93988e-05	0.000705596	Down	gi|703106715|ref|XP_010098569.1|/3.09319e-13/Nuclear transcription factor Y subunit A-7 [Morus notabilis] &gt;gi|587886424|gb|EXB75229.1| Nuclear transcription factor Y subunit A-7 [Morus notabilis]	NA	sp|Q8VY64|NFYA4_ARATH/1e-08/Nuclear transcription factor Y subunit A-4 OS=Arabidopsis thaliana GN=NFYA4 PE=2 SV=1	vvi:100249692/5e-13/nuclear transcription factor Y subunit A-7; K08064 nuclear transcription factor Y, alpha	NA	NA	biological_process:GO:0006355//regulation of transcription, DNA-templated;cellular_component:GO:0016602//CCAAT-binding factor complex;molecular_function:GO:0003677//DNA binding;GO:0003700//sequence-specific DNA binding transcription factor activity;
CL1766.Contig2_All	639	0.276542	17.6035	5.99222	9.9318e-05	0.00070507	Up	NA	NA	NA	NA	NA	NA	NA
CL8469.Contig3_All	1688	27.3499	120.98	2.14516	9.92841e-05	0.000704877	Up	gi|698527891|ref|XP_009760792.1|/4.75704e-101/PREDICTED: vacuolar protein sorting-associated protein VTA1 homolog [Nicotiana sylvestris]	gi|470129066|ref|XM_004300402.1|/2e-37/PREDICTED: Fragaria vesca subsp. vesca uncharacterized LOC101298428 (LOC101298428), mRNA	sp|Q9SN46|LRX5_ARATH/1e-14/Leucine-rich repeat extensin-like protein 5 OS=Arabidopsis thaliana GN=LRX5 PE=2 SV=2	sly:101264233/3e-101/vacuolar protein sorting-associated protein VTA1 homolog; K12199 vacuolar protein sorting-associated protein VTA1	SPBC28F2.12/3e-10/---	PF04652/1.2E-44/Vta1 like	NA
CL14054.Contig6_All	720	17.9973	0.292654	-5.94244	9.92164e-05	0.000704492	Down	gi|661897904|emb|CDO97871.1|/6.19087e-43/unnamed protein product [Coffea canephora]	gi|359482728|ref|XM_002274453.2|/3e-19/PREDICTED: Vitis vinifera midasin-like (LOC100244657), mRNA	NA	cit:102612702/1e-42/midasin-like; K14572 midasin	YLR106c/8e-19/---	PF07728/3.7E-9/AAA domain (dynein-related subfamily)	NA
CL3460.Contig2_All	697	2.85057	30.1094	3.40089	9.91862e-05	0.000704325	Up	gi|661889054|emb|CDP07497.1|/7.13202e-25/unnamed protein product [Coffea canephora]	NA	NA	NA	NA	NA	NA
CL4496.Contig3_All	1327	19.3272	1.3828	-3.80496	9.89589e-05	0.000702854	Down	NA	gi|147776225|emb|AM447728.2|/3e-08/Vitis vinifera contig VV78X018697.9, whole genome shotgun sequence	NA	NA	NA	NA	NA
CL1200.Contig16_All	1887	16.8223	0.637698	-4.72136	9.86378e-05	0.000700669	Down	gi|566151241|ref|XP_002298421.2|/7.98347e-18/DNA topoisomerase family protein [Populus trichocarpa] &gt;gi|550348289|gb|EEE83226.2| DNA topoisomerase family protein [Populus trichocarpa]	NA	sp|O24308|TOP2_PEA/2e-15/DNA topoisomerase 2 OS=Pisum sativum GN=TOP2 PE=2 SV=1	pop:POPTR_0001s27120g/1e-18/POPTRDRAFT_706393; DNA topoisomerase family protein; K03164 DNA topoisomerase II [EC:5.99.1.3]	NA	NA	biological_process:GO:0006310//DNA recombination;GO:0071103//DNA conformation change;cellular_component:GO:0044424//intracellular part;molecular_function:GO:0003916//DNA topoisomerase activity;
CL4064.Contig5_All	1254	27.0284	389.022	3.8473	9.86094e-05	0.000700514	Up	gi|255572060|ref|XP_002526971.1|/2.36856e-112/cytochrome P450, putative [Ricinus communis] &gt;gi|223533723|gb|EEF35458.1| cytochrome P450, putative [Ricinus communis]	gi|336462661|gb|HQ439589.1|/4e-19/Helianthus annuus clone C113 cytochrome P450 mRNA, complete cds	sp|H2DH21|C7A29_PANGI/3e-112/Cytochrome P450 CYP72A219 OS=Panax ginseng PE=2 SV=1	csv:101207867/3e-102/cytochrome P450 CYP72A219; K07426 cytochrome P450, family 4, subfamily B, polypeptide 1 [EC:1.14.14.1]	AGc2890/6e-33/---	PTHR24282:SF16/9.5E-181/--	cellular_component:GO:0016020//membrane;molecular_function:GO:0046872//metal ion binding;GO:0016491//oxidoreductase activity;
CL15923.Contig7_All	1095	0.292176	19.0878	6.02967	9.84767e-05	0.000699619	Up	gi|565371713|ref|XP_006352446.1|/2.39428e-09/PREDICTED: uncharacterized protein LOC102597431 [Solanum tuberosum]	gi|239056167|emb|CU914149.1|/1e-06/Vitis vinifera cv. Cabernet-Sauvignon sequence from clone VVCS1H016G21 in linkage group 4, complete sequence	NA	NA	NA	NA	NA
CL17258.Contig1_All	771	61.4477	3.92232	-3.96958	9.84146e-05	0.000699226	Down	gi|702241299|ref|XP_010046417.1|/1.40884e-67/PREDICTED: probable beta-1,3-galactosyltransferase 2 [Eucalyptus grandis] &gt;gi|629124354|gb|KCW88779.1| hypothetical protein EUGRSUZ_A01123 [Eucalyptus grandis] &gt;gi|629124355|gb|KCW88780.1| hypothetical protein EUGRSUZ_A01123 [Eucalyptus grandis]	gi|225315858|dbj|AK328417.1|/3e-50/Solanum lycopersicum cDNA, clone: LEFL2054E06, HTC in fruit	sp|A8MRC7|B3GT2_ARATH/1e-67/Probable beta-1,3-galactosyltransferase 2 OS=Arabidopsis thaliana GN=B3GALT2 PE=2 SV=1	pda:103697780/2e-62/probable beta-1,3-galactosyltransferase 6; K00734 galactosylxylosylprotein 3-beta-galactosyltransferase [EC:2.4.1.134]	NA	PTHR11214/2.3E-95/--	biological_process:GO:0006486//protein glycosylation;cellular_component:GO:0016021//integral component of membrane;GO:0000139//Golgi membrane;molecular_function:GO:0008378//galactosyltransferase activity;
CL15949.Contig5_All	2272	11.1314	79.7786	2.84136	9.84016e-05	0.000699216	Up	gi|720005224|ref|XP_010257587.1|/1.11222e-159/PREDICTED: serine/threonine-protein phosphatase PP2A catalytic subunit [Nelumbo nucifera]	gi|225435709|ref|XM_002285658.1|/1e-176/PREDICTED: Vitis vinifera serine/threonine-protein phosphatase PP2A catalytic subunit-like (LOC100262164), mRNA	sp|Q10BT5|PP2A2_ORYSJ/1e-159/Serine/threonine-protein phosphatase PP2A-2 catalytic subunit OS=Oryza sativa subsp. japonica GN=PP2A2 PE=2 SV=1	vvi:100264866/3e-160/serine/threonine-protein phosphatase PP2A-2 catalytic subunit; K04382 serine/threonine-protein phosphatase 2A catalytic subunit [EC:3.1.3.16]	SPBC16H5.07c/2e-136/---	PR00114/5.6E-89/Serine/threonine phosphatase family signature	biological_process:GO:0006470//protein dephosphorylation;molecular_function:GO:0004721//phosphoprotein phosphatase activity;
CL3605.Contig1_All	1054	0.225344	13.5947	5.91477	9.83534e-05	0.000698933	Up	gi|225458354|ref|XP_002283278.1|/2.86588e-97/PREDICTED: UPF0326 protein At4g17486 [Vitis vinifera] &gt;gi|302142454|emb|CBI19657.3| unnamed protein product [Vitis vinifera]	gi|359492118|ref|XM_002283242.2|/2e-48/PREDICTED: Vitis vinifera uncharacterized LOC100245551 (LOC100245551), mRNA	sp|Q93VG8|PPDEX_ARATH/2e-51/DeSI-like protein At4g17486 OS=Arabidopsis thaliana GN=At4g17486 PE=2 SV=1	ccp:CHC_T00009047001/9e-10/Possible serine/threonine protein kinase; K08825 dual specificity tyrosine-phosphorylation-regulated kinase 1 [EC:2.7.12.1]	SPAC8C9.08/3e-07/---	NA	NA
CL1162.Contig2_All	2691	32.3901	1.90993	-4.08396	9.83365e-05	0.00069889	Down	gi|302142164|emb|CBI19367.3|/2.8693e-85/unnamed protein product [Vitis vinifera]	gi|359492531|ref|XM_002283460.2|/1e-33/PREDICTED: Vitis vinifera pre-mRNA-processing factor 40 homolog B-like (LOC100243779), mRNA	sp|B6EUA9|PR40A_ARATH/4e-60/Pre-mRNA-processing protein 40A OS=Arabidopsis thaliana GN=PRP40A PE=1 SV=1	vvi:100243779/5e-86/pre-mRNA-processing protein 40A; K12821 pre-mRNA-processing factor 40	SPAC4D7.13/2e-19/---	PF00397/1.2E-6/WW domain	NA
CL1996.Contig4_All	918	64.6895	15.6405	-2.04824	9.82802e-05	0.000698555	Down	gi|449495604|ref|XP_004159892.1|/4.80617e-103/PREDICTED: methylcrotonoyl-CoA carboxylase beta chain, mitochondrial-like [Cucumis sativus]	gi|359475366|ref|XM_002282231.2|/1e-77/PREDICTED: Vitis vinifera methylcrotonoyl-CoA carboxylase beta chain, mitochondrial-like (LOC100253805), mRNA	sp|Q9LDD8|MCCB_ARATH/3e-97/Methylcrotonoyl-CoA carboxylase beta chain, mitochondrial OS=Arabidopsis thaliana GN=MCCB PE=2 SV=1	csv:101204438/9e-104/methylcrotonoyl-CoA carboxylase beta chain, mitochondrial; K01969 3-methylcrotonyl-CoA carboxylase beta subunit [EC:6.4.1.4]	AGl2706/2e-78/---	NA	molecular_function:GO:0016874//ligase activity;
Unigene13029_All	823	37.8333	3.11669	-3.60157	9.82126e-05	0.000698121	Down	NA	NA	NA	NA	NA	NA	NA
CL751.Contig5_All	2677	20.5522	84.9778	2.0478	9.82046e-05	0.000698112	Up	gi|697191238|ref|XP_009604688.1|/0/PREDICTED: protein SPA1-RELATED 4-like isoform X1 [Nicotiana tomentosiformis] &gt;gi|697191240|ref|XP_009604689.1| PREDICTED: protein SPA1-RELATED 4-like isoform X1 [Nicotiana tomentosiformis] &gt;gi|697191242|ref|XP_009604690.1| PREDICTED: protein SPA1-RELATED 4-like isoform X1 [Nicotiana tomentosiformis]	gi|359493655|ref|XM_002282405.2|/7e-63/PREDICTED: Vitis vinifera protein SPA1-RELATED 3-like (LOC100258898), mRNA	sp|Q94BM7|SPA4_ARATH/0.0/Protein SPA1-RELATED 4 OS=Arabidopsis thaliana GN=SPA4 PE=1 SV=1	cam:101488676/0.0/protein SPA1-RELATED 4-like; K10143 E3 ubiquitin-protein ligase RFWD2 [EC:2.3.2.27]	all0283_3/3e-21/---	PS50011/12.881/Protein kinase domain profile.	NA
CL6773.Contig7_All	1673	0.468725	34.8213	6.21508	9.81611e-05	0.00069785	Up	NA	NA	NA	NA	NA	NA	NA
CL11992.Contig4_All	4609	137.808	31.0119	-2.15177	9.81147e-05	0.000697568	Down	gi|697109308|ref|XP_009608510.1|/0/PREDICTED: probable LRR receptor-like serine/threonine-protein kinase At1g56140 [Nicotiana tomentosiformis]	gi|359485958|ref|XM_002267636.2|/2e-58/PREDICTED: Vitis vinifera probable LRR receptor-like serine/threonine-protein kinase At1g56130-like (LOC100250460), mRNA	sp|C0LGH3|Y5614_ARATH/0.0/Probable LRR receptor-like serine/threonine-protein kinase At1g56140 OS=Arabidopsis thaliana GN=At1g56140 PE=2 SV=2	mdm:103435244/0.0/probable LRR receptor-like serine/threonine-protein kinase At1g56140; K04733 interleukin-1 receptor-associated kinase 4 [EC:2.7.11.1]	alr0124_1/1e-21/---	PTHR24420:SF610/0.0/--	biological_process:GO:0006468//protein phosphorylation;cellular_component:GO:0016021//integral component of membrane;GO:0005886//plasma membrane;molecular_function:GO:0004674//protein serine/threonine kinase activity;GO:0005524//ATP binding;
CL9566.Contig1_All	1329	246.082	16.5078	-3.89792	9.81097e-05	0.000697568	Down	gi|470126592|ref|XP_004299267.1|/4.01289e-81/PREDICTED: protease 4-like [Fragaria vesca subsp. vesca]	gi|359490904|ref|XM_002268858.2|/5e-28/PREDICTED: Vitis vinifera protease 4-like (LOC100262763), mRNA	sp|Q9C9C0|SPPA1_ARATH/1e-79/Serine protease SPPA, chloroplastic OS=Arabidopsis thaliana GN=SPPA PE=2 SV=1	fve:101302073/7e-82/serine protease SPPA, chloroplastic; K04773 protease IV [EC:3.4.21.-]	sll1703/1e-26/---	PF01343/1.6E-41/Peptidase family S49	biological_process:GO:0006465//signal peptide processing;cellular_component:GO:0009535//chloroplast thylakoid membrane;GO:0016021//integral component of membrane;GO:0009941//chloroplast envelope;molecular_function:GO:0004252//serine-type endopeptidase activity;
Unigene6795_All	1652	22.1734	2.80664	-2.98191	9.8063e-05	0.000697295	Down	NA	gi|519740800|gb|JX612671.1|/2e-06/Gossypium hirsutum clone NBRI_GE55292 microsatellite sequence	NA	NA	NA	NA	NA
Unigene37130_All	861	0.48277	36.3872	6.23595	9.78479e-05	0.000695907	Up	gi|47027826|gb|AAT08958.1|/5.70428e-39/CC-NBS-LRR-like protein [Helianthus annuus]	NA	sp|Q9LRR5|DRL21_ARATH/6e-10/Putative disease resistance protein At3g14460 OS=Arabidopsis thaliana GN=At3g14460 PE=3 SV=1	cit:102619284/6e-14/uncharacterized LOC102619284; K03010 DNA-directed RNA polymerase II subunit RPB2 [EC:2.7.7.6]	NA	NA	NA
CL4532.Contig1_All	772	21.2803	1.77974	-3.57978	9.77458e-05	0.000695275	Down	gi|658048194|ref|XP_008359788.1|/6.24476e-23/PREDICTED: uncharacterized protein LOC103423485 isoform X1 [Malus domestica] &gt;gi|658048196|ref|XP_008359789.1| PREDICTED: uncharacterized protein LOC103423485 isoform X1 [Malus domestica]	NA	NA	NA	NA	NA	NA
CL1768.Contig4_All	1945	16.8888	0.641153	-4.71926	9.76701e-05	0.000694784	Down	gi|661893375|emb|CDP03184.1|/9.83146e-126/unnamed protein product [Coffea canephora]	gi|359484313|ref|XM_002282485.2|/5e-23/PREDICTED: Vitis vinifera acyl-[acyl-carrier-protein]--UDP-N-acetylglucosamine O-acyltransferase-like (LOC100242296), mRNA	sp|Q9SU91|LPXA_ARATH/1e-117/Probable acyl-[acyl-carrier-protein]--UDP-N-acetylglucosamine O-acyltransferase, mitochondrial OS=Arabidopsis thaliana GN=LPXA PE=1 SV=1	sot:102586838/2e-124/probable acyl-[acyl-carrier-protein]--UDP-N-acetylglucosamine O-acyltransferase, mitochondrial-like; K00677 UDP-N-acetylglucosamine acyltransferase [EC:2.3.1.129]	YPO1056/2e-36/---	NA	NA
CL5639.Contig9_All	2132	0.296827	19.3532	6.0268	9.76314e-05	0.000694587	Up	gi|719979892|ref|XP_010249629.1|/1.58195e-168/PREDICTED: casein kinase I-like [Nelumbo nucifera]	gi|470109820|ref|XM_004291140.1|/1e-82/PREDICTED: Fragaria vesca subsp. vesca casein kinase I isoform delta-like (LOC101304348), mRNA	sp|P42158|KC1D_ARATH/5e-134/Casein kinase I isoform delta-like OS=Arabidopsis thaliana GN=At4g26100 PE=2 SV=2	vvi:100247344/1e-168/casein kinase I; K08960 casein kinase 1, epsilon [EC:2.7.11.1]	CT301_1/7e-14/---	PTHR11909:SF97/5.9E-239/--	biological_process:GO:0008360//regulation of cell shape;GO:0018105//peptidyl-serine phosphorylation;GO:0016055//Wnt signaling pathway;GO:0006897//endocytosis;cellular_component:GO:0005634//nucleus;GO:0005737//cytoplasm;molecular_function:GO:0005524//ATP binding;GO:0004674//protein serine/threonine kinase activity;
Unigene17659_All	808	135.357	17.8129	-2.92577	9.75811e-05	0.000694292	Down	gi|661893974|emb|CDP02415.1|/1.21833e-56/unnamed protein product [Coffea canephora]	NA	sp|Q8L3R2|CML41_ARATH/6e-41/Probable calcium-binding protein CML41 OS=Arabidopsis thaliana GN=CML41 PE=2 SV=2	pop:POPTR_0007s12250g/8e-50/POPTRDRAFT_655240; calmodulin-like gene family protein; K13448 calcium-binding protein CML	SPAC3A12.14/2e-18/---	NA	molecular_function:GO:0005509//calcium ion binding;
CL11995.Contig4_All	2530	63.1042	4.09576	-3.94553	9.75635e-05	0.000694214	Down	gi|697110239|ref|XP_009608988.1|/0/PREDICTED: probable serine/threonine-protein kinase NAK [Nicotiana tomentosiformis]	gi|225439686|ref|XM_002271531.1|/4e-58/PREDICTED: Vitis vinifera probable receptor-like protein kinase At5g15080 (LOC100246618), mRNA	sp|Q9LFP7|Y5158_ARATH/1e-55/Probable receptor-like protein kinase At5g15080 OS=Arabidopsis thaliana GN=At5g15080 PE=2 SV=1	mus:103975385/3e-52/probable receptor-like protein kinase At5g47070; K04730 interleukin-1 receptor-associated kinase 1 [EC:2.7.11.1]	Cgl2127_1/5e-12/---	PTHR24420/2.0E-167/--	biological_process:GO:0006468//protein phosphorylation;molecular_function:GO:0005524//ATP binding;GO:0004672//protein kinase activity;
CL12265.Contig2_All	683	115.653	24.7467	-2.2245	9.75508e-05	0.000694171	Down	gi|566195260|ref|XP_002316949.2|/1.00843e-44/hypothetical protein POPTR_0011s13280g [Populus trichocarpa] &gt;gi|550328301|gb|EEE97561.2| hypothetical protein POPTR_0011s13280g [Populus trichocarpa]	gi|56542450|gb|AY775031.1|/4e-27/Nicotiana tabacum Avr9/Cf-9 rapidly elicited protein 20 (ACRE20) mRNA, partial cds	sp|Q9LSQ6|PBP1_ARATH/2e-36/Calcium-binding protein PBP1 OS=Arabidopsis thaliana GN=PBP1 PE=1 SV=1	pda:103707714/5e-25/calcium-binding protein KIC-like; K02183 calmodulin	YOR257w/3e-06/---	PS50222/9.576/EF-hand calcium-binding domain profile.	molecular_function:GO:0005509//calcium ion binding;
CL8033.Contig1_All	787	16.5166	0.273408	-5.91672	9.74938e-05	0.000693812	Down	NA	NA	NA	NA	NA	NA	NA
CL1795.Contig1_All	1385	0.238421	14.6516	5.9414	9.74402e-05	0.000693505	Up	NA	NA	NA	NA	NA	NA	NA
CL2578.Contig1_All	2243	0.889675	21.6003	4.60163	9.7444e-05	0.000693505	Up	gi|312222661|dbj|BAJ33519.1|/6.51565e-52/CACTA transposable element [Dahlia pinnata]	NA	NA	cit:102620712/3e-10/DNA-directed RNA polymerase V subunit 5C-like; K03013 DNA-directed RNA polymerases I, II, and III subunit RPABC1	NA	PF13963/3.2E-14/Transposase-associated domain	NA
CL16546.Contig2_All	721	28.3388	3.96122	-2.83876	9.73421e-05	0.000692968	Down	gi|460409850|ref|XP_004250350.1|/1.7048e-32/PREDICTED: dephospho-CoA kinase [Solanum lycopersicum] &gt;gi|723742512|ref|XP_010312802.1| PREDICTED: dephospho-CoA kinase [Solanum lycopersicum] &gt;gi|723742515|ref|XP_010312803.1| PREDICTED: dephospho-CoA kinase [Solanum lycopersicum]	gi|292746936|dbj|AK336952.1|/6e-08/Lotus japonicus cDNA, clone: LjFL1-036-BE10, HTC	sp|Q9ZQH0|COAE_ARATH/3e-33/Dephospho-CoA kinase OS=Arabidopsis thaliana GN=COAE PE=2 SV=1	sly:101256544/3e-33/dephospho-CoA kinase; K00859 dephospho-CoA kinase [EC:2.7.1.24]	lin1598/2e-20/---	NA	biological_process:GO:0016310//phosphorylation;GO:0015937//coenzyme A biosynthetic process;molecular_function:GO:0005524//ATP binding;GO:0004140//dephospho-CoA kinase activity;
Unigene10278_All	1216	0.422512	31.5575	6.22285	9.72897e-05	0.000692642	Up	gi|641847213|gb|KDO66094.1|/4.72899e-09/hypothetical protein CISIN_1g031955mg [Citrus sinensis]	NA	sp|Q6ID70|Y3377_ARATH/2e-07/Uncharacterized protein At3g03773 OS=Arabidopsis thaliana GN=At3g03773 PE=1 SV=1	cmo:103496672/3e-08/ribosomal RNA-processing protein 7 homolog A; K14545 ribosomal RNA-processing protein 7	NA	NA	cellular_component:GO:0016021//integral component of membrane;
CL1836.Contig3_All	1350	0.304586	20.0354	6.03956	9.72047e-05	0.000692178	Up	gi|697187778|ref|XP_009602921.1|/2.13087e-130/PREDICTED: probable ADP-ribosylation factor GTPase-activating protein AGD11 [Nicotiana tomentosiformis]	gi|470142881|ref|XM_004307071.1|/5e-28/PREDICTED: Fragaria vesca subsp. vesca probable ADP-ribosylation factor GTPase-activating protein AGD11-like (LOC101309966), mRNA	sp|Q8L7A4|AGD11_ARATH/3e-109/Probable ADP-ribosylation factor GTPase-activating protein AGD11 OS=Arabidopsis thaliana GN=AGD11 PE=2 SV=1	sly:101266053/6e-131/probable ADP-ribosylation factor GTPase-activating protein AGD11; K12486 stromal membrane-associated protein	YIL044c/2e-20/---	NA	NA
Unigene19281_All	562	20.9285	1.76147	-3.57062	9.70846e-05	0.000691369	Down	NA	NA	NA	NA	NA	NA	NA
CL16674.Contig2_All	2675	121.196	24.2845	-2.31923	9.70761e-05	0.000691357	Down	gi|702496506|ref|XP_010037250.1|/1.92866e-166/PREDICTED: ABC transporter B family member 25-like isoform X3 [Eucalyptus grandis]	gi|359490879|ref|XM_002265658.2|/1e-118/PREDICTED: Vitis vinifera ABC transporter B family member 25-like (LOC100248338), mRNA	sp|Q9FNU2|AB25B_ORYSJ/5e-159/ABC transporter B family member 25 OS=Oryza sativa subsp. japonica GN=OsABCB25 PE=2 SV=1	mis:MICPUN_88240/2e-84/ATP-binding cassette superfamily; K05657 ATP-binding cassette, subfamily B (MDR/TAP), member 10	PA1113/2e-76/---	PS50929/13.277/ABC transporter integral membrane type-1 fused domain profile.	biological_process:GO:0055085//transmembrane transport;cellular_component:GO:0016021//integral component of membrane;molecular_function:GO:0005524//ATP binding;GO:0042626//ATPase activity, coupled to transmembrane movement of substances;
CL1337.Contig2_All	647	23.4495	1.80049	-3.7031	9.70363e-05	0.000691167	Down	gi|645222034|ref|XP_008246402.1|/1.30625e-25/PREDICTED: uncharacterized protein LOC103344581 isoform X1 [Prunus mume]	gi|171461044|gb|AC215380.2|/5e-11/Solanum lycopersicum chromosome 2 clone C02HBa0090O01, complete sequence	NA	pmum:103344581/2e-26/uncharacterized LOC103344581; K15601 lysine-specific demethylase 3 [EC:1.14.11.-]	NA	NA	molecular_function:GO:0008270//zinc ion binding;
CL9830.Contig2_All	1288	21.4714	1.05864	-4.34214	9.6964e-05	0.000690699	Down	NA	gi|123675115|emb|AM487561.1|/4e-07/Vitis vinifera contig VV78X013299.2, whole genome shotgun sequence	NA	NA	NA	NA	NA
CL14987.Contig2_All	644	17.4841	0.645917	-4.75855	9.69637e-05	0.000690699	Down	gi|702495778|ref|XP_010037068.1|/1.45359e-09/PREDICTED: dedicator of cytokinesis protein 11 [Eucalyptus grandis]	NA	NA	NA	NA	NA	NA
Unigene22177_All	1108	18.6858	0.664232	-4.81411	9.67425e-05	0.000689449	Down	NA	NA	sp|Q9SYM9|Y1853_ARATH/9e-06/Receptor-like serine/threonine-protein kinase At1g78530 OS=Arabidopsis thaliana GN=At1g78530 PE=2 SV=1	NA	NA	NA	NA
CL12978.Contig1_All	3828	141.834	26.3361	-2.42909	9.67168e-05	0.000689313	Down	gi|661878207|emb|CDP18036.1|/8.06384e-76/unnamed protein product [Coffea canephora]	gi|158303386|gb|AC212803.1|/8e-08/Populus trichocarpa clone POP029-P20, complete sequence	sp|Q9FZ70|FDL1_ARATH/2e-09/F-box/FBD/LRR-repeat protein At1g13570 OS=Arabidopsis thaliana GN=At1g13570 PE=2 SV=1	bdi:100826299/8e-53/uncharacterized LOC100826299; K13414 mitogen-activated protein kinase kinase kinase 1, plant [EC:2.7.11.25]	NA	PS50021/9.708/Calponin homology domain profile.	NA
Unigene1596_All	1381	1.18435	21.6257	4.19058	9.6639e-05	0.000688852	Up	gi|596359718|gb|AHM95445.1|/3.41202e-06/cytochrome P450 reductase [Matricaria chamomilla var. recutita]	gi|118640740|gb|EF104642.1|/8e-24/Artemisia annua cytochrome P450 reductase (CPR) gene, complete cds	NA	NA	NA	NA	NA
CL6183.Contig1_All	948	34.8192	7.21082	-2.27165	9.66305e-05	0.000688839	Down	gi|604345416|gb|EYU43998.1|/3.2113e-41/hypothetical protein MIMGU_mgv1a015325mg [Erythranthe guttata]	gi|47969913|emb|AJ718145.1|/8e-14/Nicotiana tabacum cDNA-AFLP-fragment BSTT31-3-470, cultivar Bright Yellow 2	sp|Q9FJ10|GAT16_ARATH/7e-28/GATA transcription factor 16 OS=Arabidopsis thaliana GN=GATA16 PE=2 SV=1	sita:101775857/2e-07/GATA transcription factor 8-like; K17894 GATA-binding protein 2	YMR136w/3e-06/---	PTHR10071/2.1E-13/--	NA
CL914.Contig4_All	1717	113.544	25.7356	-2.14142	9.65917e-05	0.000688608	Down	gi|470145650|ref|XP_004308448.1|/3.09786e-156/PREDICTED: uncharacterized protein LOC101296910 [Fragaria vesca subsp. vesca]	gi|225311767|dbj|AK326702.1|/3e-82/Solanum lycopersicum cDNA, clone: LEFL2012D12, HTC in fruit	sp|Q8VYP5|ZDH14_ARATH/1e-147/Probable protein S-acyltransferase 14 OS=Arabidopsis thaliana GN=PAT14 PE=2 SV=1	jcu:105643123/2e-154/probable protein S-acyltransferase 14; K18932 palmitoyltransferase [EC:2.3.1.225]	SPBC2F12.15c/2e-21/---	PS50216/28.383/Zinc finger DHHC-type profile.	cellular_component:GO:0016021//integral component of membrane;molecular_function:GO:0008270//zinc ion binding;GO:0019706//protein-cysteine S-palmitoyltransferase activity;
CL2841.Contig3_All	1986	205.101	12.2793	-4.06203	9.64621e-05	0.000687778	Down	gi|697147597|ref|XP_009627964.1|/0/PREDICTED: cyclin-dependent kinase C-1-like [Nicotiana tomentosiformis]	gi|225435986|ref|XM_002272393.1|/1e-151/PREDICTED: Vitis vinifera cyclin-dependent kinase C-1-like (LOC100263383), mRNA	sp|Q9LFT8|CDKC1_ARATH/0.0/Cyclin-dependent kinase C-1 OS=Arabidopsis thaliana GN=CDKC-1 PE=1 SV=1	vvi:100263383/0.0/cyclin-dependent kinase C-2-like; K08819 cyclin-dependent kinase 12/13 [EC:2.7.11.22 2.7.11.23]	ECU02g1450/6e-49/---	PS00107/-/Protein kinases ATP-binding region signature.	NA
CL886.Contig5_All	1061	9.90449	40.7855	2.0419	9.6429e-05	0.000687589	Up	gi|147773362|emb|CAN75716.1|/2.20915e-105/hypothetical protein VITISV_007757 [Vitis vinifera]	gi|225321219|dbj|AK325430.1|/6e-24/Solanum lycopersicum cDNA, clone: LEFL1096CD02, HTC in leaf	sp|Q8VZJ9|CRCK2_ARATH/4e-92/Calmodulin-binding receptor-like cytoplasmic kinase 2 OS=Arabidopsis thaliana GN=CRCK2 PE=2 SV=1	cmo:103483260/3e-97/calmodulin-binding receptor-like cytoplasmic kinase 2; K04733 interleukin-1 receptor-associated kinase 4 [EC:2.7.11.1]	lin1934_1/2e-18/---	PTHR24420/1.2E-114/--	NA
Unigene9112_All	758	27.196	2.53401	-3.4239	9.63803e-05	0.000687289	Down	NA	NA	NA	NA	NA	NA	NA
CL1629.Contig16_All	1389	0.286122	18.8139	6.03903	9.63386e-05	0.000687038	Up	gi|661883619|emb|CDP12704.1|/0/unnamed protein product [Coffea canephora]	gi|225456859|ref|XM_002279728.1|/1e-115/PREDICTED: Vitis vinifera serine/threonine-protein kinase AFC2-like (LOC100263937), mRNA	sp|P51567|AFC2_ARATH/3e-172/Serine/threonine-protein kinase AFC2 OS=Arabidopsis thaliana GN=AFC2 PE=1 SV=1	bvg:104884531/0.0/serine/threonine-protein kinase AFC2-like; K08287 dual-specificity kinase [EC:2.7.12.1]	YBL016w/6e-16/---	NA	biological_process:GO:0006468//protein phosphorylation;molecular_function:GO:0004712//protein serine/threonine/tyrosine kinase activity;GO:0005524//ATP binding;
CL9837.Contig7_All	1079	17.3361	0.28387	-5.93241	9.63052e-05	0.000686862	Down	gi|297740093|emb|CBI30275.3|/5.42536e-91/unnamed protein product [Vitis vinifera]	gi|359481995|ref|XM_002276943.2|/2e-14/PREDICTED: Vitis vinifera solute carrier family 35 member F1-like (LOC100256364), mRNA	NA	vvi:100256364/1e-91/solute carrier family 35 member F1-like; K15287 solute carrier family 35, member F1/2	SPCC320.08/3e-34/---	PF06027/2.0E-75/Eukaryotic protein of unknown function (DUF914)	NA
Unigene26449_All	475	20.472	0.678021	-4.91618	9.62314e-05	0.000686414	Down	gi|124360116|gb|ABN08132.1|/1.88941e-07/Putative non-LTR retroelement reverse transcriptase, related [Medicago truncatula]	NA	NA	NA	NA	NA	NA
CL9765.Contig2_All	1434	63.9048	12.0452	-2.40747	9.61905e-05	0.000686169	Down	gi|657982386|ref|XP_008383231.1|/2.66701e-110/PREDICTED: membrane-bound transcription factor site-2 protease [Malus domestica]	NA	NA	mdm:103445955/5e-111/membrane-bound transcription factor site-2 protease; K07765 S2P endopeptidase [EC:3.4.24.85]	NA	PTHR13325/4.8E-36/--	NA
CL1324.Contig5_All	987	0.266642	16.8934	5.98541	9.61775e-05	0.000686122	Up	gi|296090277|emb|CBI40096.3|/1.43066e-71/unnamed protein product [Vitis vinifera]	gi|292770839|dbj|AK337614.1|/1e-21/Lotus japonicus cDNA, clone: LjFL1-070-DD09, HTC	sp|Q9S7I0|TADA_ARATH/1e-15/tRNA(adenine(34)) deaminase, chloroplastic OS=Arabidopsis thaliana GN=TADA PE=1 SV=1	vvi:100855243/3e-72/tRNA-specific adenosine deaminase 2; K15441 tRNA-specific adenosine deaminase 2 [EC:3.5.4.-]	YJL035c/8e-25/---	PTHR11079/3.9E-75/--	molecular_function:GO:0016787//hydrolase activity;GO:0008270//zinc ion binding;
Unigene26468_All	827	17.1191	0.630923	-4.762	9.61691e-05	0.000686109	Down	NA	NA	NA	NA	NA	NA	NA
Unigene30194_All	934	19.9047	0.315287	-5.9803	9.61652e-05	0.000686109	Down	NA	NA	NA	NA	NA	NA	NA
CL17375.Contig2_All	756	21.37	1.40003	-3.93205	9.61488e-05	0.000686058	Down	gi|566167613|ref|XP_006384733.1|/9.84106e-18/chaperonin family protein [Populus trichocarpa] &gt;gi|550341501|gb|ERP62530.1| chaperonin family protein [Populus trichocarpa]	NA	NA	pop:POPTR_0004s20620g/2e-18/chaperonin family protein; K09499 T-complex protein 1 subunit eta	SPBC25H2.12c/1e-11/---	PF00118/2.3E-8/TCP-1/cpn60 chaperonin family	NA
Unigene20548_All	856	6.42824	31.8518	2.30888	9.61318e-05	0.000685983	Up	gi|604314140|gb|EYU27027.1|/1.87909e-26/hypothetical protein MIMGU_mgv1a011748mg [Erythranthe guttata]	gi|502128375|ref|XM_004499884.1|/5e-24/PREDICTED: Cicer arietinum uncharacterized LOC101507820 (LOC101507820), mRNA	NA	NA	NA	PTHR31721:SF2/9.1E-47/--	cellular_component:GO:0016020//membrane;
CL16933.Contig6_All	633	0.272579	17.4674	6.00185	9.58724e-05	0.000684272	Up	NA	NA	NA	NA	NA	NA	NA
CL9464.Contig1_All	1980	8.369	82.911	3.30844	9.58284e-05	0.000684005	Up	gi|133711722|gb|ABO36543.1|/0/plastid enolase [Helianthus annuus]	gi|133711721|gb|EF137905.1|/0.0/Helianthus annuus plastid enolase (ENO1) mRNA, complete cds; nuclear gene for plastid product	sp|Q9C9C4|ENO1_ARATH/0.0/Enolase 1, chloroplastic OS=Arabidopsis thaliana GN=ENO1 PE=1 SV=1	jcu:105650621/0.0/enolase 1, chloroplastic; K01689 enolase [EC:4.2.1.11]	YGR254w/4e-149/---	PTHR11902:SF8/0.0/--	NA
CL811.Contig4_All	958	1.28418	23.4058	4.18795	9.58185e-05	0.000683981	Up	gi|702377259|ref|XP_010062772.1|/1.79483e-31/PREDICTED: alpha,alpha-trehalose-phosphate synthase [UDP-forming] 1 [Eucalyptus grandis] &gt;gi|702377262|ref|XP_010062773.1| PREDICTED: alpha,alpha-trehalose-phosphate synthase [UDP-forming] 1 [Eucalyptus grandis] &gt;gi|702377269|ref|XP_010062774.1| PREDICTED: alpha,alpha-trehalose-phosphate synthase [UDP-forming] 1 [Eucalyptus grandis] &gt;gi|702377…	gi|386368300|gb|JQ742017.1|/8e-11/Camellia sinensis trehalose-6-phosphate synthase mRNA, complete cds	sp|Q9SYM4|TPS1_ARATH/2e-27/Alpha,alpha-trehalose-phosphate synthase [UDP-forming] 1 OS=Arabidopsis thaliana GN=TPS1 PE=1 SV=1	egr:104450066/3e-32/alpha,alpha-trehalose-phosphate synthase [UDP-forming] 1; K16055 trehalose 6-phosphate synthase/phosphatase [EC:2.4.1.15 3.1.3.12]	NA	NA	NA
CL1972.Contig1_All	741	19.2219	1.03811	-4.21073	9.57188e-05	0.000683362	Down	NA	NA	NA	NA	NA	NA	NA
Unigene26135_All	1724	1.48357	21.6764	3.86899	9.56447e-05	0.00068288	Up	gi|47824985|gb|AAT38758.1|/0/Putative gag-pol polyprotein, identical [Solanum demissum]	gi|47824971|gb|AC149291.1|/2e-59/Solanum demissum chromosome 5 clone PGEC568H16, complete sequence	sp|P10978|POLX_TOBAC/2e-110/Retrovirus-related Pol polyprotein from transposon TNT 1-94 OS=Nicotiana tabacum PE=2 SV=1	bvg:104905624/2e-95/uncharacterized LOC104905624; K05658 ATP-binding cassette, subfamily B (MDR/TAP), member 1 [EC:3.6.3.44]	NA	PTHR11439:SF127/5.6E-144/--	NA
CL14863.Contig2_All	1747	16.0427	76.9673	2.26232	9.54678e-05	0.000681663	Up	gi|302142823|emb|CBI20118.3|/4.0641e-111/unnamed protein product [Vitis vinifera]	gi|357430824|gb|AC244948.7|/2e-12/Solanum lycopersicum strain Heinz 1706 chromosome 10 clone sle-33k20 map 10, complete sequence	sp|P10978|POLX_TOBAC/1e-07/Retrovirus-related Pol polyprotein from transposon TNT 1-94 OS=Nicotiana tabacum PE=2 SV=1	vvi:100245431/2e-50/uncharacterized LOC100245431; K05387 glutamate receptor, ionotropic, plant	NA	PTHR11439:SF127/1.4E-28/--	NA
Unigene21216_All	1505	0.361866	25.1481	6.11885	9.54052e-05	0.000681355	Up	gi|313184289|emb|CBL94154.1|/1.31971e-68/putative polyprotein (retrotrasposon protein) [Malus domestica]	NA	sp|P93293|M300_ARATH/5e-08/Uncharacterized mitochondrial protein AtMg00300 OS=Arabidopsis thaliana GN=AtMg00300 PE=4 SV=1	egr:104427482/2e-27/uncharacterized LOC104427482; K14794 ribosomal RNA-processing protein 12	NA	PF14244/1.3E-28/gag-polypeptide of LTR copia-type	NA
CL8173.Contig1_All	2176	15.5284	286.832	4.20723	9.53437e-05	0.000680962	Up	gi|698494465|ref|XP_009793428.1|/0/PREDICTED: protein ECERIFERUM 1-like [Nicotiana sylvestris]	gi|409189948|gb|JQ351620.1|/4e-42/Senecio aethnensis x Senecio chrysanthemifolius isolate 61_H_Sap2s108_1 sterol desaturase-like protein gene, partial cds	sp|F4HVY0|CER1_ARATH/0.0/Protein ECERIFERUM 1 OS=Arabidopsis thaliana GN=CER1 PE=1 SV=1	tcc:TCM_042351/0.0/Fatty acid hydroxylase superfamily isoform 1; K15404 aldehyde decarbonylase [EC:4.1.99.5]	CC1671/1e-11/---	PF04116/9.4E-15/Fatty acid hydroxylase superfamily	biological_process:GO:0006633//fatty acid biosynthetic process;GO:0055114//oxidation-reduction process;cellular_component:GO:0016021//integral component of membrane;molecular_function:GO:0005506//iron ion binding;GO:0016491//oxidoreductase activity;
Unigene23261_All	1560	0.5279	14.9521	4.82394	9.51541e-05	0.000679655	Up	gi|565344878|ref|XP_006339530.1|/2.86322e-20/PREDICTED: NAD-dependent malic enzyme 59 kDa isoform, mitochondrial-like [Solanum tuberosum]	gi|332189094|gb|CP002684.1|/2e-12/Arabidopsis thaliana chromosome 1 sequence	sp|P37225|MAON_SOLTU/4e-22/NAD-dependent malic enzyme 59 kDa isoform, mitochondrial OS=Solanum tuberosum PE=1 SV=1	sot:102581802/5e-21/NAD-ME; NAD-dependent malic enzyme 59 kDa isoform, mitochondrial-like; K00028 malate dehydrogenase (decarboxylating) [EC:1.1.1.39]	NA	NA	molecular_function:GO:0016491//oxidoreductase activity;
CL8115.Contig3_All	1117	36.8562	8.28381	-2.15354	9.49889e-05	0.000678567	Down	gi|258547202|gb|ACV74250.1|/8.27219e-66/EXTRAPETALS [Petunia x hybrida] &gt;gi|267850663|gb|ACY82403.1| MADS-box protein 20 [Petunia x hybrida]	gi|283549540|emb|FM956487.1|/2e-24/Withania somnifera mRNA for MADS domain MPF2-like transcription factor (b206 gene)	sp|Q9FUY6|JOIN_SOLLC/7e-67/MADS-box protein JOINTLESS OS=Solanum lycopersicum GN=J PE=1 SV=1	smo:SELMODRAFT_450818/2e-32/MADS6-1; MADS-domain transcription factor; K09264 MADS-box transcription factor, plant	YBR182c/8e-13/---	SM00432/2.8E-36/--	biological_process:GO:0006355//regulation of transcription, DNA-templated;cellular_component:GO:0005634//nucleus;molecular_function:GO:0003677//DNA binding;GO:0003700//sequence-specific DNA binding transcription factor activity;GO:0046983//protein dimerization activity;
CL10141.Contig1_All	1031	0.552847	15.4372	4.80338	9.4951e-05	0.000678342	Up	gi|596203361|ref|XP_007223746.1|/2.74633e-78/hypothetical protein PRUPE_ppa010512mg [Prunus persica] &gt;gi|645233678|ref|XP_008223460.1| PREDICTED: methyltransferase-like protein 13 [Prunus mume] &gt;gi|462420682|gb|EMJ24945.1| hypothetical protein PRUPE_ppa010512mg [Prunus persica]	gi|470122124|ref|XM_004297052.1|/9e-17/PREDICTED: Fragaria vesca subsp. vesca methyltransferase-like protein 13-like (LOC101291422), mRNA	NA	obr:102704706/8e-42/decapping nuclease DXO homolog, chloroplastic-like; K14845 RAT1-interacting protein	NA	PTHR12176:SF11/1.1E-70/--	biological_process:GO:0032259//methylation;molecular_function:GO:0008168//methyltransferase activity;
CL14221.Contig1_All	1524	8.08191	55.0881	2.76897	9.46763e-05	0.000676473	Up	gi|661895896|emb|CDP00474.1|/0/unnamed protein product [Coffea canephora]	gi|470122345|ref|XM_004297156.1|/1e-47/PREDICTED: Fragaria vesca subsp. vesca uncharacterized LOC101300715 (LOC101300715), mRNA	sp|Q0J709|UP12_ORYSJ/1e-06/Unknown protein DS12 from 2D-PAGE of leaf, chloroplastic OS=Oryza sativa subsp. japonica GN=Os08g0242700 PE=4 SV=2	mdm:103415977/1e-14/GTP-binding protein At2g22870-like; K03978 GTP-binding protein	SMc01124/4e-07/---	PS51671/10.295/ACT domain profile.	NA
Unigene10262_All	1203	156.291	937.569	2.58469	9.46198e-05	0.000676161	Up	gi|39841268|gb|AAR31144.1|/0/(+)-germacrene D synthase [Solidago canadensis]	gi|39841267|gb|AY397644.1|/0.0/Solidago canadensis (+)-germacrene D synthase mRNA, complete cds	sp|I6QPS5|TPS5_MATRE/2e-125/(-)-germacrene D synthase OS=Matricaria recutita PE=1 SV=1	vvi:100257265/4e-87/(E)-beta-caryophyllene synthase; K15803 (-)-germacrene D synthase [EC:4.2.3.22 4.2.3.75]	NA	PTHR31225:SF1/9.8E-104/--	NA
CL5758.Contig5_All	606	0.251754	15.7682	5.96887	9.44326e-05	0.000674874	Up	gi|643728850|gb|KDP36787.1|/2.61817e-32/hypothetical protein JCGZ_08078 [Jatropha curcas]	NA	sp|Q8GXZ3|Y5102_ARATH/3e-28/Serine/threonine-protein kinase At5g01020 OS=Arabidopsis thaliana GN=At5g01020 PE=1 SV=1	pmum:103336671/1e-30/probable serine/threonine-protein kinase NAK; K04733 interleukin-1 receptor-associated kinase 4 [EC:2.7.11.1]	NA	PTHR24420/3.4E-43/--	NA
CL7752.Contig1_All	1115	16.5667	0.273276	-5.92178	9.44333e-05	0.000674874	Down	gi|720074605|ref|XP_010279073.1|/9.25694e-09/PREDICTED: transcription factor GTE4 [Nelumbo nucifera]	NA	NA	NA	NA	NA	NA
CL1617.Contig3_All	1558	28.0797	3.22027	-3.12428	9.44123e-05	0.000674816	Down	gi|359473627|ref|XP_002265303.2|/5.11799e-104/PREDICTED: uncharacterized protein LOC100266712 [Vitis vinifera] &gt;gi|297738186|emb|CBI27387.3| unnamed protein product [Vitis vinifera]	gi|470118836|ref|XM_004295480.1|/2e-09/PREDICTED: Fragaria vesca subsp. vesca DDB1- and CUL4-associated factor 4-like (LOC101290845), mRNA	NA	vvi:100266712/9e-105/uncharacterized LOC100266712; K11799 WD repeat-containing protein 21A	NA	PTHR19845:SF2/1.2E-24/--	NA
CL5955.Contig2_All	832	16.5863	0.273667	-5.92143	9.43526e-05	0.000674435	Down	NA	NA	NA	NA	NA	NA	NA
CL14749.Contig10_All	461	16.531	0.628951	-4.71609	9.43231e-05	0.000674316	Down	NA	NA	NA	NA	NA	NA	NA
CL3076.Contig6_All	959	0.226848	13.9932	5.94685	9.43135e-05	0.000674294	Up	gi|698946237|gb|AIU34464.1|/5.84183e-123/putative beta-galactosidase 1 precursor, partial [Taraxacum brevicorniculatum]	gi|525313651|ref|NM_001279173.1|/1e-123/Cicer arietinum beta-galactosidase 1-like (LOC101506247), mRNA >gi|316995680|emb|AJ006771.2| Cicer arietinum mRNA for beta-galactosidase precursor (bgal gene)	sp|Q9SCW1|BGAL1_ARATH/5e-117/Beta-galactosidase 1 OS=Arabidopsis thaliana GN=BGAL1 PE=1 SV=1	pxb:103943992/4e-113/beta-galactosidase; K12309 beta-galactosidase [EC:3.2.1.23]	XF0840/4e-26/---	NA	biological_process:GO:0005975//carbohydrate metabolic process;molecular_function:GO:0030246//carbohydrate binding;GO:0004565//beta-galactosidase activity;
CL158.Contig1_All	2757	237.254	55.3256	-2.10041	9.42083e-05	0.000673588	Down	gi|661891392|emb|CDP05274.1|/0/unnamed protein product [Coffea canephora]	gi|147777058|emb|AM456906.2|/5e-36/Vitis vinifera contig VV78X030623.6, whole genome shotgun sequence	sp|Q9STJ8|Y4539_ARATH/0.0/Receptor-like serine/threonine-protein kinase At4g25390 OS=Arabidopsis thaliana GN=At4g25390 PE=2 SV=1	tcc:TCM_001736/1e-38/Kinase superfamily protein; K04733 interleukin-1 receptor-associated kinase 4 [EC:2.7.11.1]	ECU01g0630/6e-10/---	SM00220/2.5E-19/Serine/Threonine protein kinases, catalytic domain	NA
CL2379.Contig8_All	2275	5.27085	38.2192	2.85819	9.41945e-05	0.00067355	Up	gi|698469253|ref|XP_009783538.1|/0/PREDICTED: probable glycosyltransferase At5g25310 [Nicotiana sylvestris] &gt;gi|698469257|ref|XP_009783539.1| PREDICTED: probable glycosyltransferase At5g25310 [Nicotiana sylvestris]	gi|359496493|ref|XM_002269423.2|/6e-35/PREDICTED: Vitis vinifera probable glycosyltransferase At5g03795-like (LOC100263062), mRNA	sp|Q9FFN2|GLYT3_ARATH/2e-89/Probable glycosyltransferase At5g03795 OS=Arabidopsis thaliana GN=At5g03795 PE=3 SV=2	atr:18446374/3e-80/probable glycosyltransferase At5g20260; K18789 xylogalacturonan beta-1,3-xylosyltransferase [EC:2.4.2.41]	NA	PTHR11062/5.9E-211/--	cellular_component:GO:0016021//integral component of membrane;
CL3321.Contig5_All	1385	16.8146	0.275358	-5.93227	9.41966e-05	0.00067355	Down	gi|565386359|ref|XP_006358986.1|/3.43653e-107/PREDICTED: zeaxanthin epoxidase, chloroplastic-like [Solanum tuberosum]	gi|359475015|ref|XM_003631521.1|/2e-09/PREDICTED: Vitis vinifera 3-hydroxybenzoate 6-hydroxylase 1-like (LOC100258960), mRNA	sp|C3VEQ2|ZEP_ONCHC/3e-12/Zeaxanthin epoxidase, chloroplastic OS=Oncidium hybrid cultivar GN=ZEP PE=2 SV=1	cmo:103503469/2e-15/uncharacterized LOC103503469; K00480 salicylate hydroxylase [EC:1.14.13.1]	PA3328/1e-13/---	NA	NA
CL2190.Contig1_All	755	0.23095	14.199	5.94207	9.41785e-05	0.000673512	Up	gi|590709168|ref|XP_007048479.1|/9.21096e-16/Farnesylcysteine lyase [Theobroma cacao] &gt;gi|508700740|gb|EOX92636.1| Farnesylcysteine lyase [Theobroma cacao]	NA	sp|P57681|PCYOX_ARATH/2e-15/Farnesylcysteine lyase OS=Arabidopsis thaliana GN=FLCY PE=1 SV=1	tcc:TCM_001552/2e-16/Farnesylcysteine lyase; K05906 prenylcysteine oxidase / farnesylcysteine lyase [EC:1.8.3.5 1.8.3.6]	NA	NA	biological_process:GO:0009738//abscisic acid-activated signaling pathway;GO:0030327//prenylated protein catabolic process;GO:0055114//oxidation-reduction process;GO:0030328//prenylcysteine catabolic process;GO:0045338//farnesyl diphosphate metabolic process;cellular_component:GO:0005774//vacuolar membrane;molecular_function:GO:0001735//prenylcysteine oxidase activity;GO:0016829//lyase activity;
Unigene3573_All	1078	0.236027	14.584	5.94929	9.41495e-05	0.000673351	Up	gi|566164055|ref|XP_006386102.1|/4.76844e-09/hypothetical protein POPTR_0003s22110g [Populus trichocarpa] &gt;gi|550343760|gb|ERP63899.1| hypothetical protein POPTR_0003s22110g [Populus trichocarpa]	NA	NA	NA	NA	NA	NA
CL2308.Contig2_All	1104	0.253174	15.9768	5.97971	9.41259e-05	0.000673275	Up	gi|89257448|gb|ABD64940.1|/2.17061e-18/hypothetical protein 24.t00018 [Brassica oleracea]	NA	sp|Q9FHE1|GSTT3_ARATH/8e-13/Glutathione S-transferase T3 OS=Arabidopsis thaliana GN=GSTT3 PE=2 SV=1	brp:103837805/4e-07/thioredoxin reductase 2-like; K00384 thioredoxin reductase (NADPH) [EC:1.8.1.9]	NA	NA	NA
CL7246.Contig3_All	634	0.234627	14.5154	5.95107	9.41253e-05	0.000673275	Up	gi|661881905|emb|CDP14428.1|/4.13356e-47/unnamed protein product [Coffea canephora]	gi|218963722|gb|EU927297.1|/1e-08/Olea europaea Ole e 12.01 allergen mRNA, complete cds	sp|P52577|IFRH_ARATH/3e-44/Isoflavone reductase homolog P3 OS=Arabidopsis thaliana GN=At1g75280 PE=2 SV=1	cit:102621411/2e-20/leucoanthocyanidin reductase-like; K13081 leucoanthocyanidin reductase [EC:1.17.1.3]	NA	PF05368/6.7E-23/NmrA-like family	NA
CL3105.Contig3_All	1080	56.9564	10.4936	-2.44035	9.40848e-05	0.000673072	Down	gi|37993655|gb|AAR06913.1|/7.44855e-149/UDP-glycosyltransferase 85A8 [Stevia rebaudiana]	gi|37993654|gb|AY345975.1|/1e-103/Stevia rebaudiana UDP-glycosyltransferase 85A8 mRNA, complete cds	sp|Q9LMF0|U85A5_ARATH/2e-110/UDP-glycosyltransferase 85A5 OS=Arabidopsis thaliana GN=UGT85A5 PE=2 SV=1	bdi:100843904/8e-65/cyanohydrin beta-glucosyltransferase-like; K13030 cyanohydrin beta-glucosyltransferase [EC:2.4.1.85]	NA	NA	biological_process:GO:0008152//metabolic process;molecular_function:GO:0016758//transferase activity, transferring hexosyl groups;
Unigene18940_All	734	18.4363	0.293688	-5.97212	9.4005e-05	0.000672593	Down	gi|566151156|ref|XP_006369596.1|/5.10697e-08/hypothetical protein POPTR_0001s26690g, partial [Populus trichocarpa] &gt;gi|550348252|gb|ERP66165.1| hypothetical protein POPTR_0001s26690g, partial [Populus trichocarpa]	gi|237823064|gb|AC217582.2|/6e-08/Oryza punctata clone OP__Ba0071K23, complete sequence	sp|Q9SN46|LRX5_ARATH/3e-08/Leucine-rich repeat extensin-like protein 5 OS=Arabidopsis thaliana GN=LRX5 PE=2 SV=2	pxb:103956400/2e-06/transcription initiation factor TFIID subunit 12; K03126 transcription initiation factor TFIID subunit 12	NA	NA	NA
CL2808.Contig3_All	1145	18.4167	0.29328	-5.97259	9.39493e-05	0.000672241	Down	gi|657404627|gb|AES61845.2|/6.2223e-24/serine/threonine-protein phosphatase [Medicago truncatula]	gi|357442632|ref|XM_003591546.1|/2e-15/Medicago truncatula Serine/threonine protein phosphatase (MTR_1g089370) mRNA, complete cds	sp|Q8L7U5|BSL1_ARATH/2e-23/Serine/threonine-protein phosphatase BSL1 OS=Arabidopsis thaliana GN=BSL1 PE=1 SV=2	mtr:MTR_1g089270/1e-24/Serine/threonine protein phosphatase; K01090 protein phosphatase [EC:3.1.3.16]	YER133w/7e-07/---	PTHR11668/1.4E-27/--	biological_process:GO:0006470//protein dephosphorylation;GO:0009742//brassinosteroid mediated signaling pathway;molecular_function:GO:0046872//metal ion binding;GO:0004721//phosphoprotein phosphatase activity;
Unigene8132_All	836	8.03195	34.098	2.08587	9.38278e-05	0.000671417	Up	gi|460406771|ref|XP_004248833.1|/3.57907e-06/PREDICTED: E3 ubiquitin-protein ligase RING1-like [Solanum lycopersicum] &gt;gi|723736962|ref|XP_010327515.1| PREDICTED: E3 ubiquitin-protein ligase RING1-like [Solanum lycopersicum]	NA	NA	NA	NA	NA	NA
CL8458.Contig1_All	636	17.4853	0.644724	-4.76131	9.38277e-05	0.000671417	Down	NA	NA	NA	NA	NA	NA	NA
CL146.Contig6_All	3809	73.7134	17.3566	-2.08645	9.37763e-05	0.000671153	Down	gi|449521840|ref|XP_004167937.1|/0/PREDICTED: 65-kDa microtubule-associated protein 6-like [Cucumis sativus]	gi|77998120|gb|DQ229111.1|/1e-111/Zinnia elegans microtubule-associated protein MAP65-2 mRNA, partial cds	sp|Q9SIS3|MA656_ARATH/0.0/65-kDa microtubule-associated protein 6 OS=Arabidopsis thaliana GN=MAP65-6 PE=1 SV=1	csv:101208264/0.0/65-kDa microtubule-associated protein 6; K16732 protein regulator of cytokinesis 1	NA	PF03999/1.6E-65/Microtubule associated protein (MAP65/ASE1 family)	biological_process:GO:0000226//microtubule cytoskeleton organization;GO:0000910//cytokinesis;molecular_function:GO:0008017//microtubule binding;
CL593.Contig2_All	2849	67.8738	11.8262	-2.52087	9.37663e-05	0.000671153	Down	gi|590580725|ref|XP_007014151.1|/2.18715e-68/Serine/threonine protein kinase, putative isoform 5 [Theobroma cacao] &gt;gi|590580729|ref|XP_007014152.1| Serine/threonine protein kinase, putative isoform 5 [Theobroma cacao] &gt;gi|508784514|gb|EOY31770.1| Serine/threonine protein kinase, putative isoform 5 [Theobroma cacao] &gt;gi|508784515|gb|EOY31771.1| Serine/threonine protein kinase, putative i…	gi|430218472|gb|KC190108.1|/5e-27/Brassica napus mitogen-activated protein kinase kinase kinase Raf35.1 (Raf35.1) mRNA, complete cds	sp|Q05609|CTR1_ARATH/9e-12/Serine/threonine-protein kinase CTR1 OS=Arabidopsis thaliana GN=CTR1 PE=1 SV=1	mdm:103413520/4e-13/clustered mitochondria protein homolog; K03255 protein TIF31	YAR019c/2e-07/---	NA	biological_process:GO:0006468//protein phosphorylation;molecular_function:GO:0004674//protein serine/threonine kinase activity;GO:0005524//ATP binding;
CL7952.Contig1_All	790	179.447	22.4433	-2.9992	9.37781e-05	0.000671153	Down	gi|158828252|gb|ABW81129.1|/3.42655e-21/unknown [Boechera divaricarpa]	gi|147840421|emb|AM475087.2|/2e-11/Vitis vinifera contig VV78X245166.11, whole genome shotgun sequence	NA	NA	NA	NA	cellular_component:GO:0016021//integral component of membrane;
CL5961.Contig7_All	7479	7.15441	139.056	4.28068	9.34415e-05	0.000668927	Up	NA	NA	NA	NA	NA	NA	NA
CL553.Contig1_All	1028	17.5044	0.645614	-4.7609	9.34068e-05	0.000668724	Down	gi|397771300|gb|AFO64616.1|/6.35137e-86/cytochrome P450 mono-oxygenase [Artemisia annua]	gi|397771299|gb|JN594505.1|/9e-20/Artemisia annua cytochrome P450 mono-oxygenase (CYP06) mRNA, complete cds	sp|H2DH21|C7A29_PANGI/5e-81/Cytochrome P450 CYP72A219 OS=Panax ginseng PE=2 SV=1	csv:101207867/5e-64/cytochrome P450 CYP72A219; K07426 cytochrome P450, family 4, subfamily B, polypeptide 1 [EC:1.14.14.1]	alr4766/4e-07/---	PTHR24282/1.0E-115/--	NA
Unigene44663_All	1133	1.18215	16.8578	3.83393	9.33651e-05	0.000668471	Up	gi|473898233|gb|EMS49058.1|/8.77249e-92/Isovaleryl-CoA dehydrogenase, mitochondrial [Triticum urartu]	gi|359479064|ref|XM_002284981.2|/7e-64/PREDICTED: Vitis vinifera isovaleryl-CoA dehydrogenase 1, mitochondrial-like (LOC100265639), mRNA	sp|Q75IM9|IVD_ORYSJ/8e-88/Isovaleryl-CoA dehydrogenase, mitochondrial OS=Oryza sativa subsp. japonica GN=Os05g0125500 PE=2 SV=2	gmx:100794259/5e-90/isovaleryl-CoA dehydrogenase, mitochondrial-like; K00253 isovaleryl-CoA dehydrogenase [EC:1.3.8.4]	BMEI1923/2e-71/---	NA	NA
CL11544.Contig1_All	619	16.4986	0.271442	-5.92555	9.31984e-05	0.000667369	Down	gi|702432083|ref|XP_010069122.1|/8.93323e-19/PREDICTED: protein LIGHT-DEPENDENT SHORT HYPOCOTYLS 4-like [Eucalyptus grandis] &gt;gi|629091371|gb|KCW57366.1| hypothetical protein EUGRSUZ_H00151 [Eucalyptus grandis]	gi|48056732|gb|AC149426.1|/3e-12/Populus trichocarpa clone Pop1-053A03, complete sequence	sp|Q9LW68|LSH4_ARATH/2e-20/Protein LIGHT-DEPENDENT SHORT HYPOCOTYLS 4 OS=Arabidopsis thaliana GN=LSH4 PE=1 SV=1	NA	NA	NA	NA
CL12260.Contig3_All	887	31.5048	1.53524	-4.35903	9.31543e-05	0.000667144	Down	gi|590688676|ref|XP_007043016.1|/2.81206e-08/Sulfate transporter 1,3 isoform 1 [Theobroma cacao] &gt;gi|590688684|ref|XP_007043018.1| Sulfate transporter 1,3 isoform 1 [Theobroma cacao] &gt;gi|590688687|ref|XP_007043019.1| Sulfate transporter 1,3 isoform 1 [Theobroma cacao] &gt;gi|508706951|gb|EOX98847.1| Sulfate transporter 1,3 isoform 1 [Theobroma cacao] &gt;gi|508706953|gb|EOX98849.1| Sulfate …	gi|224063196|ref|XM_002301000.1|/1e-12/Populus trichocarpa high affinity sulfate transporter family protein (POPTR_0002s09310g) mRNA, complete cds	sp|Q9SAY1|SUT11_ARATH/3e-09/Sulfate transporter 1.1 OS=Arabidopsis thaliana GN=SULTR1;1 PE=1 SV=2	tcc:TCM_007527/5e-09/Sulfate transporter 1,3 isoform 1; K17470 sulfate transporter 1, high-affinity	NA	NA	NA
Unigene21899_All	1108	1.47157	17.6884	3.58737	9.31099e-05	0.000666932	Up	gi|643703823|gb|KDP20887.1|/3.24974e-22/hypothetical protein JCGZ_21358 [Jatropha curcas]	NA	sp|Q501G5|FB250_ARATH/6e-13/F-box protein At5g03100 OS=Arabidopsis thaliana GN=At5g03100 PE=2 SV=1	NA	NA	NA	NA
Unigene1399_All	596	39.7737	5.30633	-2.90603	9.30802e-05	0.000666796	Down	gi|604314500|gb|EYU27237.1|/1.06658e-14/hypothetical protein MIMGU_mgv1a017585mg [Erythranthe guttata]	NA	sp|O82337|AGP16_ARATH/3e-11/Arabinogalactan peptide 16 OS=Arabidopsis thaliana GN=AGP16 PE=1 SV=1	NA	NA	NA	cellular_component:GO:0016021//integral component of membrane;
Unigene37507_All	660	1.23971	21.0303	4.0844	9.30522e-05	0.000666641	Up	gi|674927321|emb|CDY06100.1|/5.45673e-08/BnaA09g36800D [Brassica napus]	gi|147832640|emb|AM467993.2|/1e-11/Vitis vinifera contig VV78X134244.5, whole genome shotgun sequence	NA	NA	NA	NA	NA
Unigene37980_All	1498	0.906015	18.424	4.34591	9.29818e-05	0.000666228	Up	gi|661889214|emb|CDP07183.1|/3.89779e-144/unnamed protein product [Coffea canephora]	gi|470109979|ref|XM_004291217.1|/2e-28/PREDICTED: Fragaria vesca subsp. vesca auxin-induced protein 5NG4-like (LOC101303185), mRNA	sp|Q8W4R9|WTR35_ARATH/1e-131/WAT1-related protein At4g19185 OS=Arabidopsis thaliana GN=At4g19185 PE=2 SV=1	pda:103722777/5e-45/probable fructose-bisphosphate aldolase 3, chloroplastic; K01623 fructose-bisphosphate aldolase, class I [EC:4.1.2.13]	APE1345/8e-06/---	NA	cellular_component:GO:0016020//membrane;
CL10148.Contig1_All	678	0.241017	15.249	5.98343	9.29316e-05	0.000665913	Up	gi|661881258|emb|CDP15005.1|/8.36781e-44/unnamed protein product [Coffea canephora]	gi|225317450|dbj|AK329017.1|/6e-20/Solanum lycopersicum cDNA, clone: LEFL3080E24, HTC in root	NA	NA	NA	PTHR14154/4.0E-54/--	biological_process:GO:0006850//mitochondrial pyruvate transport;cellular_component:GO:0016021//integral component of membrane;GO:0005743//mitochondrial inner membrane;
CL6138.Contig2_All	536	16.8838	0.2762	-5.93378	9.27258e-05	0.000664484	Down	NA	NA	NA	NA	NA	NA	NA
Unigene6694_All	1071	16.8838	0.2762	-5.93378	9.27258e-05	0.000664484	Down	gi|698545533|ref|XP_009767419.1|/6.64496e-09/PREDICTED: uncharacterized protein LOC104218587 [Nicotiana sylvestris]	gi|508737278|dbj|AB724098.1|/1e-06/Solidago canadensis var. scabra DNA, microsatellite:Salt3	NA	NA	NA	NA	NA
CL6266.Contig6_All	1668	0.480083	36.2499	6.23855	9.26989e-05	0.000664383	Up	gi|698474525|ref|XP_009784713.1|/3.79832e-137/PREDICTED: trihelix transcription factor GT-4 [Nicotiana sylvestris]	gi|332189094|gb|CP002684.1|/6e-16/Arabidopsis thaliana chromosome 1 sequence	sp|Q9FX53|TGT1_ARATH/1e-116/Trihelix transcription factor GT-1 OS=Arabidopsis thaliana GN=GT-1 PE=1 SV=1	NA	NA	SM00717/0.0041/SANT SWI3, ADA2, N-CoR and TFIIIB'' DNA-binding domains	NA
CL5317.Contig1_All	1411	0.334163	22.7958	6.09207	9.26001e-05	0.000663765	Up	gi|661884337|emb|CDP12254.1|/4.23665e-44/unnamed protein product [Coffea canephora]	gi|224923057|gb|AC235293.1|/8e-24/Glycine max strain Williams 82 clone GM_WBb0059D15, complete sequence	sp|Q6EU30|Y2835_ORYSJ/5e-43/B3 domain-containing protein Os02g0683500 OS=Oryza sativa subsp. japonica GN=Os02g0683500 PE=2 SV=1	sot:102584696/5e-30/AP2/ERF and B3 domain-containing transcription repressor TEM1-like; K09287 RAV-like factor	NA	PTHR31140/2.6E-61/--	biological_process:GO:0006355//regulation of transcription, DNA-templated;cellular_component:GO:0005634//nucleus;molecular_function:GO:0003677//DNA binding;
CL5199.Contig12_All	1143	0.285327	19.3547	6.08392	9.25529e-05	0.000663472	Up	gi|596290716|ref|XP_007226224.1|/5.94635e-71/hypothetical protein PRUPE_ppa016591mg [Prunus persica] &gt;gi|462423160|gb|EMJ27423.1| hypothetical protein PRUPE_ppa016591mg [Prunus persica]	gi|470149433|ref|XM_004310195.1|/4e-22/PREDICTED: Fragaria vesca subsp. vesca uncharacterized LOC101314536 (LOC101314536), mRNA	NA	NA	NA	NA	NA
Unigene3558_All	1413	20.5214	105.939	2.36803	9.25003e-05	0.00066314	Up	gi|719989928|ref|XP_010252803.1|/3.32788e-139/PREDICTED: phosphatidylinositol/phosphatidylcholine transfer protein SFH2-like [Nelumbo nucifera]	gi|166977546|gb|EU373026.1|/1e-44/Gossypium hirsutum gland development related protein 34-like mRNA, complete sequence	sp|F4JVA9|SFH2_ARATH/4e-21/Phosphatidylinositol/phosphatidylcholine transfer protein SFH2 OS=Arabidopsis thaliana GN=SFH2 PE=2 SV=1	aly:ARALYDRAFT_312479/3e-07/F10B6.22; K00133 aspartate-semialdehyde dehydrogenase [EC:1.2.1.11]	NA	SM00516/4.8E-36/Domain in homologues of a S. cerevisiae phosphatidylinositol transfer protein (Sec14p)	NA
CL6946.Contig1_All	823	8.2347	41.5153	2.33386	9.23543e-05	0.000662139	Up	gi|224099925|ref|XP_002311676.1|/1.22473e-43/hypothetical protein POPTR_0008s16780g [Populus trichocarpa] &gt;gi|118483982|gb|ABK93878.1| unknown [Populus trichocarpa] &gt;gi|222851496|gb|EEE89043.1| hypothetical protein POPTR_0008s16780g [Populus trichocarpa]	gi|47106020|gb|BT014605.1|/1e-55/Lycopersicon esculentum clone 134085R, mRNA sequence	sp|P58728|SF3BB_ARATH/1e-44/Uncharacterized protein At4g14342 OS=Arabidopsis thaliana GN=At4g14342 PE=3 SV=1	atr:105421083/1e-44/uncharacterized protein At4g14342; K12832 splicing factor 3B subunit 5	NA	PTHR20978:SF0/3.1E-55/--	biological_process:GO:0000398//mRNA splicing, via spliceosome;cellular_component:GO:0005686//U2 snRNP;GO:0005689//U12-type spliceosomal complex;GO:0071011//precatalytic spliceosome;
CL11997.Contig2_All	1851	2.93944	36.0406	3.61601	9.23281e-05	0.000662042	Up	NA	gi|147789532|emb|AM448710.2|/2e-06/Vitis vinifera contig VV78X136126.9, whole genome shotgun sequence	NA	NA	NA	NA	NA
CL3523.Contig3_All	1806	3.73581	41.4042	3.47029	9.22633e-05	0.000661623	Up	gi|698562147|ref|XP_009772327.1|/1.29318e-176/PREDICTED: DNA/RNA-binding protein KIN17 [Nicotiana sylvestris]	gi|199580291|gb|AC189592.2|/4e-54/Brassica rapa subsp. pekinensis clone KBrH013K13, complete sequence	sp|Q9C801|MOS2_ARATH/2e-14/Protein MOS2 OS=Arabidopsis thaliana GN=MOS2 PE=2 SV=1	jcu:105628998/7e-176/DNA/RNA-binding protein KIN17; K13102 DNA/RNA-binding protein KIN17	NA	NA	NA
Unigene22486_All	797	0.225606	13.8344	5.93831	9.21181e-05	0.000660668	Up	gi|697155856|ref|XP_009586670.1|/7.7805e-08/PREDICTED: mitochondrial phosphate carrier protein 1, mitochondrial-like isoform X3 [Nicotiana tomentosiformis]	gi|285693482|gb|AC239778.1|/2e-08/Solanum tuberosum, complete sequence	sp|Q7DNC3|MPCP1_ARATH/3e-06/Mitochondrial phosphate carrier protein 1, mitochondrial OS=Arabidopsis thaliana GN=MPT1 PE=2 SV=1	sot:102599564/1e-07/mitochondrial phosphate carrier protein 1, mitochondrial-like; K15102 solute carrier family 25 (mitochondrial phosphate transporter), member 3	NA	NA	biological_process:GO:0006810//transport;GO:0006412//translation;cellular_component:GO:0016021//integral component of membrane;molecular_function:GO:0003735//structural constituent of ribosome;
CL8350.Contig2_All	505	0.225606	13.8344	5.93831	9.21181e-05	0.000660668	Up	NA	NA	NA	NA	NA	NA	NA
CL13741.Contig2_All	898	17.6837	0.286348	-5.9485	9.2124e-05	0.000660668	Down	gi|700191226|gb|KGN46430.1|/4.77334e-07/hypothetical protein Csa_6G092520 [Cucumis sativus]	NA	NA	NA	NA	NA	NA
CL14151.Contig1_All	745	87.3143	9.66568	-3.17528	9.19878e-05	0.000659827	Down	gi|568880833|ref|XP_006493311.1|/3.16727e-45/PREDICTED: calcineurin B-like protein 7-like isoform X3 [Citrus sinensis] &gt;gi|568880835|ref|XP_006493312.1| PREDICTED: calcineurin B-like protein 7-like isoform X4 [Citrus sinensis]	gi|526117324|ref|NM_001281064.1|/3e-19/Vitis vinifera calcineurin B-like protein 04 (CBL04), mRNA >gi|229609884|gb|FJ901270.1| Vitis vinifera calcineurin B-like protein 04 (CBL04) mRNA, complete cds	sp|O81223|CNBL4_ARATH/1e-38/Calcineurin B-like protein 4 OS=Arabidopsis thaliana GN=CBL4 PE=1 SV=3	cit:102625423/6e-46/calcineurin B-like protein 7-like; K06268 serine/threonine-protein phosphatase 2B regulatory subunit	YKL190w/9e-06/---	NA	molecular_function:GO:0005509//calcium ion binding;
CL7716.Contig2_All	1431	21.5179	2.12206	-3.342	9.19347e-05	0.000659491	Down	gi|661899297|emb|CDO97291.1|/6.28915e-19/unnamed protein product [Coffea canephora]	NA	sp|P93039|NAT4_ARATH/2e-15/Nucleobase-ascorbate transporter 4 OS=Arabidopsis thaliana GN=NAT4 PE=2 SV=2	sly:101260279/2e-19/nucleobase-ascorbate transporter 4-like; K14611 solute carrier family 23 (nucleobase transporter), member 1/2	NA	PTHR11119:SF34/5.5E-17/--	NA
Unigene8576_All	1651	0.574143	19.4359	5.08117	9.18938e-05	0.000659289	Up	gi|124360116|gb|ABN08132.1|/3.2822e-38/Putative non-LTR retroelement reverse transcriptase, related [Medicago truncatula]	NA	sp|P0C2F6|RNHX1_ARATH/4e-13/Putative ribonuclease H protein At1g65750 OS=Arabidopsis thaliana GN=At1g65750 PE=3 SV=1	mtr:MTR_7g017440/1e-26/DNA-directed RNA polymerase; K10908 DNA-directed RNA polymerase, mitochondrial [EC:2.7.7.6]	NA	PF13966/1.0E-14/zinc-binding in reverse transcriptase	NA
CL9592.Contig6_All	2108	351.291	29.6092	-3.56855	9.17858e-05	0.000658559	Down	gi|558615265|gb|AHA82517.1|/0/neutral/alkaline invertase [Manihot esculenta]	gi|359479381|ref|XM_003632216.1|/0.0/PREDICTED: Vitis vinifera uncharacterized LOC100854602 (LOC100854602), mRNA	sp|Q9LQF2|CINV1_ARATH/3e-167/Alkaline/neutral invertase CINV1 OS=Arabidopsis thaliana GN=CINV1 PE=1 SV=1	sly:101261006/8e-10/ribosomal protein S4, mitochondrial; K02986 small subunit ribosomal protein S4	NA	PF12899/2.1E-215/Alkaline and neutral invertase	biological_process:GO:0048825//cotyledon development;GO:0005982//starch metabolic process;GO:0005987//sucrose catabolic process;cellular_component:GO:0009507//chloroplast;molecular_function:GO:0033926//glycopeptide alpha-N-acetylgalactosaminidase activity;GO:0004575//sucrose alpha-glucosidase activity;
CL2591.Contig5_All	1038	17.8561	82.1739	2.20227	9.17345e-05	0.000658236	Up	gi|590723429|ref|XP_007052181.1|/3.02016e-51/Basic helix-loop-helix DNA-binding superfamily protein isoform 3 [Theobroma cacao] &gt;gi|508704442|gb|EOX96338.1| Basic helix-loop-helix DNA-binding superfamily protein isoform 3 [Theobroma cacao]	gi|134303387|gb|EF469872.1|/8e-11/Helianthus annuus RFLP probe ZVG13 mRNA sequence	sp|Q8GZ38|UNE10_ARATH/2e-29/Transcription factor UNE10 OS=Arabidopsis thaliana GN=UNE10 PE=2 SV=1	NA	NA	NA	NA
Unigene15022_All	510	7.9194	67.9706	3.10145	9.17049e-05	0.000658068	Up	gi|255567965|ref|XP_002524960.1|/2.57193e-25/conserved hypothetical protein [Ricinus communis] &gt;gi|223535795|gb|EEF37457.1| conserved hypothetical protein [Ricinus communis]	gi|445069055|gb|KC147720.1|/6e-07/Gossypium hirsutum GA-stimulated transcript-like protein 6 (GASL6) mRNA, complete cds	sp|P86888|PMLN_PRUPE/3e-25/Peamaclein OS=Prunus persica PE=1 SV=1	NA	NA	PTHR23201/1.2E-17/--	NA
Unigene10351_All	1188	16.8352	0.274819	-5.93686	9.16858e-05	0.000657977	Down	NA	NA	NA	NA	NA	NA	NA
CL2162.Contig1_All	407	31.8333	5.43665	-2.54975	9.14955e-05	0.000656656	Down	NA	gi|502178811|ref|XM_004516267.1|/2e-06/PREDICTED: Cicer arietinum GPN-loop GTPase 2-like (LOC101491553), mRNA	NA	NA	NA	NA	NA
Unigene51814_All	1435	0.829702	15.7603	4.24756	9.14881e-05	0.000656648	Up	gi|695050567|ref|XP_009413276.1|/1.72671e-08/PREDICTED: GTP-binding protein YPTM2-like isoform X1 [Musa acuminata subsp. malaccensis]	gi|123709616|emb|AM478247.1|/1e-16/Vitis vinifera, whole genome shotgun sequence, contig VV78X038347.5, clone ENTAV 115	sp|P16976|YPTM1_MAIZE/2e-08/GTP-binding protein YPTM1 OS=Zea mays GN=YPTM1 PE=2 SV=2	mus:103994609/3e-09/GTP-binding protein YPTM2-like isoform X1; K07874 Ras-related protein Rab-1A	ECU03g1430/5e-07/---	PF00071/7.8E-10/Ras family	NA
CL561.Contig2_All	1745	77.0408	18.1692	-2.08413	9.14119e-05	0.000656145	Down	gi|697126905|ref|XP_009617481.1|/1.64928e-172/PREDICTED: uncharacterized protein LOC104109818 [Nicotiana tomentosiformis]	gi|359478358|ref|XM_003632064.1|/1e-109/PREDICTED: Vitis vinifera uncharacterized LOC100267242, transcript variant 2 (LOC100267242), mRNA	NA	mdm:103420349/1e-08/eukaryotic translation initiation factor 3 subunit C-like; K03252 translation initiation factor 3 subunit C	NA	PF05212/2.4E-132/Protein of unknown function (DUF707)	NA
Unigene29738_All	943	64.1899	7.9701	-3.00968	9.13934e-05	0.000656058	Down	gi|698475711|ref|XP_009785214.1|/4.75999e-97/PREDICTED: uncharacterized protein LOC104233510 [Nicotiana sylvestris]	gi|160959955|emb|CU227913.1|/1e-40/Populus EST from severe drought-stressed leaves	NA	NA	PA4388/1e-09/---	PTHR13343:SF4/1.6E-27/--	biological_process:GO:0055114//oxidation-reduction process;molecular_function:GO:0010181//FMN binding;GO:0016491//oxidoreductase activity;
Unigene26063_All	415	16.5581	0.271942	-5.92809	9.13889e-05	0.000656058	Down	gi|661878202|emb|CDP18031.1|/7.49395e-06/unnamed protein product [Coffea canephora]	NA	NA	NA	NA	NA	NA
CL3667.Contig1_All	932	3501.24	535.954	-2.70768	9.12694e-05	0.000655302	Down	gi|297819314|ref|XP_002877540.1|/1.11905e-14/hypothetical protein ARALYDRAFT_905937 [Arabidopsis lyrata subsp. lyrata] &gt;gi|297323378|gb|EFH53799.1| hypothetical protein ARALYDRAFT_905937 [Arabidopsis lyrata subsp. lyrata]	gi|51535750|dbj|AP004792.3|/3e-07/Oryza sativa Japonica Group genomic DNA, chromosome 6, PAC clone:P0505A04	NA	egu:105053156/9e-08/IAA-alanine resistance protein 1; K14713 solute carrier family 39 (zinc transporter), member 7	PA1297/1e-06/---	NA	NA
CL16300.Contig2_All	1025	17.5018	70.8482	2.01723	9.1226e-05	0.000655035	Up	gi|645219927|ref|XP_008237961.1|/1.61497e-73/PREDICTED: adenylyl-sulfate kinase 3 isoform X4 [Prunus mume]	gi|145359973|ref|NM_127039.3|/1e-34/Arabidopsis thaliana Adenylyl-sulfate kinase 1 mRNA, complete cds	sp|O49204|KAPS_CATRO/1e-72/Adenylyl-sulfate kinase, chloroplastic OS=Catharanthus roseus GN=AKN PE=2 SV=1	pmum:103336640/3e-74/adenylyl-sulfate kinase 1, chloroplastic; K00860 adenylylsulfate kinase [EC:2.7.1.25]	BMEI1754_2/2e-44/---	PTHR11055/3.7E-102/--	NA
CL3697.Contig3_All	1535	2.81709	25.4729	3.17669	9.11566e-05	0.000654582	Up	gi|298204733|emb|CBI25231.3|/1.39996e-104/unnamed protein product [Vitis vinifera]	gi|343796564|gb|JN392753.1|/6e-25/Platycodon grandiflorus hydroxycinnamoyl CoA shikimate/quinate hydroxycinnamoyl transferase (HCT) mRNA, complete cds	sp|Q8GSM7|HST_TOBAC/4e-112/Shikimate O-hydroxycinnamoyltransferase OS=Nicotiana tabacum GN=HST PE=1 SV=1	sot:102588095/3e-110/shikimate O-hydroxycinnamoyltransferase-like; K13065 shikimate O-hydroxycinnamoyltransferase [EC:2.3.1.133]	NA	NA	molecular_function:GO:0016740//transferase activity;
CL9676.Contig4_All	1556	0.805967	34.074	5.40181	9.10575e-05	0.000654043	Up	gi|596142698|ref|XP_007222565.1|/1.80392e-99/hypothetical protein PRUPE_ppa008387mg [Prunus persica] &gt;gi|462419501|gb|EMJ23764.1| hypothetical protein PRUPE_ppa008387mg [Prunus persica]	gi|386307234|gb|JN010436.1|/7e-40/Salvia miltiorrhiza bHLH1 protein mRNA, complete cds	sp|Q9CAA4|BIM2_ARATH/1e-80/Transcription factor BIM2 OS=Arabidopsis thaliana GN=BIM2 PE=1 SV=1	mus:103985843/2e-10/transcription factor PIF3-like isoform X1; K12126 phytochrome-interacting factor 3	YPR042c/1e-07/---	PS50888/16.317/Myc-type, basic helix-loop-helix (bHLH) domain profile.	NA
CL4486.Contig4_All	870	18.5782	1.36181	-3.77002	9.09952e-05	0.000653709	Down	NA	NA	NA	NA	NA	NA	NA
CL900.Contig11_All	1979	46.592	9.15801	-2.34697	9.09477e-05	0.00065344	Down	NA	gi|430802665|gb|JQ753073.1|/4e-08/Camellia sinensis alpha-glucosidase mRNA, complete cds	NA	NA	NA	NA	NA
CL203.Contig4_All	745	420.56	96.2596	-2.12731	9.09349e-05	0.000653393	Down	gi|595333704|gb|AHM26863.1|/3.49372e-52/late embryogenesis abundant protein [Saussurea involucrata]	NA	sp|P46519|LEA14_SOYBN/2e-50/Desiccation protectant protein Lea14 homolog OS=Glycine max PE=2 SV=1	NA	NA	SM00769/3.1E-29/Water Stress and Hypersensitive response	NA
CL1028.Contig2_All	765	16.5386	0.271372	-5.92942	9.09184e-05	0.000653319	Down	NA	NA	NA	NA	NA	NA	NA
CL12543.Contig1_All	704	0.240486	14.9995	5.96282	9.08762e-05	0.000653061	Up	gi|604348472|gb|EYU46627.1|/1.01868e-10/hypothetical protein MIMGU_mgv1a015057mg [Erythranthe guttata]	NA	NA	NA	NA	NA	NA
Unigene49044_All	946	19.5103	1.01975	-4.25795	9.08241e-05	0.000652731	Down	NA	NA	NA	NA	NA	NA	NA
Unigene9131_All	440	17.2362	0.643797	-4.74269	9.07578e-05	0.000652344	Down	gi|641830451|gb|KDO49539.1|/1.98062e-06/hypothetical protein CISIN_1g012885mg [Citrus sinensis]	NA	sp|Q9LMU1|EGY3_ARATH/4e-06/Probable zinc metallopeptidase EGY3, chloroplastic OS=Arabidopsis thaliana GN=EGY3 PE=2 SV=1	NA	NA	NA	NA
CL3704.Contig5_All	1445	81.5366	8.40337	-3.27841	9.06725e-05	0.000651776	Down	gi|661885821|emb|CDP10438.1|/1.47028e-132/unnamed protein product [Coffea canephora]	gi|514708891|ref|XM_004951594.1|/3e-08/PREDICTED: Setaria italica BRCA1-associated protein-like (LOC101777195), transcript variant X3, mRNA	NA	pmum:103321346/1e-131/BRCA1-associated protein-like; K10632 BRCA1-associated protein [EC:2.3.2.27]	NA	NA	molecular_function:GO:0046872//metal ion binding;
CL3936.Contig4_All	1016	17.7039	0.286064	-5.95159	9.04725e-05	0.000650428	Down	NA	gi|349720358|emb|FQ381605.1|/3e-07/Vitis vinifera clone SS0ABP1YC12	NA	NA	NA	NA	NA
CL10864.Contig2_All	1600	24.7898	2.51023	-3.30386	9.02949e-05	0.000649239	Down	gi|661897337|emb|CDO99049.1|/0/unnamed protein product [Coffea canephora]	gi|357480850|ref|XM_003610663.1|/8e-09/Medicago truncatula Heat shock 70 kDa protein (MTR_5g006180) mRNA, complete cds	sp|Q9SKY8|HSP7H_ARATH/0.0/Heat shock 70 kDa protein 8 OS=Arabidopsis thaliana GN=HSP70-8 PE=1 SV=1	egr:104414844/0.0/heat shock 70 kDa protein 8; K09489 heat shock 70kDa protein 4	SPAC22A12.15c/4e-56/---	PR00301/7.25E-19/70kDa heat shock protein signature	molecular_function:GO:0005524//ATP binding;
CL14118.Contig4_All	1558	8.58228	49.7577	2.53549	9.01762e-05	0.000648431	Up	gi|460392881|ref|XP_004242041.1|/9.07327e-168/PREDICTED: SWI/SNF complex subunit SWI3C [Solanum lycopersicum]	gi|359492374|ref|XM_002284512.2|/6e-28/PREDICTED: Vitis vinifera SWI/SNF complex subunit SWI3C-like (LOC100253973), mRNA	sp|Q9XI07|SWI3C_ARATH/1e-142/SWI/SNF complex subunit SWI3C OS=Arabidopsis thaliana GN=SWI3C PE=1 SV=1	sly:101264940/2e-168/SWI/SNF complex subunit SWI3C; K11649 SWI/SNF related-matrix-associated actin-dependent regulator of chromatin subfamily C	SPAC23H3.10/2e-42/---	PF04433/1.9E-20/SWIRM domain	NA
CL9448.Contig2_All	1305	5.91615	29.1238	2.29947	9.01718e-05	0.000648431	Up	gi|363814280|ref|NP_001242780.1|/2.66673e-45/uncharacterized protein LOC100795618 [Glycine max]	NA	sp|Q39635|Y38K_CAPSE/7e-42/Uncharacterized 38.1 kDa protein OS=Capnoides sempervirens PE=2 SV=1	NA	NA	NA	NA
CL13632.Contig1_All	1162	49.1477	8.44226	-2.54142	9.0002e-05	0.000647311	Down	gi|566149104|ref|XP_006368959.1|/7.50563e-33/hypothetical protein POPTR_0001s15240g [Populus trichocarpa] &gt;gi|550347318|gb|ERP65528.1| hypothetical protein POPTR_0001s15240g [Populus trichocarpa]	NA	sp|O23596|GLPT4_ARATH/6e-29/Putative glycerol-3-phosphate transporter 4 OS=Arabidopsis thaliana GN=At4g17550 PE=3 SV=2	tcc:TCM_015879/4e-32/Major facilitator superfamily protein isoform 1; K13783 MFS transporter, OPA family, solute carrier family 37 (glycerol-3-phosphate transporter), member 1/2	NA	NA	biological_process:GO:0006820//anion transport;GO:0055085//transmembrane transport;cellular_component:GO:0016021//integral component of membrane;molecular_function:GO:0022857//transmembrane transporter activity;
CL11158.Contig1_All	1098	0.226281	13.9037	5.94121	8.99751e-05	0.000647162	Up	NA	NA	NA	NA	NA	NA	NA
CL14389.Contig4_All	583	0.238186	14.9018	5.96726	8.98493e-05	0.000646333	Up	gi|358345125|ref|XP_003636633.1|/3.81908e-30/hypothetical protein MTR_050s0014 [Medicago truncatula] &gt;gi|388517101|gb|AFK46612.1| unknown [Medicago truncatula] &gt;gi|657387495|gb|KEH29611.1| hypothetical protein MTR_4g046033 [Medicago truncatula]	gi|351725518|ref|NM_001250934.1|/7e-13/Glycine max uncharacterized LOC100527304 (LOC100527304), mRNA	NA	NA	NA	NA	NA
Unigene1943_All	1507	2.65555	20.8544	2.97327	8.98383e-05	0.000646311	Up	gi|567882827|ref|XP_006433972.1|/2.46288e-29/hypothetical protein CICLE_v10001862mg [Citrus clementina] &gt;gi|557536094|gb|ESR47212.1| hypothetical protein CICLE_v10001862mg [Citrus clementina]	gi|546300580|ref|XM_005711099.1|/2e-06/Chondrus crispus Ribosomal-ubiquitin fusion protein (CHC_T00010349001) mRNA, complete cds	sp|Q9SA00|APRL4_ARATH/6e-23/5'-adenylylsulfate reductase-like 4 OS=Arabidopsis thaliana GN=APRL4 PE=2 SV=1	NA	NA	NA	NA
CL13969.Contig2_All	1038	0.427907	33.1621	6.2761	8.97676e-05	0.000645847	Up	NA	gi|255542813|ref|XM_002512424.1|/1e-06/Ricinus communis phospholipase d zeta, putative, mRNA	NA	NA	NA	NA	NA
Unigene12224_All	742	16.8236	0.626393	-4.74727	8.96647e-05	0.000645151	Down	NA	gi|381388794|gb|AC235895.2|/1e-08/Glycine max clone GM_WBc0106E09, complete sequence	NA	NA	NA	NA	NA
CL1643.Contig3_All	597	0.231217	14.2888	5.94949	8.95846e-05	0.000644744	Up	gi|604297135|gb|EYU17399.1|/3.05606e-54/hypothetical protein MIMGU_mgv1a006022mg [Erythranthe guttata]	gi|470112678|ref|XM_004292511.1|/3e-06/PREDICTED: Fragaria vesca subsp. vesca probable glucuronosyltransferase GUT1-like (LOC101300417), mRNA	NA	mtr:MTR_4g115460/5e-06/Xylogalacturonan beta-1,3-xylosyltransferase; K18789 xylogalacturonan beta-1,3-xylosyltransferase [EC:2.4.2.41]	NA	NA	NA
CL13309.Contig1_All	991	90.1345	10.4155	-3.11335	8.95896e-05	0.000644744	Down	gi|565361712|ref|XP_006347597.1|/1.36203e-45/PREDICTED: putative gamma-glutamylcyclotransferase At3g02910-like [Solanum tuberosum]	NA	sp|Q9M8T3|Y2910_ARATH/1e-38/Putative gamma-glutamylcyclotransferase At3g02910 OS=Arabidopsis thaliana GN=At3g02910 PE=2 SV=2	NA	NA	PF06094/6.3E-15/AIG2-like family	NA
Unigene29752_All	2181	0.476028	36.384	6.25611	8.94997e-05	0.00064423	Up	gi|568855017|ref|XP_006481109.1|/0/PREDICTED: MATE efflux family protein 2, chloroplastic-like isoform X1 [Citrus sinensis]	gi|122891887|gb|AC182559.2|/4e-42/Erythranthe guttata clone MGBa-22D19, complete sequence	sp|Q84K71|MATE2_ARATH/2e-164/MATE efflux family protein 2, chloroplastic OS=Arabidopsis thaliana GN=DTX44 PE=2 SV=1	gmx:100780392/7e-11/ubiquitin-activating enzyme E1 1-like; K03178 ubiquitin-activating enzyme E1 [EC:6.2.1.45]	Cgl1936/6e-35/---	PTHR11206:SF101/3.9E-167/--	biological_process:GO:0055085//transmembrane transport;cellular_component:GO:0016020//membrane;molecular_function:GO:0022857//transmembrane transporter activity;
CL1386.Contig1_All	2810	70.1085	4.43154	-3.98371	8.93666e-05	0.00064336	Down	gi|641822850|gb|KDO42325.1|/0/hypothetical protein CISIN_1g005508mg [Citrus sinensis]	gi|470107948|ref|XM_004290250.1|/3e-80/PREDICTED: Fragaria vesca subsp. vesca tRNA-dihydrouridine(47) synthase [NAD(P)(+)]-like (LOC101297891), mRNA	sp|Q9T0J6|DUS3L_ARATH/0.0/tRNA-dihydrouridine(47) synthase [NAD(P)(+)]-like OS=Arabidopsis thaliana GN=At4g38890 PE=1 SV=2	vvi:100262408/0.0/tRNA-dihydrouridine(47) synthase [NAD(P)(+)]-like; K05544 tRNA-dihydrouridine synthase 3 [EC:1.3.1.89]	SPAC16.04/1e-100/---	SM00356/0.013/zinc finger	biological_process:GO:0002943//tRNA dihydrouridine synthesis;GO:0055114//oxidation-reduction process;cellular_component:GO:0005829//cytosol;molecular_function:GO:0046872//metal ion binding;GO:0017150//tRNA dihydrouridine synthase activity;GO:0050660//flavin adenine dinucleotide binding;
CL17268.Contig1_All	4294	0.232473	14.4875	5.9616	8.93026e-05	0.000642987	Up	gi|460373559|ref|XP_004232584.1|/5.11234e-43/PREDICTED: MLO-like protein 8 [Solanum lycopersicum]	gi|225316942|dbj|AK322696.1|/1e-09/Solanum lycopersicum cDNA, clone: LEFL1041CB08, HTC in leaf	sp|O22757|MLO8_ARATH/6e-32/MLO-like protein 8 OS=Arabidopsis thaliana GN=MLO8 PE=1 SV=2	sly:101264283/9e-44/MLO-like protein 8; K08472 mlo protein	NA	NA	biological_process:GO:0006952//defense response;GO:0009607//response to biotic stimulus;cellular_component:GO:0016021//integral component of membrane;GO:0005886//plasma membrane;molecular_function:GO:0005516//calmodulin binding;
CL1386.Contig7_All	2189	16.8264	0.273615	-5.94243	8.91191e-05	0.00064171	Down	gi|359475077|ref|XP_002275411.2|/0/PREDICTED: tRNA-dihydrouridine synthase 3-like [Vitis vinifera] &gt;gi|297744713|emb|CBI37975.3| unnamed protein product [Vitis vinifera]	gi|470107948|ref|XM_004290250.1|/7e-78/PREDICTED: Fragaria vesca subsp. vesca tRNA-dihydrouridine(47) synthase [NAD(P)(+)]-like (LOC101297891), mRNA	sp|Q9T0J6|DUS3L_ARATH/0.0/tRNA-dihydrouridine(47) synthase [NAD(P)(+)]-like OS=Arabidopsis thaliana GN=At4g38890 PE=1 SV=2	vvi:100262408/0.0/tRNA-dihydrouridine(47) synthase [NAD(P)(+)]-like; K05544 tRNA-dihydrouridine synthase 3 [EC:1.3.1.89]	SPAC16.04/5e-89/---	PTHR11082:SF8/2.0E-214/--	biological_process:GO:0002943//tRNA dihydrouridine synthesis;GO:0055114//oxidation-reduction process;cellular_component:GO:0005829//cytosol;molecular_function:GO:0046872//metal ion binding;GO:0017150//tRNA dihydrouridine synthase activity;GO:0050660//flavin adenine dinucleotide binding;
CL1011.Contig1_All	818	0.54491	17.0251	4.9655	8.90928e-05	0.000641565	Up	gi|698527393|ref|XP_009760540.1|/8.40427e-29/PREDICTED: pollen-specific leucine-rich repeat extensin-like protein 3 [Nicotiana sylvestris]	NA	sp|Q9XER9|HUA2_ARATH/8e-14/ENHANCER OF AG-4 protein 2 OS=Arabidopsis thaliana GN=HUA2 PE=2 SV=1	sly:101262608/5e-12/formin-like protein 20; K02184 formin 2	XF0818/3e-08/---	NA	NA
CL2342.Contig1_All	981	17.9363	0.653696	-4.77812	8.90724e-05	0.000641462	Down	gi|661889342|emb|CDP06929.1|/7.82881e-62/unnamed protein product [Coffea canephora]	gi|147841155|emb|AM478933.2|/1e-18/Vitis vinifera contig VV78X134383.5, whole genome shotgun sequence	sp|Q41558|HBP1C_WHEAT/9e-47/Transcription factor HBP-1b(c1) (Fragment) OS=Triticum aestivum PE=1 SV=2	vvi:100258619/1e-62/transcription factor TGA6; K14431 transcription factor TGA	NA	PTHR22952/1.7E-56/--	biological_process:GO:0006355//regulation of transcription, DNA-templated;molecular_function:GO:0043565//sequence-specific DNA binding;GO:0003700//sequence-specific DNA binding transcription factor activity;
Unigene8309_All	1554	0.60523	21.8748	5.17564	8.88763e-05	0.000640094	Up	gi|224066581|ref|XP_002302147.1|/2.14896e-177/cytochrome P450 family protein [Populus trichocarpa] &gt;gi|222843873|gb|EEE81420.1| cytochrome P450 family protein [Populus trichocarpa]	gi|502183939|ref|XM_004517193.1|/2e-24/PREDICTED: Cicer arietinum taxadiene 5-alpha hydroxylase-like (LOC101504696), mRNA	sp|Q6WG30|T5H_TAXCU/6e-98/Taxadiene 5-alpha hydroxylase OS=Taxus cuspidata PE=1 SV=2	cmo:103491382/1e-172/taxadiene 5-alpha hydroxylase; K07437 cytochrome P450, family 26, subfamily A	slr0574/2e-57/---	PTHR24286/9.6E-181/--	biological_process:GO:0010268//brassinosteroid homeostasis;GO:0016132//brassinosteroid biosynthetic process;GO:0055114//oxidation-reduction process;GO:0007275//multicellular organismal development;GO:0016125//sterol metabolic process;molecular_function:GO:0020037//heme binding;GO:0005506//iron ion binding;GO:0016705//oxidoreductase activity, acting on paired donors, with incorporation or reductio…
CL7407.Contig1_All	1005	16.9441	0.27587	-5.94065	8.88271e-05	0.000639783	Down	NA	gi|470112678|ref|XM_004292511.1|/1e-06/PREDICTED: Fragaria vesca subsp. vesca probable glucuronosyltransferase GUT1-like (LOC101300417), mRNA	NA	NA	NA	NA	NA
CL3068.Contig2_All	266	0.824919	14.5951	4.14509	8.87717e-05	0.000639428	Up	gi|700198056|gb|KGN53214.1|/7.82626e-40/hypothetical protein Csa_4G026900 [Cucumis sativus]	gi|225318041|dbj|AK323199.1|/2e-57/Solanum lycopersicum cDNA, clone: LEFL1051CA09, HTC in leaf	sp|Q71H73|H33_VITVI/9e-42/Histone H3.3 OS=Vitis vinifera PE=2 SV=3	ppp:PHYPADRAFT_111893/1e-40/HTR1512; histone H3; K11253 histone H3	SPBC1105.11c/1e-35/---	NA	NA
Unigene32635_All	663	18.8492	1.01081	-4.22091	8.87705e-05	0.000639428	Down	gi|657379143|gb|AES81210.2|/1.35819e-06/DNA gyrase subunit B [Medicago truncatula]	gi|199580075|gb|AC189388.2|/2e-07/Brassica rapa subsp. pekinensis clone KBrB053D06, complete sequence	sp|Q5YLB4|GYRB_NICBE/6e-08/DNA gyrase subunit B, chloroplastic/mitochondrial OS=Nicotiana benthamiana GN=GYRB PE=2 SV=1	cam:101504136/3e-07/DNA gyrase subunit B, chloroplastic/mitochondrial; K02470 DNA gyrase subunit B [EC:5.99.1.3]	all5265/4e-07/---	NA	NA
Unigene18407_All	879	18.3099	0.660122	-4.79375	8.86703e-05	0.000638786	Down	gi|697161373|ref|XP_009589464.1|/3.99091e-19/PREDICTED: agglutinin-like, partial [Nicotiana tomentosiformis]	NA	sp|P83304|LEC_PARPC/2e-14/Mannose/glucose-specific lectin (Fragment) OS=Parkia platycephala PE=1 SV=1	bdi:104583002/9e-10/uncharacterized LOC104583002; K04506 E3 ubiquitin-protein ligase SIAH1 [EC:2.3.2.27]	NA	NA	NA
CL3252.Contig12_All	2032	211.669	46.6709	-2.18121	8.86628e-05	0.000638775	Down	gi|697149142|ref|XP_009628771.1|/0/PREDICTED: xylulose kinase [Nicotiana tomentosiformis]	gi|225458967|ref|XM_002285524.1|/4e-76/PREDICTED: Vitis vinifera xylulose kinase-like (LOC100252425), mRNA	NA	sot:102597340/0.0/xylulose kinase-like; K00854 xylulokinase [EC:2.7.1.17]	SPCPJ732.02c/6e-89/---	NA	biological_process:GO:0046835//carbohydrate phosphorylation;GO:0005997//xylulose metabolic process;cellular_component:GO:0005829//cytosol;molecular_function:GO:0004856//xylulokinase activity;
CL6319.Contig2_All	841	16.9442	0.275778	-5.94114	8.8567e-05	0.00063813	Down	gi|590646348|ref|XP_007031598.1|/1.24651e-06/Aldose 1-epimerase family protein isoform 2 [Theobroma cacao] &gt;gi|508710627|gb|EOY02524.1| Aldose 1-epimerase family protein isoform 2 [Theobroma cacao]	NA	sp|Q40784|AAPC_CENCI/3e-08/Putative glucose-6-phosphate 1-epimerase OS=Cenchrus ciliaris PE=2 SV=1	tcc:TCM_016980/2e-07/Aldose 1-epimerase family protein isoform 1; K01792 glucose-6-phosphate 1-epimerase [EC:5.1.3.15]	NA	NA	NA
CL14696.Contig1_All	677	16.9442	0.275778	-5.94114	8.8567e-05	0.00063813	Down	gi|698508120|ref|XP_009799351.1|/5.11202e-17/PREDICTED: late embryogenesis abundant protein Lea5-like [Nicotiana sylvestris]	NA	sp|Q39644|LEA5_CITSI/1e-10/Late embryogenesis abundant protein Lea5 OS=Citrus sinensis GN=LEA5 PE=2 SV=1	NA	NA	PF03242/3.1E-22/Late embryogenesis abundant protein	NA
Unigene24791_All	2037	18.2986	0.291405	-5.97256	8.84982e-05	0.000637721	Down	gi|359495436|ref|XP_002274710.2|/3.81104e-180/PREDICTED: uncharacterized protein LOC100247818 [Vitis vinifera]	gi|359495435|ref|XM_002274674.2|/4e-51/PREDICTED: Vitis vinifera uncharacterized LOC100247818 (LOC100247818), mRNA	sp|Q67XX3|FB252_ARATH/3e-07/F-box protein At5g06550 OS=Arabidopsis thaliana GN=At5g06550 PE=2 SV=1	egu:105035961/2e-166/uncharacterized LOC105035961; K18066 tRNA wybutosine-synthesizing protein 5 [EC:1.14.11.42]	NA	PF13621/4.8E-49/Cupin-like domain	NA
Unigene41299_All	1597	16.8667	78.5333	2.21913	8.84483e-05	0.000637405	Up	gi|697126206|ref|XP_009617135.1|/2.46875e-168/PREDICTED: serine/threonine-protein kinase AtPK2/AtPK19-like [Nicotiana tomentosiformis]	gi|470127321|ref|XM_004299573.1|/1e-118/PREDICTED: Fragaria vesca subsp. vesca serine/threonine-protein kinase AtPK2/AtPK19-like (LOC101310997), mRNA	sp|Q39030|KPK2_ARATH/2e-129/Serine/threonine-protein kinase AtPK2/AtPK19 OS=Arabidopsis thaliana GN=ATPK2 PE=1 SV=2	sly:101246352/6e-168/serine/threonine-protein kinase AtPK1/AtPK6; K04688 p70 ribosomal S6 kinase [EC:2.7.11.1]	SPAC17G8.14c_2/6e-57/---	NA	biological_process:GO:0006468//protein phosphorylation;GO:0035556//intracellular signal transduction;cellular_component:GO:0005634//nucleus;GO:0005737//cytoplasm;molecular_function:GO:0004674//protein serine/threonine kinase activity;GO:0005524//ATP binding;
Unigene20414_All	1521	0.851162	16.1988	4.25031	8.84306e-05	0.000637322	Up	gi|470120367|ref|XP_004296275.1|/4.14139e-125/PREDICTED: uncharacterized protein LOC101300809 [Fragaria vesca subsp. vesca]	gi|359479091|ref|XM_002273271.2|/2e-40/PREDICTED: Vitis vinifera uncharacterized LOC100266768 (LOC100266768), mRNA	sp|Q27IK6|POK2_ARATH/1e-27/Phragmoplast orienting kinesin 2 OS=Arabidopsis thaliana GN=POK2 PE=2 SV=1	cit:102616827/6e-122/phragmoplast orienting kinesin 2-like; K10400 kinesin family member 15	aq_629/7e-08/---	PF12711/6.7E-24/Kinesin motor	NA
Unigene175_All	1780	103.82	20.4399	-2.34462	8.84034e-05	0.00063717	Down	gi|568868619|ref|XP_006487582.1|/1.69905e-88/PREDICTED: probable protein S-acyltransferase 7-like isoform X3 [Citrus sinensis]	gi|332656411|gb|CP002687.1|/6e-19/Arabidopsis thaliana chromosome 4 sequence	sp|Q0WQK2|ZDHC9_ARATH/2e-70/Probable protein S-acyltransferase 7 OS=Arabidopsis thaliana GN=PAT07 PE=1 SV=1	cit:102628079/3e-89/probable protein S-acyltransferase 7-like; K16675 palmitoyltransferase ZDHHC9/14/18 [EC:2.3.1.225]	SPBC3H7.09/2e-21/---	PTHR22883/2.6E-100/--	molecular_function:GO:0016740//transferase activity;
CL7336.Contig4_All	3774	15.3884	105.682	2.77981	8.82591e-05	0.000636217	Up	gi|255573995|ref|XP_002527915.1|/0/anthranilate phosphoribosyltransferase, putative [Ricinus communis] &gt;gi|223532690|gb|EEF34472.1| anthranilate phosphoribosyltransferase, putative [Ricinus communis]	gi|359495901|ref|XM_002272554.2|/1e-104/PREDICTED: Vitis vinifera ribose-phosphate pyrophosphokinase 3, mitochondrial-like (LOC100259732), mRNA	sp|Q9XGA0|KPRS3_SPIOL/3e-156/Ribose-phosphate pyrophosphokinase 3, mitochondrial OS=Spinacia oleracea GN=PRS3 PE=2 SV=1	osa:4328168/1e-18/Os02g0127700; K00948 ribose-phosphate pyrophosphokinase [EC:2.7.6.1]	UU193/5e-21/---	PTHR11922/6.4E-61/--	biological_process:GO:0006177//GMP biosynthetic process;cellular_component:GO:0005829//cytosol;molecular_function:GO:0003922//GMP synthase (glutamine-hydrolyzing) activity;GO:0016757//transferase activity, transferring glycosyl groups;GO:0003921//GMP synthase activity;
CL807.Contig11_All	2659	14.0223	83.6977	2.57747	8.82031e-05	0.000635857	Up	gi|359473934|ref|XP_002265085.2|/2.81361e-125/PREDICTED: cellulose synthase-like protein G3-like [Vitis vinifera]	gi|225426271|ref|XM_002264970.1|/8e-07/PREDICTED: Vitis vinifera cellulose synthase-like protein G3-like (LOC100241114), mRNA	sp|Q0WVN5|CSLG3_ARATH/1e-105/Cellulose synthase-like protein G3 OS=Arabidopsis thaliana GN=CSLG3 PE=2 SV=2	smo:SELMODRAFT_119123/7e-104/CESA2-2; family 2 glycosyltransferase; K10999 cellulose synthase A [EC:2.4.1.12]	alr3757/1e-13/---	PTHR13301/1.3E-74/--	molecular_function:GO:0016740//transferase activity;
CL7358.Contig4_All	4243	22.3371	127.823	2.51664	8.81975e-05	0.000635857	Up	gi|568863808|ref|XP_006485320.1|/0/PREDICTED: uncharacterized transmembrane protein DDB_G0289901-like [Citrus sinensis]	gi|359486870|ref|XM_002272712.2|/4e-50/PREDICTED: Vitis vinifera uncharacterized LOC100256388 (LOC100256388), mRNA	sp|Q94C69|CSP3_ARATH/1e-53/Cold shock domain-containing protein 3 OS=Arabidopsis thaliana GN=CSP3 PE=1 SV=1	zma:103635834/5e-157/uncharacterized transmembrane protein DDB_G0289901-like; K15172 transcription elongation factor SPT5	SPAC13D6.02c/3e-34/---	SM00739/21.0/KOW (Kyprides, Ouzounis, Woese) motif.	NA
CL6415.Contig6_All	1327	0.903353	18.7466	4.3752	8.78857e-05	0.000633656	Up	NA	NA	NA	egu:105044925/6e-06/glucosidase 2 subunit beta-like; K08288 protein kinase C substrate 80K-H	NA	NA	NA
CL5035.Contig3_All	1230	24.6209	115.219	2.22642	8.78431e-05	0.000633392	Up	gi|698421567|ref|XP_009776489.1|/1.2647e-118/PREDICTED: serine/arginine-rich splicing factor RS2Z33-like [Nicotiana sylvestris]	gi|359486309|ref|XM_002281720.2|/5e-34/PREDICTED: Vitis vinifera uncharacterized LOC100251921 (LOC100251921), mRNA	sp|Q8VYA5|RSZ33_ARATH/4e-93/Serine/arginine-rich splicing factor RS2Z33 OS=Arabidopsis thaliana GN=RS2Z33 PE=1 SV=1	sot:102594094/1e-118/serine/arginine-rich splicing factor RS2Z33-like; K12896 splicing factor, arginine/serine-rich 7	SPAC16.02c/3e-12/---	PTHR10548/8.5E-72/--	molecular_function:GO:1901363//heterocyclic compound binding;GO:0097159//organic cyclic compound binding;GO:0046872//metal ion binding;
CL15750.Contig1_All	703	0.52271	14.6973	4.8134	8.75969e-05	0.000631661	Up	gi|697098688|ref|XP_009627943.1|/1.96967e-06/PREDICTED: SKP1-like protein 21 isoform X4 [Nicotiana tomentosiformis]	NA	NA	fve:101312973/2e-06/SKP1-like protein 21; K03094 S-phase kinase-associated protein 1	NA	NA	NA
Unigene16368_All	566	24.2023	3.89773	-2.63444	8.75445e-05	0.000631327	Down	gi|661881500|emb|CDP14910.1|/1.16933e-09/unnamed protein product [Coffea canephora]	NA	sp|Q8VYP6|NOL9_ARATH/5e-08/Polynucleotide 5'-hydroxyl-kinase NOL9 OS=Arabidopsis thaliana GN=At5g11010 PE=2 SV=1	csv:101217238/5e-10/polynucleotide 5'-hydroxyl-kinase NOL9; K06947 polynucleotide 5'-hydroxyl-kinase GRC3/NOL9 [EC:2.7.1.-]	NA	NA	NA
Unigene27038_All	665	0.22812	14.3019	5.97027	8.74346e-05	0.000630586	Up	gi|658008546|ref|XP_008339471.1|/7.67656e-18/PREDICTED: ras-related protein RABD1-like [Malus domestica]	gi|349718042|emb|FQ387241.1|/1e-30/Vitis vinifera clone SS0AEB27YD16	sp|P16976|YPTM1_MAIZE/8e-19/GTP-binding protein YPTM1 OS=Zea mays GN=YPTM1 PE=2 SV=2	mdm:103402497/1e-18/ras-related protein RABD1-like; K07874 Ras-related protein Rab-1A	ECU03g1430/5e-12/---	NA	NA
CL12491.Contig1_All	1103	35.4314	4.03864	-3.13308	8.74358e-05	0.000630586	Down	gi|703146117|ref|XP_010108708.1|/5.4519e-78/Transmembrane emp24 domain-containing protein 10 [Morus notabilis] &gt;gi|587933018|gb|EXC20019.1| Transmembrane emp24 domain-containing protein 10 [Morus notabilis]	gi|502180114|ref|XM_004516512.1|/4e-19/PREDICTED: Cicer arietinum transmembrane emp24 domain-containing protein p24delta9-like (LOC101490915), transcript variant X2, mRNA	sp|Q9LQY3|P24D9_ARATH/5e-69/Transmembrane emp24 domain-containing protein p24delta9 OS=Arabidopsis thaliana GN=At1g26690 PE=2 SV=1	ota:Ot03g04730/1e-15/emp24/gp25L/p24 family of membrane trafficking proteins (ISS); K03857 phosphatidylinositol glycan, class A [EC:2.4.1.198]	NA	PTHR22811/1.6E-62/--	cellular_component:GO:0044425//membrane part;
CL7421.Contig1_All	1646	39.9321	7.21792	-2.46789	8.74086e-05	0.000630477	Down	gi|225459282|ref|XP_002285785.1|/3.48793e-157/PREDICTED: uncharacterized protein LOC100257435 isoform 1 [Vitis vinifera] &gt;gi|359492865|ref|XP_003634475.1| PREDICTED: uncharacterized protein LOC100257435 isoform 2 [Vitis vinifera]	gi|210141246|dbj|AK245163.1|/1e-38/Glycine max cDNA, clone: GMFL01-22-J15	sp|Q689D6|RPD1_ARATH/4e-27/Protein ROOT PRIMORDIUM DEFECTIVE 1 OS=Arabidopsis thaliana GN=RPD1 PE=1 SV=1	NA	NA	PTHR31476:SF14/1.5E-203/--	biological_process:GO:0006979//response to oxidative stress;
CL8436.Contig3_All	1501	19.0003	0.669703	-4.82636	8.7368e-05	0.000630227	Down	gi|659070912|ref|XP_008457220.1|/1.26784e-115/PREDICTED: monogalactosyldiacylglycerol synthase 2, chloroplastic [Cucumis melo]	gi|225321498|dbj|AK319365.1|/7e-43/Solanum lycopersicum cDNA, clone: LEFL1096CF10, HTC in leaf	sp|O82730|MGDG2_ARATH/6e-111/Monogalactosyldiacylglycerol synthase 2, chloroplastic OS=Arabidopsis thaliana GN=MGD2 PE=1 SV=1	cmo:103496946/2e-116/monogalactosyldiacylglycerol synthase 2, chloroplastic; K03715 1,2-diacylglycerol 3-beta-galactosyltransferase [EC:2.4.1.46]	CAC2897/3e-07/---	PTHR21015:SF25/3.2E-83/--	biological_process:GO:0009247//glycolipid biosynthetic process;molecular_function:GO:0016758//transferase activity, transferring hexosyl groups;
CL9961.Contig1_All	614	173.038	27.7118	-2.64252	8.72074e-05	0.000629156	Down	gi|255567218|ref|XP_002524590.1|/6.62948e-23/metal ion binding protein, putative [Ricinus communis] &gt;gi|223536143|gb|EEF37798.1| metal ion binding protein, putative [Ricinus communis]	NA	NA	brp:103832719/1e-10/uncharacterized LOC103832719; K19307 25S rRNA (uracil2634-N3)-methyltransferase [EC:2.1.1.313]	NA	PTHR22814/4.6E-19/--	NA
CL7684.Contig5_All	1299	17.1338	0.276178	-5.9551	8.72068e-05	0.000629156	Down	gi|702484213|ref|XP_010033922.1|/2.56999e-08/PREDICTED: acyl-protein thioesterase 1 isoform X1 [Eucalyptus grandis]	gi|470110426|ref|XM_004291437.1|/6e-09/PREDICTED: Fragaria vesca subsp. vesca acyl-protein thioesterase 2-like (LOC101295195), mRNA	NA	egr:104423156/5e-09/acyl-protein thioesterase 1; K06130 lysophospholipase II [EC:3.1.1.5]	NA	NA	cellular_component:GO:0005737//cytoplasm;molecular_function:GO:0052689//carboxylic ester hydrolase activity;
CL14007.Contig1_All	1196	17.2614	0.278628	-5.95306	8.70216e-05	0.000627945	Down	gi|115466616|ref|NP_001056907.1|/5.46296e-10/Os06g0165300 [Oryza sativa Japonica Group] &gt;gi|113594947|dbj|BAF18821.1| Os06g0165300 [Oryza sativa Japonica Group]	NA	NA	NA	NA	PF04195/9.3E-10/Putative gypsy type transposon	NA
CL7401.Contig2_All	939	0.233361	14.8366	5.99046	8.70082e-05	0.000627891	Up	gi|643735176|gb|KDP41817.1|/1.16548e-27/hypothetical protein JCGZ_26835 [Jatropha curcas]	gi|470149173|ref|XM_004310068.1|/2e-32/PREDICTED: Fragaria vesca subsp. vesca uncharacterized LOC101295884 (LOC101295884), mRNA	NA	NA	NA	NA	NA
CL11572.Contig2_All	742	549.515	136.295	-2.01142	8.69306e-05	0.000627374	Down	gi|661877867|emb|CDP18339.1|/4.7945e-54/unnamed protein product [Coffea canephora]	gi|359480900|ref|XM_002271333.2|/6e-11/PREDICTED: Vitis vinifera acyl-coenzyme A thioesterase 13-like (LOC100251023), mRNA	NA	bvg:104890464/2e-51/acyl-coenzyme A thioesterase 13; K17362 acyl-coenzyme A thioesterase 13 [EC:3.1.2.-]	SPBC31F10.02/7e-11/---	PTHR21660:SF6/7.5E-62/--	NA
CL11616.Contig1_All	2027	24.0131	0.736887	-5.02624	8.69279e-05	0.000627374	Down	gi|720009169|ref|XP_010258855.1|/4.04198e-73/PREDICTED: DNA mismatch repair protein MSH4 [Nelumbo nucifera]	gi|359495971|ref|XM_002262962.2|/1e-32/PREDICTED: Vitis vinifera mutS protein homolog 4-like (LOC100254854), partial mRNA	sp|F4JP48|MSH4_ARATH/3e-61/DNA mismatch repair protein MSH4 OS=Arabidopsis thaliana GN=MSH4 PE=2 SV=1	pmum:103337071/2e-73/DNA mismatch repair protein MSH4; K08740 DNA mismatch repair protein MSH4	YPO3354/6e-26/---	SM00534/3.2E-4/ATPase domain of DNA mismatch repair MUTS family	biological_process:GO:0007127//meiosis I;
CL9961.Contig2_All	565	64.6254	6.65463	-3.27967	8.69166e-05	0.00062736	Down	gi|255567218|ref|XP_002524590.1|/1.85823e-23/metal ion binding protein, putative [Ricinus communis] &gt;gi|223536143|gb|EEF37798.1| metal ion binding protein, putative [Ricinus communis]	NA	NA	brp:103832719/9e-10/uncharacterized LOC103832719; K19307 25S rRNA (uracil2634-N3)-methyltransferase [EC:2.1.1.313]	NA	PTHR22814:SF34/5.5E-19/--	NA
Unigene13243_All	1257	18.3758	0.654153	-4.81204	8.68918e-05	0.000627224	Down	NA	NA	NA	NA	NA	NA	NA
CL2449.Contig12_All	1400	41.5827	8.99725	-2.20843	8.68262e-05	0.000626793	Down	gi|470118239|ref|XP_004295241.1|/1.92082e-26/PREDICTED: uncharacterized protein LOC101312236 [Fragaria vesca subsp. vesca]	NA	NA	mdm:103421803/3e-16/replication protein A 70 kDa DNA-binding subunit A-like; K07466 replication factor A1	NA	PTHR23273:SF2/2.8E-21/--	NA
CL4800.Contig4_All	1082	0.424676	32.7053	6.26702	8.68105e-05	0.000626723	Up	gi|661884647|emb|CDP11713.1|/1.60395e-50/unnamed protein product [Coffea canephora]	gi|449509512|ref|XM_004163562.1|/4e-13/PREDICTED: Cucumis sativus uncharacterized LOC101208810, transcript variant 2 (LOC101208810), mRNA	NA	NA	NA	NA	NA
Unigene11478_All	915	69.7145	9.8455	-2.82392	8.67416e-05	0.000626269	Down	NA	NA	NA	NA	NA	NA	NA
Unigene49539_All	644	17.9436	0.286384	-5.96938	8.66647e-05	0.0006258	Down	NA	NA	NA	NA	NA	NA	NA
Unigene17633_All	973	2.21553	28.6945	3.69505	8.66426e-05	0.000625684	Up	NA	NA	NA	NA	NA	NA	NA
CL14056.Contig1_All	2841	463.962	97.2975	-2.25353	8.6489e-05	0.000624661	Down	gi|255573907|ref|XP_002527872.1|/0/ceramidase, putative [Ricinus communis] &gt;gi|223532723|gb|EEF34503.1| ceramidase, putative [Ricinus communis]	gi|225440585|ref|XM_002277343.1|/1e-101/PREDICTED: Vitis vinifera neutral ceramidase-like (LOC100264950), mRNA	sp|Q304B9|NCASE_ARATH/0.0/Neutral ceramidase OS=Arabidopsis thaliana GN=At2g38010 PE=3 SV=1	pmum:103338337/0.0/neutral ceramidase; K12349 neutral ceramidase [EC:3.5.1.23]	NA	PTHR12670:SF1/0.0/--	NA
Unigene14223_All	1628	117.649	25.6009	-2.20023	8.64822e-05	0.000624655	Down	NA	NA	NA	NA	NA	NA	NA
CL2212.Contig1_All	1245	3.51553	29.0845	3.04843	8.64225e-05	0.000624309	Up	NA	NA	NA	cit:102620724/3e-06/uncharacterized LOC102620724; K13156 U11/U12 small nuclear ribonucleoprotein 48 kDa protein	NA	NA	NA
CL17276.Contig6_All	1841	0.673238	28.6068	5.4091	8.60882e-05	0.000622109	Up	gi|565350642|ref|XP_006342275.1|/5.43889e-29/PREDICTED: uncharacterized protein LOC102591855 [Solanum tuberosum]	gi|224708441|gb|FJ164168.1|/9e-40/Xanthisma gymnocephalum clone 2 5S ribosomal RNA non-transcribed spacer sequence	NA	NA	NA	PF14244/2.5E-10/gag-polypeptide of LTR copia-type	NA
CL10971.Contig4_All	333	18.4819	0.998124	-4.21075	8.60827e-05	0.000622109	Down	gi|661892358|emb|CDP03516.1|/5.65568e-14/unnamed protein product [Coffea canephora]	NA	sp|Q9ZQH0|COAE_ARATH/7e-13/Dephospho-CoA kinase OS=Arabidopsis thaliana GN=COAE PE=2 SV=1	jcu:105642489/1e-13/dephospho-CoA kinase-like; K00859 dephospho-CoA kinase [EC:2.7.1.24]	NA	NA	biological_process:GO:0015937//coenzyme A biosynthetic process;molecular_function:GO:0004140//dephospho-CoA kinase activity;
CL4846.Contig3_All	914	0.637542	21.2125	5.05625	8.60518e-05	0.000621931	Up	NA	NA	NA	NA	NA	NA	NA
CL9051.Contig3_All	1336	644.227	49.8127	-3.69298	8.60409e-05	0.000621896	Down	gi|567858126|ref|XP_006421746.1|/2.03617e-141/hypothetical protein CICLE_v10005343mg [Citrus clementina] &gt;gi|557523619|gb|ESR34986.1| hypothetical protein CICLE_v10005343mg [Citrus clementina]	gi|225455544|ref|XM_002266619.1|/2e-80/PREDICTED: Vitis vinifera hypersensitive-induced response protein 4-like (LOC100260043), mRNA	sp|Q9FHM7|HIR4_ARATH/8e-138/Hypersensitive-induced response protein 4 OS=Arabidopsis thaliana GN=HIR4 PE=1 SV=1	NA	SP2156/9e-56/---	PTHR10264/4.4E-201/--	cellular_component:GO:0016020//membrane;
CL310.Contig5_All	1114	0.542081	16.4479	4.92325	8.60251e-05	0.000621824	Up	gi|698577963|ref|XP_009776618.1|/1.291e-127/PREDICTED: general transcription factor IIH subunit 3 [Nicotiana sylvestris]	gi|225459533|ref|XM_002284429.1|/1e-80/PREDICTED: Vitis vinifera general transcription factor IIH subunit 3-like (LOC100253978), mRNA	NA	sot:102595318/3e-127/general transcription factor IIH subunit 3-like; K03143 transcription initiation factor TFIIH subunit 3	SPBC30B4.07c/3e-41/---	PTHR12831/3.9E-111/--	NA
CL11927.Contig2_All	2096	127.191	563.979	2.14865	8.60026e-05	0.000621705	Up	gi|661882740|emb|CDP13743.1|/4.08516e-161/unnamed protein product [Coffea canephora]	gi|212547940|emb|CU927986.7|/5e-20/S.lycopersicum DNA sequence from clone LE_HBa-203K18, complete sequence	sp|P81898|PNAA_PRUDU/5e-91/Peptide-N4-(N-acetyl-beta-glucosaminyl)asparagine amidase A OS=Prunus dulcis PE=1 SV=2	eus:EUTSA_v10022319mg/7e-61/hypothetical protein; K01599 uroporphyrinogen decarboxylase [EC:4.1.1.37]	NA	PTHR31104:SF2/3.9E-186/--	NA
CL2864.Contig3_All	1781	39.7995	4.19054	-3.24754	8.59342e-05	0.000621356	Down	gi|661893672|emb|CDP02113.1|/0/unnamed protein product [Coffea canephora]	gi|359488697|ref|XM_002278023.2|/2e-31/PREDICTED: Vitis vinifera uncharacterized LOC100243971 (LOC100243971), mRNA	NA	NA	NA	NA	NA
CL11750.Contig7_All	1049	18.4285	0.651546	-4.82192	8.59275e-05	0.000621356	Down	gi|698550374|ref|XP_009768956.1|/2.80211e-28/PREDICTED: glycine-rich RNA-binding protein 4, mitochondrial-like isoform X2 [Nicotiana sylvestris]	gi|470119670|ref|XM_004295886.1|/1e-18/PREDICTED: Fragaria vesca subsp. vesca glycine-rich RNA-binding protein 2, mitochondrial-like (LOC101296082), mRNA	sp|Q9SVM8|RBG2_ARATH/3e-13/Glycine-rich RNA-binding protein 2, mitochondrial OS=Arabidopsis thaliana GN=RBG2 PE=1 SV=1	sly:101263896/2e-26/glycine-rich RNA-binding protein 4, mitochondrial-like; K13195 cold-inducible RNA-binding protein	TP0356/1e-08/---	SM00360/1.2E-19/RNA recognition motif	molecular_function:GO:1901363//heterocyclic compound binding;GO:0097159//organic cyclic compound binding;
CL1638.Contig16_All	997	16.8374	0.272569	-5.94891	8.59484e-05	0.000621356	Down	gi|297742681|emb|CBI35134.3|/4.17089e-18/unnamed protein product [Vitis vinifera]	gi|359487215|ref|XM_002272132.2|/1e-21/PREDICTED: Vitis vinifera golgin candidate 6-like (LOC100266995), mRNA	sp|B0F9L4|GOGC6_ARATH/3e-19/Golgin candidate 6 OS=Arabidopsis thaliana GN=GC6 PE=1 SV=2	pop:POPTR_0001s01170g/3e-07/glycosyl hydrolase family 31 family protein; K01187 alpha-glucosidase [EC:3.2.1.20]	NA	NA	biological_process:GO:0048211//Golgi vesicle docking;GO:0006886//intracellular protein transport;GO:0061025//membrane fusion;GO:0006888//ER to Golgi vesicle-mediated transport;GO:0045056//transcytosis;cellular_component:GO:0005783//endoplasmic reticulum;GO:0005795//Golgi stack;GO:0012507//ER to Golgi transport vesicle membrane;molecular_function:GO:0008565//protein transporter activity;
Unigene30297_All	866	16.8374	0.272569	-5.94891	8.59484e-05	0.000621356	Down	NA	NA	NA	NA	NA	NA	NA
CL4401.Contig5_All	817	17.4803	0.27971	-5.96565	8.59455e-05	0.000621356	Down	NA	NA	NA	NA	NA	NA	NA
Unigene22909_All	2173	67.2854	11.7546	-2.51706	8.58767e-05	0.000621052	Down	gi|661886613|emb|CDP09977.1|/0/unnamed protein product [Coffea canephora]	gi|359495961|ref|XM_002267149.2|/1e-112/PREDICTED: Vitis vinifera DUF246 domain-containing protein At1g04910-like (LOC100260861), mRNA	sp|Q8W486|Y1491_ARATH/3e-76/Uncharacterized protein At1g04910 OS=Arabidopsis thaliana GN=At1g04910 PE=2 SV=1	mtr:MTR_1g102030/7e-65/Phosphoglucomutase; K01835 phosphoglucomutase [EC:5.4.2.2]	NA	PTHR31818:SF0/0.0/--	cellular_component:GO:0005768//endosome;GO:0016021//integral component of membrane;GO:0005802//trans-Golgi network;
CL2563.Contig5_All	676	17.5882	0.281824	-5.96367	8.58751e-05	0.000621052	Down	NA	NA	NA	egu:105037975/1e-06/WD repeat-containing protein 36; K14554 U3 small nucleolar RNA-associated protein 21	NA	NA	NA
Unigene14668_All	1678	0.564007	18.596	5.04313	8.58583e-05	0.000621004	Up	gi|357468913|ref|XP_003604741.1|/9.76307e-06/Pistil-specific extensin-like protein [Medicago truncatula] &gt;gi|355505796|gb|AES86938.1| pollen Ole e I family allergen [Medicago truncatula]	NA	NA	pxb:103927000/5e-06/65-kDa microtubule-associated protein 1-like; K16732 protein regulator of cytokinesis 1	NA	NA	NA
Unigene4556_All	1569	17.647	0.283011	-5.96242	8.58581e-05	0.000621004	Down	NA	NA	NA	NA	NA	PF02902/6.3E-5/Ulp1 protease family, C-terminal catalytic domain	NA
CL16423.Contig2_All	655	2.05748	41.9725	4.3505	8.58427e-05	0.000620977	Up	gi|147826430|emb|CAN66509.1|/2.15373e-33/hypothetical protein VITISV_003619 [Vitis vinifera]	gi|225314324|dbj|AK321070.1|/3e-06/Solanum lycopersicum cDNA, clone: LEFL1018BF03, HTC in leaf	NA	NA	NA	PF05512/6.0E-32/AWPM-19-like family	NA
Unigene7270_All	687	0.250621	16.0094	5.99726	8.56728e-05	0.00061991	Up	NA	NA	NA	NA	NA	NA	NA
CL766.Contig2_All	1286	1.31818	24.3018	4.20445	8.5676e-05	0.00061991	Up	gi|475580700|gb|EMT18670.1|/8.68104e-32/hypothetical protein F775_52075 [Aegilops tauschii]	gi|152013785|gb|EF413022.1|/8e-67/Ageratina adenophora elongation factor 1 alpha mRNA, partial cds	sp|P43643|EF1A_TOBAC/3e-29/Elongation factor 1-alpha OS=Nicotiana tabacum PE=2 SV=1	mus:103975208/4e-28/elongation factor 1-alpha-like; K03231 elongation factor 1-alpha	SPCC794.09c/1e-17/---	PTHR11132:SF32/7.2E-13/--	NA
CL3981.Contig1_All	2801	814.449	195.451	-2.05902	8.56669e-05	0.00061991	Down	gi|89114124|gb|ABD61653.1|/0/sucrose synthase [Cichorium intybus]	gi|89114123|gb|DQ400357.1|/0.0/Cichorium intybus sucrose synthase (SUS4) mRNA, complete cds	sp|P49035|SUS1_DAUCA/0.0/Sucrose synthase isoform 1 OS=Daucus carota PE=2 SV=1	sot:102577594/0.0/SS16, sus4; Sucrose synthase (EC:2.4.1.13); K00695 sucrose synthase [EC:2.4.1.13]	all1059/2e-158/---	PF00862/0.0/Sucrose synthase	biological_process:GO:0005985//sucrose metabolic process;molecular_function:GO:0016157//sucrose synthase activity;
CL1492.Contig1_All	835	16.9258	0.274238	-5.94765	8.56833e-05	0.00061991	Down	NA	gi|359359017|gb|HQ827834.1|/6e-08/Oryza punctata isolate BB Shattering4 gene locus, complete sequence	sp|P35132|UBC9_ARATH/3e-06/SUMO-conjugating enzyme UBC9 OS=Arabidopsis thaliana GN=UBC9 PE=1 SV=1	cam:101489833/1e-06/ubiquitin-conjugating enzyme E2 11-like; K06689 ubiquitin-conjugating enzyme E2 D/E [EC:2.3.2.23]	SPBC119.02/8e-06/---	NA	NA
Unigene9041_All	951	16.9258	0.274238	-5.94765	8.56833e-05	0.00061991	Down	NA	NA	NA	NA	NA	NA	NA
Unigene13264_All	786	16.9356	0.274402	-5.94762	8.56304e-05	0.000619741	Down	NA	NA	NA	NA	NA	NA	NA
CL669.Contig3_All	1234	0.433841	33.3662	6.26508	8.56096e-05	0.000619633	Up	NA	NA	NA	NA	NA	NA	NA
CL3136.Contig1_All	779	0.233461	14.6065	5.96729	8.54813e-05	0.000618833	Up	NA	gi|470111023|ref|XR_184099.1|/4e-06/PREDICTED: Fragaria vesca subsp. vesca replication factor C subunit 1-like (LOC101310667), misc_RNA	sp|Q9C587|RFC1_ARATH/8e-07/Replication factor C subunit 1 OS=Arabidopsis thaliana GN=RFC1 PE=2 SV=1	mdm:103420106/6e-06/replication factor C subunit 1-like; K10754 replication factor C subunit 1	NA	NA	NA
CL8528.Contig5_All	2562	83.1906	454.779	2.45067	8.54667e-05	0.00061877	Up	gi|568846618|ref|XP_006477146.1|/0/PREDICTED: peroxisomal acyl-coenzyme A oxidase 1-like [Citrus sinensis]	gi|359496677|ref|XM_003635249.1|/1e-117/PREDICTED: Vitis vinifera peroxisomal acyl-coenzyme A oxidase 1-like (LOC100257386), mRNA	sp|O65202|ACOX1_ARATH/0.0/Peroxisomal acyl-coenzyme A oxidase 1 OS=Arabidopsis thaliana GN=ACX1 PE=1 SV=1	cit:102619982/0.0/peroxisomal acyl-coenzyme A oxidase 1-like; K00232 acyl-CoA oxidase [EC:1.3.3.6]	YGL205w/4e-64/---	PTHR10909/1.7E-212/--	biological_process:GO:0006635//fatty acid beta-oxidation;cellular_component:GO:0005777//peroxisome;molecular_function:GO:0003997//acyl-CoA oxidase activity;GO:0050660//flavin adenine dinucleotide binding;GO:0003995//acyl-CoA dehydrogenase activity;
CL16358.Contig1_All	1997	6.08948	53.3105	3.13003	8.5402e-05	0.000618387	Up	gi|698557526|ref|XP_009771050.1|/0/PREDICTED: probable arabinosyltransferase ARAD1 [Nicotiana sylvestris] &gt;gi|698557529|ref|XP_009771051.1| PREDICTED: probable arabinosyltransferase ARAD1 [Nicotiana sylvestris] &gt;gi|698557533|ref|XP_009771052.1| PREDICTED: probable arabinosyltransferase ARAD1 [Nicotiana sylvestris]	gi|297815693|ref|XM_002875684.1|/5e-20/Arabidopsis lyrata subsp. lyrata exostosin family protein, mRNA	sp|Q6DBG8|ARAD1_ARATH/2e-66/Probable arabinosyltransferase ARAD1 OS=Arabidopsis thaliana GN=ARAD1 PE=1 SV=1	sita:101767079/2e-85/alpha-glucosidase 2-like; K01228 mannosyl-oligosaccharide glucosidase [EC:3.2.1.106]	NA	PTHR11062/6.7E-200/--	NA
CL14815.Contig5_All	689	17.9662	0.653786	-4.78032	8.52167e-05	0.00061713	Down	gi|697121670|ref|XP_009614814.1|/1.92305e-36/PREDICTED: polypyrimidine tract-binding protein homolog 2 isoform X1 [Nicotiana tomentosiformis]	gi|502124129|ref|XM_004498342.1|/4e-27/PREDICTED: Cicer arietinum polypyrimidine tract-binding protein homolog 2-like (LOC101504808), mRNA	sp|Q9FGL9|PTBP2_ARATH/4e-33/Polypyrimidine tract-binding protein homolog 2 OS=Arabidopsis thaliana GN=At5g53180 PE=1 SV=1	sot:102602437/5e-37/polypyrimidine tract-binding protein homolog 2-like; K14948 polypyrimidine tract-binding protein 2	NA	NA	NA
CL11838.Contig5_All	1178	10.751	64.729	2.58995	8.50816e-05	0.000616237	Up	gi|697150756|ref|XP_009629588.1|/1.06788e-151/PREDICTED: gibberellin receptor GID1C-like [Nicotiana tomentosiformis] &gt;gi|697150758|ref|XP_009629589.1| PREDICTED: gibberellin receptor GID1C-like [Nicotiana tomentosiformis]	gi|526120200|ref|NR_104004.1|/4e-53/Vitis vinifera gibberellin receptor GID1A (GID1A), long non-coding RNA >gi|349724383|emb|FQ393333.1| Vitis vinifera clone SS0AFA26YI16	sp|Q940G6|GID1C_ARATH/4e-148/Gibberellin receptor GID1C OS=Arabidopsis thaliana GN=GID1C PE=1 SV=1	csv:101213253/5e-151/GID1a; gibberellin receptor GID1C-like; K14493 gibberellin receptor GID1 [EC:3.-.-.-]	SSO2493/1e-22/---	PS01173/-/Lipolytic enzymes "G-D-X-G" family, putative histidine active site.	NA
Unigene27032_All	604	19.4476	1.7224	-3.4971	8.50518e-05	0.000616064	Down	NA	NA	NA	NA	NA	NA	NA
CL1461.Contig8_All	2321	19.2695	0.300544	-6.0026	8.49698e-05	0.000615512	Down	NA	NA	NA	NA	NA	NA	NA
Unigene9027_All	340	17.161	0.989044	-4.11695	8.49607e-05	0.000615489	Down	gi|645249369|ref|XP_008230721.1|/5.44277e-09/PREDICTED: plasma membrane ATPase 1-like [Prunus mume]	gi|13016805|emb|AJ310523.1|/4e-10/Vicia faba L. mRNA for P-type H+-ATPase (vha4 gene)	sp|P23980|PMA2_SOLLC/4e-10/Plasma membrane ATPase 2 (Fragment) OS=Solanum lycopersicum GN=LHA2 PE=3 SV=1	pmum:103329964/8e-10/plasma membrane ATPase 1-like; K01535 H+-transporting ATPase [EC:3.6.3.6]	NA	NA	NA
Unigene51803_All	684	0.244964	15.995	6.02891	8.46998e-05	0.000613684	Up	gi|661893375|emb|CDP03184.1|/6.84354e-27/unnamed protein product [Coffea canephora]	gi|219819137|gb|FJ150201.1|/3e-06/Daucus carota subsp. sativus clone BAC C161G10 genomic sequence	sp|Q9SU91|LPXA_ARATH/8e-21/Probable acyl-[acyl-carrier-protein]--UDP-N-acetylglucosamine O-acyltransferase, mitochondrial OS=Arabidopsis thaliana GN=LPXA PE=1 SV=1	sly:101267288/6e-27/probable acyl-[acyl-carrier-protein]--UDP-N-acetylglucosamine O-acyltransferase, mitochondrial; K00677 UDP-N-acetylglucosamine acyltransferase [EC:2.3.1.129]	FN0595/2e-06/---	PTHR23416:SF8/6.4E-16/--	NA
Unigene20803_All	1375	0.248385	15.7816	5.98952	8.46628e-05	0.000613458	Up	gi|566157463|ref|XP_002301133.2|/3.92696e-180/hypothetical protein POPTR_0002s11380g [Populus trichocarpa] &gt;gi|550344779|gb|EEE80406.2| hypothetical protein POPTR_0002s11380g [Populus trichocarpa]	gi|225458943|ref|XM_002283514.1|/6e-28/PREDICTED: Vitis vinifera endo-1,4-beta-xylanase A-like (LOC100253904), mRNA	sp|P15718|POLB_MAIZE/1e-06/Putative Pol polyprotein from transposon element Bs1 OS=Zea mays PE=4 SV=1	NA	NA	PTHR31490:SF1/1.5E-160/--	biological_process:GO:0005975//carbohydrate metabolic process;molecular_function:GO:0004553//hydrolase activity, hydrolyzing O-glycosyl compounds;
CL480.Contig2_All	887	0.22975	14.3003	5.95983	8.46158e-05	0.000613203	Up	NA	gi|147861023|emb|AM449374.2|/7e-08/Vitis vinifera contig VV78X147673.5, whole genome shotgun sequence	NA	NA	NA	NA	NA
Unigene18564_All	673	0.354403	25.0856	6.14533	8.45581e-05	0.000612869	Up	gi|674901843|emb|CDY31053.1|/7.59026e-13/BnaA08g26030D [Brassica napus]	gi|29122772|dbj|AP006135.1|/8e-10/Lotus japonicus genomic DNA, chromosome 1, clone: LjT30O01, TM0233, complete sequence	sp|O80594|ERG28_ARATH/6e-14/Ergosterol biosynthetic protein 28 OS=Arabidopsis thaliana GN=At1g10030 PE=2 SV=2	NA	NA	NA	cellular_component:GO:0016021//integral component of membrane;
Unigene23826_All	482	5.52916	28.9808	2.38997	8.44696e-05	0.00061227	Up	NA	NA	NA	NA	NA	NA	NA
CL8289.Contig2_All	1135	53.538	3.75201	-3.83483	8.43313e-05	0.000611352	Down	gi|685292898|ref|XP_009137372.1|/1.52121e-107/PREDICTED: coatomer subunit beta&apos;-3 isoform X3 [Brassica rapa]	gi|75755846|gb|DQ160034.1|/7e-24/Taraxacum officinale TO30-3 (To30-3) mRNA, partial cds	sp|Q8L828|COB23_ARATH/2e-109/Coatomer subunit beta'-3 OS=Arabidopsis thaliana GN=At3g15980 PE=2 SV=1	brp:103861416/3e-108/coatomer subunit beta'-3; K17302 coatomer, subunit beta'	ECU01g1290/2e-32/---	PS50082/13.316/Trp-Asp (WD) repeats profile.	biological_process:GO:0006810//transport;cellular_component:GO:0030126//COPI vesicle coat;GO:0005829//cytosol;molecular_function:GO:0005488//binding;
Unigene49037_All	1522	19.4562	0.3038	-6.00096	8.42407e-05	0.000610786	Down	gi|645261836|ref|XP_008236484.1|/2.1003e-30/PREDICTED: probable E3 ubiquitin ligase SUD1 [Prunus mume]	gi|381388793|gb|AC235897.2|/1e-10/Glycine max clone GM_WBc0123J08, complete sequence	sp|F4JKK0|SUD1_ARATH/5e-30/Probable E3 ubiquitin ligase SUD1 OS=Arabidopsis thaliana GN=SUD1 PE=1 SV=1	pmum:103335251/4e-31/probable E3 ubiquitin ligase SUD1; K10661 E3 ubiquitin-protein ligase MARCH6 [EC:2.3.2.27]	NA	NA	cellular_component:GO:0016021//integral component of membrane;molecular_function:GO:0008270//zinc ion binding;
CL6736.Contig4_All	3830	112.652	21.3876	-2.39703	8.4207e-05	0.00061062	Down	gi|296089160|emb|CBI38863.3|/0/unnamed protein product [Vitis vinifera]	gi|225453926|ref|XM_002279660.1|/0.0/PREDICTED: Vitis vinifera brefeldin A-inhibited guanine nucleotide-exchange protein 1-like (LOC100250634), mRNA	sp|Q9LZX8|BIG2_ARATH/0.0/Brefeldin A-inhibited guanine nucleotide-exchange protein 2 OS=Arabidopsis thaliana GN=BIG2 PE=2 SV=1	vvi:100250634/0.0/brefeldin A-inhibited guanine nucleotide-exchange protein 2-like; K18442 brefeldin A-inhibited guanine nucleotide-exchange protein	SPAC30.01c/7e-158/---	PTHR10663/0.0/--	biological_process:GO:0032012//regulation of ARF protein signal transduction;GO:0043547//positive regulation of GTPase activity;molecular_function:GO:0005086//ARF guanyl-nucleotide exchange factor activity;
CL16666.Contig7_All	1219	0.490643	38.2894	6.28613	8.41461e-05	0.000610221	Up	NA	NA	NA	NA	NA	NA	NA
CL5703.Contig3_All	1752	76.2375	10.4825	-2.86252	8.41064e-05	0.000610017	Down	gi|645242417|ref|XP_008227541.1|/2.93992e-85/PREDICTED: NAD-dependent protein deacetylase SRT2 [Prunus mume] &gt;gi|645242419|ref|XP_008227542.1| PREDICTED: NAD-dependent protein deacetylase SRT2 [Prunus mume]	gi|470103454|ref|XM_004288104.1|/6e-47/PREDICTED: Fragaria vesca subsp. vesca NAD-dependent protein deacetylase SRT2-like (LOC101306754), mRNA	sp|Q94AQ6|SIR4_ARATH/2e-80/NAD-dependent protein deacetylase SRT2 OS=Arabidopsis thaliana GN=SRT2 PE=2 SV=1	pmum:103327043/5e-86/NAD-dependent protein deacetylase SRT2; K11414 NAD-dependent deacetylase sirtuin 4 [EC:3.5.1.-]	CAC0284/2e-17/---	PTHR11085/2.1E-83/--	NA
CL4789.Contig4_All	1105	18.774	0.29599	-5.98704	8.40929e-05	0.000609961	Down	NA	NA	NA	NA	NA	NA	NA
Unigene33233_All	2365	18.7152	0.294813	-5.98827	8.40377e-05	0.000609603	Down	gi|590669285|ref|XP_007037731.1|/1.16588e-48/Minichromosome instability 12-like, putative [Theobroma cacao] &gt;gi|508774976|gb|EOY22232.1| Minichromosome instability 12-like, putative [Theobroma cacao]	gi|528744652|gb|JQ294053.2|/2e-10/Eriobotrya japonica squalene epoxidase 1 mRNA, complete cds	sp|O81000|ERG15_ARATH/1e-43/Squalene epoxidase 2, mitochondrial OS=Arabidopsis thaliana GN=SQE2 PE=1 SV=1	egr:104419813/1e-45/squalene monooxygenase-like; K00511 squalene monooxygenase [EC:1.14.13.132]	YGR175c/5e-06/---	PF03004/1.3E-4/Plant transposase (Ptta/En/Spm family)	biological_process:GO:0051276//chromosome organization;GO:0007067//mitotic nuclear division;cellular_component:GO:0005634//nucleus;GO:0000775//chromosome, centromeric region;
CL8848.Contig11_All	2476	0.465227	35.6648	6.26042	8.40094e-05	0.000609501	Up	gi|698482778|ref|XP_009788286.1|/3.13097e-164/PREDICTED: uncharacterized protein LOC104236109 [Nicotiana sylvestris]	gi|225321843|dbj|AK325859.1|/2e-53/Solanum lycopersicum cDNA, clone: LEFL2046L08, HTC in fruit	sp|Q9SX80|R47CP_ARATH/1e-06/Polyadenylate-binding protein RBP47C' OS=Arabidopsis thaliana GN=RBP47C' PE=2 SV=1	sot:102590443/2e-164/uncharacterized LOC102590443; K17602 YLP motif-containing protein 1	YPR042c/4e-06/---	PTHR13413:SF0/9.5E-71/--	NA
CL1463.Contig5_All	910	1.99891	33.3311	4.05958	8.40178e-05	0.000609501	Up	gi|567898682|ref|XP_006441829.1|/1.2857e-07/hypothetical protein CICLE_v10019150mg [Citrus clementina] &gt;gi|557544091|gb|ESR55069.1| hypothetical protein CICLE_v10019150mg [Citrus clementina]	NA	NA	cit:102614508/2e-06/alpha-glucosidase-like; K01187 alpha-glucosidase [EC:3.2.1.20]	NA	PS50600/9.357/Ubiquitin-like protease family profile.	NA
CL3854.Contig2_All	1644	47.0354	5.28464	-3.15387	8.39522e-05	0.000609152	Down	gi|645265723|ref|XP_008238284.1|/1.7963e-20/PREDICTED: LOW QUALITY PROTEIN: MND1-interacting protein 1-like [Prunus mume]	gi|470128661|ref|XM_004300207.1|/2e-09/PREDICTED: Fragaria vesca subsp. vesca MND1-interacting protein 1-like (LOC101313416), mRNA	sp|Q8RX22|MIP1_ARATH/9e-17/MND1-interacting protein 1 OS=Arabidopsis thaliana GN=MIP1 PE=1 SV=1	NA	NA	NA	molecular_function:GO:0008270//zinc ion binding;
CL11953.Contig5_All	2471	0.430927	33.2591	6.27016	8.38794e-05	0.000608666	Up	gi|590627995|ref|XP_007026599.1|/0/TRNA pseudouridine synthase B [Theobroma cacao] &gt;gi|508715204|gb|EOY07101.1| TRNA pseudouridine synthase B [Theobroma cacao]	gi|225312727|dbj|AK320070.1|/4e-70/Solanum lycopersicum cDNA, clone: LEFL1004CH04, HTC in leaf	NA	NA	NA	NA	biological_process:GO:0045037//protein import into chloroplast stroma;cellular_component:GO:0009706//chloroplast inner membrane;molecular_function:GO:0008565//protein transporter activity;
Unigene13372_All	756	18.3398	0.290153	-5.98202	8.38121e-05	0.000608262	Down	NA	NA	NA	NA	NA	NA	NA
CL6788.Contig4_All	1073	29.4911	2.95894	-3.31713	8.36764e-05	0.000607319	Down	gi|661882532|emb|CDP13846.1|/7.13854e-35/unnamed protein product [Coffea canephora]	gi|147791964|emb|AM483593.2|/5e-06/Vitis vinifera contig VV78X197183.3, whole genome shotgun sequence	NA	gmx:100785693/3e-34/phosphopantothenoylcysteine decarboxylase subunit SIS2-like; K03024 DNA-directed RNA polymerase III subunit RPC7	YOR054c/5e-07/---	NA	NA
Unigene37923_All	890	2.20748	23.3025	3.40001	8.35226e-05	0.000606371	Up	NA	NA	NA	NA	NA	NA	NA
CL2299.Contig6_All	1720	0.466598	35.8934	6.26539	8.35034e-05	0.000606273	Up	gi|645254044|ref|XP_008232855.1|/2.62845e-163/PREDICTED: zinc transporter 5 [Prunus mume]	gi|225452046|ref|XM_002280350.1|/3e-64/PREDICTED: Vitis vinifera uncharacterized LOC100241286 (LOC100241286), mRNA	NA	ath:AT2G04620/1e-16/cation efflux family protein; K14692 solute carrier family 30 (zinc transporter), member 5/7	NA	PTHR11562/9.7E-146/--	biological_process:GO:0010043//response to zinc ion;GO:0061088//regulation of sequestering of zinc ion;GO:0071577//zinc ion transmembrane transport;cellular_component:GO:0016021//integral component of membrane;GO:0005773//vacuole;molecular_function:GO:0005385//zinc ion transmembrane transporter activity;
Unigene20664_All	1043	25.3829	2.88707	-3.13618	8.33732e-05	0.000605454	Down	gi|566175997|ref|XP_006381429.1|/6.43041e-09/hypothetical protein POPTR_0006s12780g [Populus trichocarpa] &gt;gi|550336132|gb|ERP59226.1| hypothetical protein POPTR_0006s12780g [Populus trichocarpa]	NA	NA	NA	NA	NA	NA
CL15827.Contig5_All	2084	46.3461	1.82386	-4.66738	8.33672e-05	0.000605452	Down	gi|358347814|ref|XP_003637946.1|/6.25542e-24/Replication protein A 70 kDa DNA-binding subunit [Medicago truncatula] &gt;gi|358347930|ref|XP_003638003.1| Replication protein A 70 kDa DNA-binding subunit [Medicago truncatula] &gt;gi|657405480|gb|KEH43961.1| replication factor-A carboxy-terminal domain protein [Medicago truncatula]	NA	NA	bvg:104885244/7e-38/replication protein A 70 kDa DNA-binding subunit B-like; K07466 replication factor A1	NA	PTHR23273/5.0E-20/--	NA
CL4350.Contig2_All	2071	34.7867	227.213	2.70744	8.33594e-05	0.000605438	Up	gi|50058094|dbj|BAD27393.1|/0/glutathione reductase [Zinnia violacea]	gi|50058093|dbj|AB158513.1|/0.0/Zinnia violacea ZeGR1 mRNA for glutathione reductase, complete cds	sp|Q43154|GSHRP_SPIOL/0.0/Glutathione reductase, chloroplastic (Fragment) OS=Spinacia oleracea PE=2 SV=1	mdm:103443500/0.0/glutathione reductase, cytosolic; K00383 glutathione reductase (NADPH) [EC:1.8.1.7]	PA2025/8e-119/---	PF00070/9.6E-18/Pyridine nucleotide-disulphide oxidoreductase	biological_process:GO:0006749//glutathione metabolic process;GO:0055114//oxidation-reduction process;GO:0045454//cell redox homeostasis;cellular_component:GO:0005777//peroxisome;molecular_function:GO:0050661//NADP binding;GO:0050660//flavin adenine dinucleotide binding;GO:0004362//glutathione-disulfide reductase activity;
CL2456.Contig5_All	1896	0.235124	15.1249	6.00736	8.33244e-05	0.000605267	Up	gi|698483902|ref|XP_009788787.1|/2.33289e-77/PREDICTED: uncharacterized protein LOC104236542 [Nicotiana sylvestris]	gi|332640072|gb|CP002686.1|/6e-10/Arabidopsis thaliana chromosome 3, complete sequence	NA	NA	NA	PTHR31250/3.0E-58/--	NA
CL3168.Contig4_All	3804	21.5122	86.4078	2.006	8.33213e-05	0.000605267	Up	gi|645252088|ref|XP_008231964.1|/2.04561e-63/PREDICTED: uncharacterized protein LOC103331133 [Prunus mume]	NA	NA	NA	NA	NA	NA
Unigene4912_All	863	0.459909	35.9101	6.2869	8.32739e-05	0.000605026	Up	NA	NA	NA	NA	NA	NA	NA
Unigene10713_All	688	0.248911	16.3611	6.03849	8.32649e-05	0.000605003	Up	NA	NA	NA	NA	NA	NA	NA
CL13482.Contig2_All	717	0.229065	14.2909	5.9632	8.32159e-05	0.000604731	Up	NA	NA	NA	NA	NA	NA	NA
Unigene24907_All	1656	4.94384	33.2162	2.74818	8.32003e-05	0.000604659	Up	gi|661888733|emb|CDP07769.1|/3.61242e-61/unnamed protein product [Coffea canephora]	gi|225316984|dbj|AK322738.1|/5e-07/Solanum lycopersicum cDNA, clone: LEFL1042BC07, HTC in leaf	NA	NA	NA	NA	NA
CL11307.Contig1_All	1443	8.09199	40.318	2.31686	8.31893e-05	0.000604621	Up	gi|565399626|ref|XP_006365349.1|/6.25465e-46/PREDICTED: uncharacterized protein LOC102590181 [Solanum tuberosum]	NA	NA	NA	NA	NA	NA
Unigene22846_All	976	5.49979	26.6302	2.27561	8.31532e-05	0.000604443	Up	gi|298204970|emb|CBI34277.3|/1.74246e-29/unnamed protein product [Vitis vinifera]	NA	sp|P60839|DRL2_ARATH/2e-14/Probable disease resistance protein At1g12290 OS=Arabidopsis thaliana GN=At1g12290 PE=2 SV=1	pmum:103330724/6e-27/probable disease resistance protein At4g27220; K13459 disease resistance protein RPS2	NA	PF00931/2.6E-9/NB-ARC domain	NA
CL7345.Contig8_All	1506	16.8484	0.271599	-5.95499	8.30988e-05	0.000604089	Down	gi|657978649|ref|XP_008381270.1|/3.2678e-132/PREDICTED: caffeoylshikimate esterase [Malus domestica]	gi|210140737|dbj|AK244656.1|/3e-36/Glycine max cDNA, clone: GMFL01-09-N04	sp|Q9C942|CSE_ARATH/1e-42/Caffeoylshikimate esterase OS=Arabidopsis thaliana GN=CSE PE=1 SV=1	mtr:MTR_4g127220/7e-43/Monoglyceride lipase; K18368 caffeoylshikimate esterase [EC:3.1.1.-]	Rv0183/1e-15/---	PF00756/2.7E-5/Putative esterase	molecular_function:GO:0047372//acylglycerol lipase activity;
CL7649.Contig3_All	1261	28.6592	2.95078	-3.27983	8.30816e-05	0.000604006	Down	gi|695022506|ref|XP_009398383.1|/2.23117e-09/PREDICTED: DNA (cytosine-5)-methyltransferase 1B-like isoform X2 [Musa acuminata subsp. malaccensis]	gi|549531652|gb|KF386162.1|/2e-12/Vaccinium macrocarpon mitochondrion, complete genome	sp|Q7Y1I7|DNM1A_ORYSJ/3e-11/DNA (cytosine-5)-methyltransferase 1A OS=Oryza sativa subsp. japonica GN=MET1A PE=2 SV=1	mus:103982991/4e-10/DNA (cytosine-5)-methyltransferase 1B-like isoform X1; K00558 DNA (cytosine-5)-methyltransferase 1 [EC:2.1.1.37]	NA	NA	NA
CL12927.Contig3_All	889	17.2728	0.27719	-5.96148	8.30623e-05	0.000603908	Down	NA	NA	NA	NA	NA	NA	NA
CL8072.Contig3_All	1862	17.2728	0.27719	-5.96148	8.30623e-05	0.000603908	Down	gi|4678261|emb|CAB41122.1|/1.07954e-16/putative proteasome regulatory subunit [Arabidopsis thaliana] &gt;gi|7269333|emb|CAB79392.1| putative proteasome regulatory subunit [Arabidopsis thaliana]	gi|519748013|gb|JX615295.1|/2e-12/Gossypium hirsutum clone NBRI_GE59211 microsatellite sequence	sp|Q93Y35|PSMD6_ARATH/6e-17/26S proteasome non-ATPase regulatory subunit 6 homolog OS=Arabidopsis thaliana GN=RPN7 PE=1 SV=1	sot:102600142/9e-17/26S proteasome non-ATPase regulatory subunit 6 homolog; K03037 26S proteasome regulatory subunit N7	sll2001/5e-08/---	PTHR11963:SF11/3.9E-20/--	NA
CL3377.Contig5_All	1501	17.3121	0.277932	-5.9609	8.2975e-05	0.000603357	Down	gi|674891890|emb|CDY40889.1|/4.48282e-07/BnaCnng09800D [Brassica napus]	gi|164565494|gb|AC216466.1|/2e-12/Populus trichocarpa clone POP027-H05, complete sequence	sp|O65084|PSB3_PICMA/6e-09/Proteasome subunit beta type-3 OS=Picea mariana GN=PBC1 PE=2 SV=1	pop:POPTR_0005s20270g/1e-07/POPTRDRAFT_559264; Proteasome subunit beta type 3-2 family protein; K02735 20S proteasome subunit beta 3 [EC:3.4.25.1]	NA	NA	NA
Unigene37671_All	1553	0.274787	18.1352	6.04433	8.28912e-05	0.000602873	Up	gi|697100810|ref|XP_009592905.1|/2.80016e-162/PREDICTED: uncharacterized protein At1g04910 [Nicotiana tomentosiformis]	gi|359473462|ref|XM_002265822.2|/1e-44/PREDICTED: Vitis vinifera DUF246 domain-containing protein At1g04910-like (LOC100247184), mRNA	sp|Q8W486|Y1491_ARATH/2e-48/Uncharacterized protein At1g04910 OS=Arabidopsis thaliana GN=At1g04910 PE=2 SV=1	mtr:MTR_1g102030/3e-45/Phosphoglucomutase; K01835 phosphoglucomutase [EC:5.4.2.2]	NA	NA	NA
Unigene11270_All	1198	0.925422	20.1246	4.4427	8.27005e-05	0.00060157	Up	NA	gi|189163133|dbj|AP010367.1|/2e-09/Lotus japonicus genomic DNA, chromosome 3, clone: LjB05A24, BM1723, complete sequence	NA	NA	NA	NA	NA
CL5295.Contig3_All	1391	18.0011	0.648887	-4.79398	8.26295e-05	0.000601161	Down	gi|604301007|gb|EYU20727.1|/9.97246e-22/hypothetical protein MIMGU_mgv1a010347mg [Erythranthe guttata]	gi|118138459|gb|DQ886405.1|/4e-29/Senecio madagascariensis clone Se-220 microsatellite sequence	sp|Q60EX6|BSL1_ORYSJ/1e-09/Serine/threonine-protein phosphatase BSL1 homolog OS=Oryza sativa subsp. japonica GN=BSL1 PE=2 SV=1	brp:103869606/3e-22/protein LST8 homolog; K08266 G protein beta subunit-like	NA	NA	NA
Unigene1785_All	425	19.1063	0.663668	-4.84745	8.25808e-05	0.000600865	Down	NA	NA	NA	NA	NA	NA	NA
CL2537.Contig2_All	1353	0.838323	15.9217	4.24734	8.24709e-05	0.000600107	Up	gi|720099512|ref|XP_010247959.1|/1.25388e-13/PREDICTED: probable methionine--tRNA ligase [Nelumbo nucifera]	gi|449482440|ref|XM_004156234.1|/7e-12/PREDICTED: Cucumis sativus cell division cycle protein 48 homolog (LOC101232090), mRNA	sp|Q9ZTS1|SYM_ORYSJ/8e-15/Probable methionine--tRNA ligase OS=Oryza sativa subsp. japonica GN=Os06g0508700 PE=2 SV=2	mus:103995784/3e-14/probable methionine--tRNA ligase; K01874 methionyl-tRNA synthetase [EC:6.1.1.10]	SPBC17A3.04c/2e-09/---	NA	biological_process:GO:0006431//methionyl-tRNA aminoacylation;cellular_component:GO:0005737//cytoplasm;molecular_function:GO:0005524//ATP binding;GO:0004825//methionine-tRNA ligase activity;GO:0000049//tRNA binding;
CL15055.Contig1_All	1211	2.16276	24.4772	3.50049	8.24615e-05	0.000600081	Up	gi|643703644|gb|KDP20708.1|/2.18355e-14/hypothetical protein JCGZ_21179 [Jatropha curcas]	NA	NA	jcu:105650086/4e-15/uncharacterized LOC105650086; K15601 lysine-specific demethylase 3 [EC:1.14.11.-]	NA	PTHR12549/2.6E-19/--	NA
CL16237.Contig1_All	2852	27.2623	117.028	2.10187	8.24414e-05	0.000599977	Up	gi|590562102|ref|XP_007008993.1|/6.45495e-59/Malectin/receptor protein kinase family protein [Theobroma cacao] &gt;gi|508725906|gb|EOY17803.1| Malectin/receptor protein kinase family protein [Theobroma cacao]	NA	sp|Q9LX66|HERK_ARATH/9e-39/Receptor-like protein kinase HERK 1 OS=Arabidopsis thaliana GN=HERK1 PE=1 SV=1	egr:104420356/3e-43/probable receptor-like protein kinase At5g24010; K04730 interleukin-1 receptor-associated kinase 1 [EC:2.7.11.1]	lin1934_1/3e-13/---	PF14299/3.2E-22/Phloem protein 2	NA
Unigene7155_All	2397	20.969	0.321041	-6.02935	8.24198e-05	0.000599903	Down	NA	NA	NA	NA	NA	NA	NA
Unigene2506_All	1058	29.0041	3.30585	-3.13316	8.23947e-05	0.000599761	Down	gi|657400117|gb|KEH39446.1|/1.42142e-12/XH/XS domain protein [Medicago truncatula]	NA	NA	NA	NA	NA	NA
CL2976.Contig1_All	592	0.226779	14.3232	5.98092	8.23328e-05	0.000599394	Up	NA	NA	NA	NA	NA	NA	NA
Unigene1871_All	1113	0.833685	16.3463	4.29332	8.2331e-05	0.000599394	Up	NA	NA	NA	NA	NA	NA	NA
CL11750.Contig12_All	1071	2.36579	20.2742	3.09925	8.22602e-05	0.000598949	Up	gi|698550374|ref|XP_009768956.1|/1.2982e-28/PREDICTED: glycine-rich RNA-binding protein 4, mitochondrial-like isoform X2 [Nicotiana sylvestris]	gi|470119670|ref|XM_004295886.1|/6e-21/PREDICTED: Fragaria vesca subsp. vesca glycine-rich RNA-binding protein 2, mitochondrial-like (LOC101296082), mRNA	sp|Q9LIS2|RBG4_ARATH/1e-14/Glycine-rich RNA-binding protein 4, mitochondrial OS=Arabidopsis thaliana GN=RBG4 PE=2 SV=1	sly:101263896/8e-27/glycine-rich RNA-binding protein 4, mitochondrial-like; K13195 cold-inducible RNA-binding protein	TP0356/1e-08/---	PS50102/18.035/Eukaryotic RNA Recognition Motif (RRM) profile.	molecular_function:GO:1901363//heterocyclic compound binding;GO:0097159//organic cyclic compound binding;
CL386.Contig1_All	1667	33.8029	4.05711	-3.05862	8.22367e-05	0.000598819	Down	NA	NA	NA	NA	NA	NA	NA
CL11753.Contig2_All	2484	18.7874	0.292573	-6.00483	8.21472e-05	0.000598209	Down	gi|703124990|ref|XP_010103193.1|/4.8003e-108/Cyclin-dependent kinase G-2 [Morus notabilis] &gt;gi|587906943|gb|EXB94979.1| Cyclin-dependent kinase G-2 [Morus notabilis]	gi|502141171|ref|XM_004504416.1|/8e-84/PREDICTED: Cicer arietinum cyclin-dependent kinase G-2-like (LOC101500243), transcript variant X6, mRNA	sp|Q7XUF4|CDKG2_ORYSJ/1e-91/Cyclin-dependent kinase G-2 OS=Oryza sativa subsp. japonica GN=CDKG-2 PE=2 SV=2	jcu:105644762/6e-106/cyclin-dependent kinase G-2; K08818 cell division cycle 2-like [EC:2.7.11.22]	ECU02g1450/4e-28/---	PF00069/2.7E-5/Protein kinase domain	biological_process:GO:0006468//protein phosphorylation;molecular_function:GO:0008353//RNA polymerase II carboxy-terminal domain kinase activity;GO:0005524//ATP binding;
CL139.Contig19_All	586	0.227678	14.2423	5.96704	8.2019e-05	0.000597415	Up	NA	NA	NA	NA	NA	NA	NA
CL3631.Contig4_All	1643	55.7417	2.66827	-4.38478	8.2021e-05	0.000597415	Down	gi|297746420|emb|CBI16476.3|/0/unnamed protein product [Vitis vinifera]	gi|225435645|ref|XM_002283310.1|/0.0/PREDICTED: Vitis vinifera uncharacterized LOC100263956 (LOC100263956), mRNA	sp|P42158|KC1D_ARATH/2e-30/Casein kinase I isoform delta-like OS=Arabidopsis thaliana GN=At4g26100 PE=2 SV=2	zma:103634319/9e-114/casein kinase I isoform delta-B-like; K08959 casein kinase 1, delta [EC:2.7.11.1]	Rv1746/3e-06/---	NA	biological_process:GO:0006468//protein phosphorylation;molecular_function:GO:0004674//protein serine/threonine kinase activity;GO:0005524//ATP binding;
CL2314.Contig4_All	2719	21.8979	188.762	3.10771	8.20077e-05	0.000597401	Up	gi|225435788|ref|XP_002283740.1|/0/PREDICTED: LRR receptor-like serine/threonine-protein kinase GSO1 [Vitis vinifera]	NA	sp|Q9LP24|Y1571_ARATH/4e-103/Probable leucine-rich repeat receptor-like protein kinase At1g35710 OS=Arabidopsis thaliana GN=At1g35710 PE=2 SV=1	atr:18427291/7e-104/LRR receptor-like serine/threonine-protein kinase FLS2; K13420 LRR receptor-like serine/threonine-protein kinase FLS2 [EC:2.7.11.1]	alr0124_1/3e-29/---	PS51450/5.255/Leucine-rich repeat profile.	NA
CL12093.Contig2_All	1257	0.26248	17.4975	6.0588	8.19023e-05	0.000596711	Up	gi|593697632|ref|XP_007149289.1|/4.72032e-60/hypothetical protein PHAVU_005G057800g [Phaseolus vulgaris] &gt;gi|561022553|gb|ESW21283.1| hypothetical protein PHAVU_005G057800g [Phaseolus vulgaris]	gi|470115921|ref|XM_004294092.1|/2e-08/PREDICTED: Fragaria vesca subsp. vesca mitotic spindle assembly checkpoint protein MAD2B-like (LOC101305733), mRNA	sp|Q94FL5|REV7_ARATH/2e-53/DNA polymerase zeta processivity subunit OS=Arabidopsis thaliana GN=REV7 PE=2 SV=1	sly:101248333/1e-60/DNA polymerase zeta processivity subunit; K13728 mitotic spindle assembly checkpoint protein MAD2B	NA	PTHR11842/5.2E-42/--	biological_process:GO:0050896//response to stimulus;cellular_component:GO:0016020//membrane;
Unigene52453_All	2936	17.6027	147.907	3.07082	8.19074e-05	0.000596711	Up	gi|571513019|ref|XP_006596741.1|/6.49832e-38/PREDICTED: putative ribonuclease H protein At1g65750-like [Glycine max]	gi|508737290|dbj|AB724110.1|/4e-06/Solidago canadensis var. scabra DNA, microsatellite:Salt19	sp|P93295|M310_ARATH/3e-07/Uncharacterized mitochondrial protein AtMg00310 OS=Arabidopsis thaliana GN=AtMg00310 PE=4 SV=1	mdm:103414113/7e-28/uncharacterized LOC103414113; K18577 mannosylglycoprotein endo-beta-mannosidase [EC:3.2.1.152]	NA	PF12796/2.3E-7/Ankyrin repeats (3 copies)	NA
Unigene36514_All	891	66.5792	14.7108	-2.1782	8.18823e-05	0.000596612	Down	gi|645221808|ref|XP_008246292.1|/9.18482e-11/PREDICTED: protein transport protein Sec24-like At3g07100 [Prunus mume] &gt;gi|645221810|ref|XP_008246293.1| PREDICTED: protein transport protein Sec24-like At3g07100 [Prunus mume]	NA	sp|Q9SFU0|SC24A_ARATH/5e-12/Protein transport protein Sec24-like At3g07100 OS=Arabidopsis thaliana GN=At3g07100 PE=2 SV=2	pmum:103344489/2e-11/protein transport protein Sec24-like At3g07100; K14007 protein transport protein SEC24	NA	NA	biological_process:GO:0006886//intracellular protein transport;GO:0016043//cellular component organization;GO:0044699//single-organism process;GO:0006888//ER to Golgi vesicle-mediated transport;cellular_component:GO:0030127//COPII vesicle coat;molecular_function:GO:0008270//zinc ion binding;
CL2074.Contig6_All	1449	0.884226	18.5158	4.3882	8.18054e-05	0.000596093	Up	gi|54035683|sp|O81221.1|ACT_GOSHI/0/RecName: Full=Actin [Gossypium hirsutum] &gt;gi|3420239|gb|AAC31886.1| actin [Gossypium hirsutum]	gi|356874567|dbj|AB679277.1|/0.0/Chrysanthemum seticuspe f. boreale CsActin mRNA for actin, complete cds	sp|O81221|ACT_GOSHI/0.0/Actin OS=Gossypium hirsutum PE=3 SV=1	tcc:TCM_021944/0.0/Actin 3; K10355 actin, other eukaryote	SPBC32H8.12c/0.0/---	NA	cellular_component:GO:0005856//cytoskeleton;GO:0005737//cytoplasm;molecular_function:GO:0005524//ATP binding;
Unigene29948_All	1050	0.253731	16.5163	6.02444	8.17912e-05	0.000596031	Up	gi|698544550|ref|XP_009767103.1|/7.40826e-13/PREDICTED: callose synthase 5 [Nicotiana sylvestris]	NA	sp|Q3B724|CALS5_ARATH/6e-10/Callose synthase 5 OS=Arabidopsis thaliana GN=CALS5 PE=1 SV=1	mus:103985166/3e-13/callose synthase 5-like; K11000 callose synthase [EC:2.4.1.-]	NA	NA	NA
CL5303.Contig4_All	3260	2.41553	41.9745	4.1191	8.16651e-05	0.000595194	Up	gi|297742644|emb|CBI34793.3|/0/unnamed protein product [Vitis vinifera]	gi|123673200|emb|AM449705.1|/4e-12/Vitis vinifera, whole genome shotgun sequence, contig VV78X253597.8, clone ENTAV 115	NA	NA	NA	NA	NA
Unigene26595_All	643	17.2399	0.640052	-4.75142	8.1633e-05	0.000595043	Down	gi|297821533|ref|XP_002878649.1|/1.17308e-20/hypothetical protein ARALYDRAFT_481165 [Arabidopsis lyrata subsp. lyrata] &gt;gi|297324488|gb|EFH54908.1| hypothetical protein ARALYDRAFT_481165 [Arabidopsis lyrata subsp. lyrata]	NA	sp|Q8H780|SCP13_ARATH/3e-22/Serine carboxypeptidase-like 13 OS=Arabidopsis thaliana GN=SCPL13 PE=2 SV=2	ath:AT2G22980/3e-21/SCPL13; serine carboxypeptidase-like 13; K16296 serine carboxypeptidase-like clade I [EC:3.4.16.-]	NA	PTHR11802/7.2E-28/--	biological_process:GO:0051603//proteolysis involved in cellular protein catabolic process;GO:0019748//secondary metabolic process;cellular_component:GO:0005576//extracellular region;molecular_function:GO:0004185//serine-type carboxypeptidase activity;GO:0016747//transferase activity, transferring acyl groups other than amino-acyl groups;
Unigene24306_All	1372	22.5725	0.337526	-6.06342	8.16386e-05	0.000595043	Down	NA	NA	NA	NA	NA	NA	NA
CL1779.Contig9_All	1204	0.25737	16.7126	6.02095	8.15066e-05	0.000594163	Up	gi|590573762|ref|XP_007012211.1|/9.61703e-55/Uncharacterized protein isoform 1 [Theobroma cacao] &gt;gi|590573769|ref|XP_007012213.1| Uncharacterized protein isoform 1 [Theobroma cacao] &gt;gi|508782574|gb|EOY29830.1| Uncharacterized protein isoform 1 [Theobroma cacao] &gt;gi|508782576|gb|EOY29832.1| Uncharacterized protein isoform 1 [Theobroma cacao]	gi|349715169|emb|FQ380471.1|/3e-17/Vitis vinifera clone SS0ACG58YA05	NA	NA	NA	NA	cellular_component:GO:0016021//integral component of membrane;
Unigene20782_All	962	32.2479	6.8221	-2.24092	8.14942e-05	0.000594115	Down	gi|723690126|ref|XP_010319377.1|/1.87712e-28/PREDICTED: uncharacterized aarF domain-containing protein kinase 1 [Solanum lycopersicum]	NA	NA	sly:101259529/3e-29/uncharacterized aarF domain-containing protein kinase 1; K08869 aarF domain-containing kinase	NA	NA	NA
Unigene5351_All	1159	26.8466	1.84343	-3.86427	8.14739e-05	0.000594008	Down	gi|147768692|emb|CAN71659.1|/2.57367e-07/hypothetical protein VITISV_016184 [Vitis vinifera]	NA	NA	NA	NA	NA	NA
CL7703.Contig2_All	1282	16.8687	0.271281	-5.95842	8.14024e-05	0.000593652	Down	gi|502129728|ref|XP_004500405.1|/3.2437e-56/PREDICTED: bis(5&apos;-adenosyl)-triphosphatase-like [Cicer arietinum]	gi|225314348|dbj|AK321094.1|/3e-57/Solanum lycopersicum cDNA, clone: LEFL1019AF09, HTC in leaf	NA	cam:101489427/2e-56/bis(5'-adenosyl)-triphosphatase; K01522 bis(5'-adenosyl)-triphosphatase [EC:3.6.1.29]	SPCC4G3.02/8e-23/---	PF01230/1.2E-19/HIT domain	NA
Unigene13246_All	1105	23.9314	1.09862	-4.44514	8.13399e-05	0.000593237	Down	NA	NA	NA	NA	NA	NA	NA
CL3218.Contig4_All	2251	105.171	25.2195	-2.06012	8.13156e-05	0.000593101	Down	gi|225463438|ref|XP_002275393.1|/4.31654e-47/PREDICTED: transcription factor bHLH144 isoform 2 [Vitis vinifera] &gt;gi|225463440|ref|XP_002275365.1| PREDICTED: transcription factor bHLH144 isoform 1 [Vitis vinifera]	gi|470114814|ref|XM_004293556.1|/8e-19/PREDICTED: Fragaria vesca subsp. vesca transcription factor bHLH144-like (LOC101313582), mRNA	sp|Q9ASX9|BH144_ARATH/4e-31/Transcription factor bHLH144 OS=Arabidopsis thaliana GN=BHLH144 PE=1 SV=1	pvu:PHAVU_001G218800g/4e-06/hypothetical protein; K12126 phytochrome-interacting factor 3	NA	NA	NA
CL12846.Contig1_All	3297	2.77285	51.1971	4.20662	8.12991e-05	0.000593022	Up	gi|147783627|emb|CAN68148.1|/0/hypothetical protein VITISV_035665 [Vitis vinifera]	gi|410991947|gb|AC253656.4|/2e-11/Solanum lycopersicum strain Heinz 1706 chromosome 7 clone sle-5k5 map 7, complete sequence	sp|P10978|POLX_TOBAC/3e-123/Retrovirus-related Pol polyprotein from transposon TNT 1-94 OS=Nicotiana tabacum PE=2 SV=1	mtr:MTR_3g118540/8e-102/Histone deacetylase; K06067 histone deacetylase 1/2 [EC:3.5.1.98]	NA	PTHR11439:SF127/0.0/--	NA
Unigene16696_All	1150	28.0133	4.33666	-2.69146	8.12823e-05	0.000592941	Down	NA	NA	NA	NA	NA	NA	NA
CL367.Contig9_All	1375	34.6267	4.43327	-2.96544	8.12769e-05	0.000592941	Down	gi|225441459|ref|XP_002275478.1|/1.05766e-100/PREDICTED: nudix hydrolase 23, chloroplastic-like [Vitis vinifera]	gi|449511339|ref|XM_004163882.1|/7e-15/PREDICTED: Cucumis sativus nudix hydrolase 23, chloroplastic-like (LOC101220971), mRNA	sp|P93740|NUD23_ARATH/4e-89/Nudix hydrolase 23, chloroplastic OS=Arabidopsis thaliana GN=NUDT23 PE=1 SV=2	jcu:105646524/8e-102/nudix hydrolase 23, chloroplastic; K18453 ADP-ribose/FAD diphosphatase [EC:3.6.1.13 3.6.1.18]	RSc1618/2e-31/---	PTHR22769:SF3/2.4E-52/--	NA
CL5049.Contig2_All	1479	11.3846	51.1954	2.16893	8.10932e-05	0.000591685	Up	gi|641849980|gb|KDO68853.1|/0/hypothetical protein CISIN_1g014836mg [Citrus sinensis]	gi|359486372|ref|XM_002277348.2|/2e-61/PREDICTED: Vitis vinifera uncharacterized LOC100262072 (LOC100262072), mRNA	sp|F4IH21|TBL33_ARATH/0.0/Protein trichome birefringence-like 33 OS=Arabidopsis thaliana GN=TBL33 PE=2 SV=1	NA	NA	PF14416/8.3E-22/PMR5 N terminal Domain	biological_process:GO:0071554//cell wall organization or biogenesis;cellular_component:GO:0005794//Golgi apparatus;GO:0016021//integral component of membrane;molecular_function:GO:0016413//O-acetyltransferase activity;
CL2917.Contig1_All	1110	0.722297	27.5277	5.25215	8.08727e-05	0.000590159	Up	gi|568858125|ref|XP_006482606.1|/7.88228e-64/PREDICTED: granule-bound starch synthase 2, chloroplastic/amyloplastic-like [Citrus sinensis]	gi|221063675|gb|FJ561743.1|/3e-38/Lotus japonicus starch synthase IIb precursor, mRNA, complete cds	sp|Q43093|SSG2_PEA/1e-62/Granule-bound starch synthase 2, chloroplastic/amyloplastic OS=Pisum sativum PE=1 SV=1	cit:102614846/1e-64/granule-bound starch synthase 2, chloroplastic/amyloplastic-like; K00703 starch synthase [EC:2.4.1.21]	SP1124/1e-11/---	PF08323/1.3E-27/Starch synthase catalytic domain	NA
Unigene23351_All	1162	0.224357	14.0956	5.97331	8.08179e-05	0.0005898	Up	NA	NA	NA	NA	NA	NA	NA
CL11312.Contig1_All	929	17.1855	0.274472	-5.96839	8.07514e-05	0.000589397	Down	gi|124360116|gb|ABN08132.1|/8.2338e-18/Putative non-LTR retroelement reverse transcriptase, related [Medicago truncatula]	NA	NA	mtr:MTR_2g101470/9e-16/Heat shock protein; K03283 heat shock 70kDa protein 1/8; K06758 L1 cell adhesion molecule like protein	NA	NA	NA
Unigene15395_All	820	23.9608	0.71924	-5.05806	8.0736e-05	0.000589325	Down	NA	gi|147858922|emb|AM447884.2|/4e-06/Vitis vinifera contig VV78X209807.5, whole genome shotgun sequence	NA	NA	NA	NA	NA
Unigene117_All	1159	22.0738	1.42616	-3.95213	8.0694e-05	0.0005891	Down	gi|674232364|gb|KFK25129.1|/2.95653e-24/hypothetical protein AALP_AA8G069800 [Arabis alpina]	gi|470107947|ref|XR_183935.1|/1e-06/PREDICTED: Fragaria vesca subsp. vesca signal recognition particle receptor subunit alpha homolog (LOC101297599), misc_RNA	sp|O04937|DHEA_NICPL/2e-25/Glutamate dehydrogenase A OS=Nicotiana plumbaginifolia GN=GDHA PE=2 SV=1	tcc:TCM_014809/2e-24/Glutamate dehydrogenase 2; K00261 glutamate dehydrogenase (NAD(P)+) [EC:1.4.1.3]	NA	NA	biological_process:GO:0006520//cellular amino acid metabolic process;GO:0055114//oxidation-reduction process;molecular_function:GO:0016639//oxidoreductase activity, acting on the CH-NH2 group of donors, NAD or NADP as acceptor;
Unigene17725_All	1576	41.2404	7.37963	-2.48244	8.06854e-05	0.000589079	Down	gi|703162816|ref|XP_010113152.1|/1.56182e-20/F-box protein [Morus notabilis] &gt;gi|587983701|gb|EXC68150.1| F-box protein [Morus notabilis]	NA	sp|O49508|FB237_ARATH/3e-11/F-box protein At4g18380 OS=Arabidopsis thaliana GN=At4g18380 PE=2 SV=1	NA	NA	NA	NA
CL2896.Contig6_All	2359	7.34081	39.6892	2.43473	8.06576e-05	0.000588917	Up	gi|225470662|ref|XP_002269263.1|/1.08558e-165/PREDICTED: pathogenesis-related homeodomain protein [Vitis vinifera] &gt;gi|296090281|emb|CBI40100.3| unnamed protein product [Vitis vinifera]	gi|225470661|ref|XM_002269227.1|/4e-24/PREDICTED: Vitis vinifera pathogenesis-related homeodomain protein-like (LOC100262260), mRNA	sp|P48785|PRH_ARATH/5e-144/Pathogenesis-related homeodomain protein OS=Arabidopsis thaliana GN=PRH PE=2 SV=1	fve:101296723/6e-69/homeobox protein HAT3.1; K11657 remodeling and spacing factor 1	NA	SM00249/1.2E-5/PHD zinc finger	molecular_function:GO:0005488//binding;
CL16434.Contig12_All	694	55.4021	3.68786	-3.90909	8.0602e-05	0.000588593	Down	NA	gi|42558285|gb|AC119289.2|/5e-08/Oryza sativa Japonica Group chromosome 5 clone OSJNBa0025P09, complete sequence	NA	NA	NA	NA	NA
CL11493.Contig5_All	2124	4.2221	24.1079	2.51347	8.04994e-05	0.000587926	Up	gi|661876121|emb|CDP19697.1|/4.29533e-49/unnamed protein product [Coffea canephora]	gi|359490960|ref|XM_002278435.2|/4e-33/PREDICTED: Vitis vinifera uncharacterized LOC100247427 (LOC100247427), mRNA	NA	NA	NA	PF13398/3.5E-32/Peptidase M50B-like	cellular_component:GO:0016021//integral component of membrane;
CL4770.Contig2_All	689	0.530809	14.6792	4.78943	8.03201e-05	0.000586743	Up	NA	NA	NA	NA	NA	NA	NA
Unigene49900_All	702	16.8718	0.628218	-4.7472	8.03207e-05	0.000586743	Down	gi|719973931|ref|XP_010243523.1|/2.68075e-11/PREDICTED: exocyst complex component SEC10-like isoform X3 [Nelumbo nucifera]	gi|315307480|gb|HQ650106.1|/7e-32/Gossypium hirsutum clone BAC 067L14, complete sequence	sp|Q2QV94|EXOC5_ORYSJ/9e-13/Exocyst complex component 5 OS=Oryza sativa subsp. japonica GN=SEC10 PE=2 SV=1	ppp:PHYPADRAFT_172341/1e-07/hypothetical protein; K02184 formin 2	NA	NA	biological_process:GO:0048278//vesicle docking;GO:0006887//exocytosis;cellular_component:GO:0005737//cytoplasm;
CL6723.Contig2_All	2108	56.3245	5.37545	-3.38931	8.02575e-05	0.000586363	Down	gi|296082054|emb|CBI21059.3|/2.11306e-157/unnamed protein product [Vitis vinifera]	gi|359475825|ref|XM_002285159.2|/3e-18/PREDICTED: Vitis vinifera uncharacterized LOC100267879 (LOC100267879), mRNA	sp|Q9M7J4|MFP1_TOBAC/2e-07/MAR-binding filament-like protein 1-1 OS=Nicotiana tabacum GN=MFP1-1 PE=2 SV=1	mus:103970145/2e-07/structural maintenance of chromosomes protein 2-1-like; K06674 structural maintenance of chromosome 2	aq_629/2e-10/---	SM00312/5.7E-11/PhoX homologous domain, present in p47phox and p40phox.	NA
Unigene49066_All	796	67.236	8.81401	-2.93136	8.01434e-05	0.000585571	Down	gi|674910548|emb|CDY22593.1|/9.51101e-06/BnaC05g24310D [Brassica napus]	NA	NA	NA	NA	NA	NA
CL1244.Contig2_All	2009	8.36278	60.2272	2.84836	8.00768e-05	0.000585125	Up	gi|645220760|ref|XP_008241679.1|/4.34793e-128/PREDICTED: probable pectate lyase 4 [Prunus mume]	gi|225439835|ref|XM_002277540.1|/1e-60/PREDICTED: Vitis vinifera probable pectate lyase 4-like (LOC100255011), mRNA	sp|Q9C8G4|PLY4_ARATH/1e-28/Probable pectate lyase 4 OS=Arabidopsis thaliana GN=At1g30350 PE=2 SV=1	pmum:103340088/8e-129/probable pectate lyase 4; K01728 pectate lyase [EC:4.2.2.2]	BH0698/2e-20/---	PTHR31683:SF6/3.1E-114/--	NA
CL8203.Contig1_All	1643	61.9281	4.04187	-3.9375	7.9884e-05	0.000583797	Down	gi|629095291|gb|KCW61286.1|/1.60968e-53/hypothetical protein EUGRSUZ_H04042 [Eucalyptus grandis]	gi|334185405|ref|NM_001202985.1|/6e-19/Arabidopsis thaliana protein high chlorophyll fluorescent 107 mRNA, complete cds	sp|Q9FNS4|MBB1_CHLRE/7e-08/PsbB mRNA maturation factor Mbb1, chloroplastic OS=Chlamydomonas reinhardtii GN=MBB1 PE=2 SV=1	ccp:CHC_T00008328001/4e-06/TPR repeat-containing protein; K12869 crooked neck	NA	NA	biological_process:GO:0006396//RNA processing;GO:0051171//regulation of nitrogen compound metabolic process;GO:0031323//regulation of cellular metabolic process;GO:0080090//regulation of primary metabolic process;GO:0060255//regulation of macromolecule metabolic process;cellular_component:GO:0044446//intracellular organelle part;GO:0009507//chloroplast;
CL5691.Contig3_All	637	17.5613	0.278682	-5.97764	7.98825e-05	0.000583797	Down	gi|566188029|ref|XP_006379313.1|/8.03105e-71/hypothetical protein POPTR_0009s14760g [Populus trichocarpa] &gt;gi|550331740|gb|ERP57110.1| hypothetical protein POPTR_0009s14760g [Populus trichocarpa]	gi|359486224|ref|XM_003633368.1|/4e-27/PREDICTED: Vitis vinifera pentatricopeptide repeat-containing protein At2g32230, mitochondrial-like (LOC100855405), mRNA	sp|Q680B9|PRRP2_ARATH/3e-66/Proteinaceous RNase P 2 OS=Arabidopsis thaliana GN=PRORP2 PE=1 SV=1	cit:102618651/8e-71/proteinaceous RNase P 2-like; K18213 proteinaceous RNase P [EC:3.1.26.5]	NA	PTHR13547:SF2/2.2E-38/--	biological_process:GO:0055114//oxidation-reduction process;molecular_function:GO:0016491//oxidoreductase activity;
Unigene22528_All	975	120.148	14.4718	-3.0535	7.9782e-05	0.000583186	Down	gi|720048913|ref|XP_010271281.1|/1.83501e-63/PREDICTED: protein PLANT CADMIUM RESISTANCE 2-like [Nelumbo nucifera]	gi|359472608|ref|XM_003631127.1|/1e-09/PREDICTED: Vitis vinifera protein PLANT CADMIUM RESISTANCE 2-like (LOC100853103), mRNA	sp|B6TYV8|CNR2_MAIZE/7e-50/Cell number regulator 2 OS=Zea mays GN=CNR2 PE=2 SV=1	tcc:TCM_045610/3e-24/Sec23/Sec24 protein transport family protein isoform 1; K14006 protein transport protein SEC23	NA	PF04749/5.5E-33/PLAC8 family	NA
CL10819.Contig4_All	673	0.880708	18.2093	4.36987	7.97383e-05	0.000582936	Up	gi|356518344|ref|XP_003527839.1|/3.30891e-58/PREDICTED: probable glycosyltransferase At5g03795-like isoform X1 [Glycine max] &gt;gi|571459562|ref|XP_006581450.1| PREDICTED: probable glycosyltransferase At5g03795-like isoform X2 [Glycine max]	NA	sp|Q9FFN2|GLYT3_ARATH/2e-29/Probable glycosyltransferase At5g03795 OS=Arabidopsis thaliana GN=At5g03795 PE=3 SV=2	atr:18446374/1e-27/probable glycosyltransferase At5g20260; K18789 xylogalacturonan beta-1,3-xylosyltransferase [EC:2.4.2.41]	NA	PF03016/3.7E-21/Exostosin family	cellular_component:GO:0016021//integral component of membrane;
CL9537.Contig4_All	2219	15.2407	67.3093	2.14287	7.96925e-05	0.000582642	Up	gi|694433290|ref|XP_009343942.1|/5.12203e-85/PREDICTED: LOW QUALITY PROTEIN: chlorophyllase-2, chloroplastic [Pyrus x bretschneideri]	gi|470120995|ref|XM_004296523.1|/7e-41/PREDICTED: Fragaria vesca subsp. vesca chlorophyllase-2, chloroplastic-like (LOC101295322), mRNA	sp|Q9M7I7|CLH2_ARATH/4e-70/Chlorophyllase-2, chloroplastic OS=Arabidopsis thaliana GN=CLH2 PE=1 SV=1	sot:102603471/9e-86/chlorophyllase-2, chloroplastic-like; K08099 chlorophyllase [EC:3.1.1.14]	NA	PF12740/2.7E-87/Chlorophyllase enzyme	NA
CL3420.Contig3_All	842	84.2688	15.5812	-2.43519	7.95664e-05	0.000581761	Down	gi|568852497|ref|XP_006479912.1|/1.52226e-72/PREDICTED: bifunctional protein FolD 2-like [Citrus sinensis]	gi|17017264|gb|AF439724.1|AF439724/2e-17/Zea mays methylenetetrahydrofolate dehydrogenase/methylenetetrahydrofolate cylcohydrolase isoform 1 mRNA, partial cds	sp|Q9LHH7|FOLD2_ARATH/2e-66/Bifunctional protein FolD 2 OS=Arabidopsis thaliana GN=FOLD2 PE=2 SV=1	egr:104422249/2e-41/bifunctional protein FolD 2-like; K00288 methylenetetrahydrofolate dehydrogenase (NADP+) / methenyltetrahydrofolate cyclohydrolase / formyltetrahydrofolate synthetase [EC:1.5.1.5 3.5.4.9 6.3.4.3]	SPBC839.16_1/1e-38/---	NA	biological_process:GO:0055114//oxidation-reduction process;GO:0009396//folic acid-containing compound biosynthetic process;molecular_function:GO:0004488//methylenetetrahydrofolate dehydrogenase (NADP+) activity;
CL7791.Contig6_All	2485	0.447687	35.1223	6.29375	7.94714e-05	0.000581106	Up	gi|698512409|ref|XP_009801220.1|/0/PREDICTED: dynamin-like protein ARC5 isoform X2 [Nicotiana sylvestris]	gi|359485991|ref|XM_002266693.2|/0.0/PREDICTED: Vitis vinifera dynamin-like protein ARC5 (LOC100253726), mRNA	sp|Q84N64|ARC5_ARATH/0.0/Dynamin-like protein ARC5 OS=Arabidopsis thaliana GN=ARC5 PE=1 SV=2	dosa:Os01t0920400-01/2e-16/Os01g0920400; Similar to Dynamin-related protein 3A (Dynamin-like protein 2) (Dynamin-like protein 2a). Splice isoform 2.; K17065 dynamin 1-like protein [EC:3.6.5.5]	ECU01g1210/2e-11/---	SM00053/3.8E-7/Dynamin, GTPase	biological_process:GO:0010020//chloroplast fission;GO:0016559//peroxisome fission;cellular_component:GO:0009707//chloroplast outer membrane;GO:0005777//peroxisome;molecular_function:GO:0042802//identical protein binding;GO:0005525//GTP binding;GO:0003924//GTPase activity;
CL15281.Contig3_All	1589	0.367279	26.5327	6.17475	7.94365e-05	0.000580891	Up	gi|566203297|ref|XP_002320168.2|/4.19951e-160/hypothetical protein POPTR_0014s08810g [Populus trichocarpa] &gt;gi|550323793|gb|EEE98483.2| hypothetical protein POPTR_0014s08810g [Populus trichocarpa]	gi|225321062|dbj|AK325273.1|/2e-65/Solanum lycopersicum cDNA, clone: LEFL1094CA06, HTC in leaf	sp|Q9M146|MGP4_ARATH/1e-155/UDP-D-xylose:L-fucose alpha-1,3-D-xylosyltransferase MGP4 OS=Arabidopsis thaliana GN=MGP4 PE=2 SV=1	jcu:105642907/5e-160/UDP-D-xylose:L-fucose alpha-1,3-D-xylosyltransferase MGP4; K11714 rhamnogalacturonan II specific xylosyltransferase [EC:2.4.2.-]	NA	PF03407/2.1E-48/Nucleotide-diphospho-sugar transferase	biological_process:GO:0042546//cell wall biogenesis;GO:0071555//cell wall organization;cellular_component:GO:0016021//integral component of membrane;GO:0000139//Golgi membrane;molecular_function:GO:0035252//UDP-xylosyltransferase activity;
CL4232.Contig12_All	1969	0.232452	14.6675	5.97955	7.9399e-05	0.000580658	Up	gi|593791314|ref|XP_007158696.1|/3.5349e-66/hypothetical protein PHAVU_002G174600g [Phaseolus vulgaris] &gt;gi|561032111|gb|ESW30690.1| hypothetical protein PHAVU_002G174600g [Phaseolus vulgaris]	gi|359473733|ref|XM_002272709.2|/3e-12/PREDICTED: Vitis vinifera F-box/kelch-repeat protein At1g67480-like (LOC100267636), mRNA	sp|Q9CAG8|FBK28_ARATH/6e-41/F-box/kelch-repeat protein At1g67480 OS=Arabidopsis thaliana GN=At1g67480 PE=2 SV=1	jcu:105642284/2e-25/probable pectate lyase 12; K01728 pectate lyase [EC:4.2.2.2]	NA	NA	cellular_component:GO:0031463//Cul3-RING ubiquitin ligase complex;molecular_function:GO:0004842//ubiquitin-protein transferase activity;
CL2315.Contig2_All	1161	19.5365	1.03345	-4.24063	7.93704e-05	0.000580489	Down	gi|697154972|ref|XP_009631724.1|/3.08503e-95/PREDICTED: UPF0554 protein isoform X4 [Nicotiana tomentosiformis]	NA	NA	NA	NA	PF10230/2.4E-46/Uncharacterised conserved protein (DUF2305)	NA
CL15656.Contig2_All	1369	2.22106	172.179	6.27651	7.93478e-05	0.000580364	Up	gi|565397100|ref|XP_006364140.1|/7.44998e-22/PREDICTED: cellulose synthase A catalytic subunit 2 [UDP-forming] [Solanum tuberosum]	gi|429326441|gb|JX986624.1|/2e-21/Populus tomentosa clone 12 cellulose synthase gene, complete cds	sp|Q6YVM4|CESA6_ORYSJ/1e-19/Probable cellulose synthase A catalytic subunit 6 [UDP-forming] OS=Oryza sativa subsp. japonica GN=CESA6 PE=2 SV=1	sot:102577470/1e-22/STCESA4; cellulose synthase; K10999 cellulose synthase A [EC:2.4.1.12]	NA	NA	NA
CL1424.Contig2_All	1301	18.9163	0.293722	-6.00903	7.93106e-05	0.000580133	Down	gi|719969899|ref|XP_010269789.1|/2.49124e-12/PREDICTED: CLK4-associating serine/arginine rich protein isoform X4 [Nelumbo nucifera]	gi|122891887|gb|AC182559.2|/6e-34/Erythranthe guttata clone MGBa-22D19, complete sequence	sp|Q9LFP7|Y5158_ARATH/9e-06/Probable receptor-like protein kinase At5g15080 OS=Arabidopsis thaliana GN=At5g15080 PE=2 SV=1	egu:105041360/3e-12/CLK4-associating serine/arginine rich protein; K13168 splicing factor, arginine/serine-rich 16	NA	NA	NA
CL8913.Contig2_All	682	0.527743	14.8423	4.81373	7.92722e-05	0.000579893	Up	gi|604319024|gb|EYU30384.1|/3.27424e-11/hypothetical protein MIMGU_mgv1a011046mg [Erythranthe guttata]	gi|330318721|gb|HM003319.1|/2e-07/Camellia sinensis clone U10BcDNA 2936 heat shock protein 90 mRNA, partial cds	sp|Q24JN5|P4H5_ARATH/2e-11/Prolyl 4-hydroxylase 5 OS=Arabidopsis thaliana GN=P4H5 PE=2 SV=1	pxb:103936698/4e-11/probable prolyl 4-hydroxylase 10; K00472 prolyl 4-hydroxylase [EC:1.14.11.2]	NA	NA	NA
CL10248.Contig5_All	577	0.230189	14.6898	5.99585	7.91311e-05	0.000578901	Up	NA	gi|340746259|gb|AC243863.2|/3e-21/Medicago truncatula strain A17 clone mth2-1b1, complete sequence	NA	bpg:Bathy07g00500/5e-06/tRNA modification GTPase TrmE; K03650 tRNA modification GTPase [EC:3.6.-.-]	NA	NA	NA
CL9294.Contig3_All	752	51.1158	5.14422	-3.31274	7.91271e-05	0.000578901	Down	NA	NA	NA	NA	NA	NA	NA
CL12641.Contig1_All	1266	23.7205	0.349496	-6.08471	7.91262e-05	0.000578901	Down	NA	NA	NA	NA	NA	NA	NA
Unigene18212_All	800	0.544599	15.4254	4.82397	7.90895e-05	0.000578718	Up	NA	NA	NA	NA	NA	NA	NA
Unigene29701_All	1044	0.425911	33.3041	6.289	7.89835e-05	0.000577982	Up	NA	NA	NA	NA	NA	NA	NA
Unigene14442_All	957	17.2648	0.275244	-5.97098	7.89659e-05	0.000577894	Down	NA	NA	NA	NA	NA	NA	NA
CL998.Contig8_All	2458	39.8766	9.43341	-2.07969	7.89519e-05	0.000577832	Down	gi|661879262|emb|CDP17122.1|/2.54349e-149/unnamed protein product [Coffea canephora]	gi|225437399|ref|XM_002270282.1|/7e-72/PREDICTED: Vitis vinifera gamma-tubulin complex component 4 homolog-like (LOC100248708), mRNA	sp|Q9M350|GACP4_ARATH/8e-142/Gamma-tubulin complex component 4 OS=Arabidopsis thaliana GN=GCP4 PE=2 SV=2	tcc:TCM_004669/5e-146/Tubulin gamma complex-associated protein isoform 1; K16571 gamma-tubulin complex component 4	Rv0146/9e-13/---	PTHR19302:SF27/2.9E-95/--	biological_process:GO:0051298//centrosome duplication;GO:0007126//meiotic nuclear division;GO:0090307//spindle assembly involved in mitosis;GO:0051415//interphase microtubule nucleation by interphase microtubule organizing center;GO:0031122//cytoplasmic microtubule organization;cellular_component:GO:0005874//microtubule;GO:0000923//equatorial microtubule organizing center;GO:0005816//spindle pole…
CL3061.Contig2_All	1604	4.12336	47.7466	3.53351	7.8859e-05	0.000577273	Up	gi|356575349|ref|XP_003555804.1|/8.77017e-81/PREDICTED: uncharacterized protein LOC100810395 isoform X1 [Glycine max]	gi|161702918|gb|EU269068.1|/5e-07/Ageratina adenophora heat shock protein 60 mRNA, complete cds	sp|Q05046|CH62_CUCMA/4e-17/Chaperonin CPN60-2, mitochondrial OS=Cucurbita maxima GN=CPN60-2 PE=1 SV=1	pop:POPTR_0001s14040g/2e-16/POPTRDRAFT_829355; Chaperonin CPN60-2 family protein; K04077 chaperonin GroEL	RP626/2e-11/---	NA	NA
CL6892.Contig3_All	860	2.65799	21.182	2.99443	7.88404e-05	0.000577177	Up	NA	gi|147856352|emb|AM480781.2|/3e-10/Vitis vinifera contig VV78X106880.2, whole genome shotgun sequence	NA	NA	NA	NA	NA
CL5921.Contig3_All	1566	18.7764	0.293558	-5.99914	7.88384e-05	0.000577177	Down	gi|449455978|ref|XP_004145727.1|/5.71619e-15/PREDICTED: uncharacterized protein LOC101212001 [Cucumis sativus]	gi|514802715|ref|XM_004976193.1|/8e-15/PREDICTED: Setaria italica exosome complex component rrp4-like (LOC101760071), mRNA	sp|Q9LW32|PP258_ARATH/5e-14/Pentatricopeptide repeat-containing protein At3g26782, mitochondrial OS=Arabidopsis thaliana GN=PCMP-H34 PE=2 SV=1	sot:102604653/1e-07/exosome complex component rrp4-like; K03679 exosome complex component RRP4	NA	NA	NA
Unigene29706_All	1248	1.65128	51.3487	4.95867	7.87829e-05	0.000576877	Up	gi|319826926|gb|ADV74756.1|/4.68424e-153/cysteine protease [Lactuca sativa]	gi|319826925|gb|HQ724290.1|/3e-88/Lactuca sativa cultivar PI 251246 cysteine protease (Cp2) mRNA, complete cds	sp|P12412|CYSEP_VIGMU/1e-96/Vignain OS=Vigna mungo PE=1 SV=1	vvi:100247167/2e-120/senescence-specific cysteine protease SAG39; K16292 KDEL-tailed cysteine endopeptidase [EC:3.4.22.-]	AF1946_2/2e-18/---	PF08246/2.1E-18/Cathepsin propeptide inhibitor domain (I29)	biological_process:GO:0008152//metabolic process;molecular_function:GO:0008233//peptidase activity;GO:0016491//oxidoreductase activity;
CL2676.Contig7_All	1175	14.618	83.392	2.51217	7.8767e-05	0.000576801	Up	gi|697159242|ref|XP_009588376.1|/5.73293e-97/PREDICTED: uncharacterized protein LOC104085957 isoform X2 [Nicotiana tomentosiformis]	gi|525314132|ref|NM_001279027.1|/2e-15/Solanum lycopersicum Hop-interacting protein THI034 (LOC101055521), mRNA >gi|365222889|gb|GQ261241.1| Solanum lycopersicum cultivar Rio Grande PtoR Hop-interacting protein THI034 mRNA, complete cds	sp|P0C2F6|RNHX1_ARATH/3e-06/Putative ribonuclease H protein At1g65750 OS=Arabidopsis thaliana GN=At1g65750 PE=3 SV=1	zma:103633899/2e-13/uncharacterized LOC103633899; K03469 ribonuclease HI [EC:3.1.26.4]	VNG0255C/3e-19/---	PTHR10642/4.3E-20/--	biological_process:GO:0090502//RNA phosphodiester bond hydrolysis, endonucleolytic;molecular_function:GO:0004523//RNA-DNA hybrid ribonuclease activity;GO:0003676//nucleic acid binding;
Unigene5530_All	2108	49.8404	10.9896	-2.18118	7.86317e-05	0.000575971	Down	gi|260408334|gb|ACX37460.1|/6.40731e-88/calcium dependent protein kinase 32 [Gossypium hirsutum]	gi|309401690|gb|HM989873.1|/1e-23/Nicotiana tabacum calcium-dependent protein kinase 8 mRNA, complete cds	sp|Q42438|CDPK8_ARATH/4e-81/Calcium-dependent protein kinase 8 OS=Arabidopsis thaliana GN=CPK8 PE=1 SV=1	bvg:104884156/1e-88/calcium-dependent protein kinase 8-like; K13412 calcium-dependent protein kinase [EC:2.7.11.1]	SPAC3A12.14/2e-12/---	PTHR24349/3.1E-84/--	biological_process:GO:0006468//protein phosphorylation;molecular_function:GO:0005524//ATP binding;GO:0005509//calcium ion binding;GO:0004683//calmodulin-dependent protein kinase activity;
CL1231.Contig12_All	2023	20.3624	92.3476	2.18117	7.85931e-05	0.000575729	Up	gi|38198211|dbj|BAD01502.1|/0/homeobox leucine-zipper protein [Zinnia elegans]	gi|38198210|dbj|AB109562.1|/0.0/Zinnia elegans ZeHB-13 mRNA for homeobox leucine-zipper protein, complete cds	sp|Q9ZU11|ATB15_ARATH/0.0/Homeobox-leucine zipper protein ATHB-15 OS=Arabidopsis thaliana GN=ATHB-15 PE=1 SV=1	vvi:100260057/0.0/homeobox-leucine zipper protein ATHB-15; K09338 homeobox-leucine zipper protein	NA	PF08670/1.0E-64/MEKHLA domain	NA
Unigene18461_All	954	2.17326	23.8267	3.45465	7.84675e-05	0.000574889	Up	gi|297742693|emb|CBI35146.3|/2.03459e-59/unnamed protein product [Vitis vinifera]	NA	sp|Q9M1H8|RPE5C_ARATH/7e-58/DNA-directed RNA polymerase V subunit 5C OS=Arabidopsis thaliana GN=NRPE5C PE=2 SV=1	vvi:100258335/5e-60/DNA-directed RNA polymerase V subunit 5C; K03013 DNA-directed RNA polymerases I, II, and III subunit RPABC1	SPAC23C4.15/2e-15/---	NA	cellular_component:GO:0055029//nuclear DNA-directed RNA polymerase complex;GO:0044451//nucleoplasm part;molecular_function:GO:0003899//DNA-directed RNA polymerase activity;
Unigene14366_All	2007	20.0352	1.0348	-4.27511	7.82605e-05	0.000573533	Down	NA	NA	NA	NA	NA	NA	NA
CL12672.Contig1_All	864	0.294612	20.1154	6.09334	7.82425e-05	0.000573441	Up	NA	NA	NA	NA	NA	NA	NA
CL15234.Contig1_All	1071	3.90428	49.2257	3.65628	7.80937e-05	0.000572469	Up	gi|590584529|ref|XP_007015201.1|/5.67049e-08/Chromatin remodeling complex subunit isoform 2 [Theobroma cacao] &gt;gi|508785564|gb|EOY32820.1| Chromatin remodeling complex subunit isoform 2 [Theobroma cacao]	gi|28439619|gb|AY092414.2|/2e-08/Solanum tuberosum deetiolated 1-like protein mRNA, complete cds	sp|P48732|DET1_ARATH/3e-08/Light-mediated development protein DET1 OS=Arabidopsis thaliana GN=DET1 PE=1 SV=2	tcc:TCM_040842/1e-08/Chromatin remodeling complex subunit isoform 1; K11367 chromodomain-helicase-DNA-binding protein 1 [EC:3.6.4.12]	NA	NA	molecular_function:GO:0003824//catalytic activity;
CL2990.Contig3_All	1538	83.4581	13.1119	-2.67018	7.8102e-05	0.000572469	Down	gi|460366968|ref|XP_004229347.1|/3.52213e-39/PREDICTED: uncharacterized protein LOC101250440 [Solanum lycopersicum] &gt;gi|723659490|ref|XP_010322109.1| PREDICTED: uncharacterized protein LOC101250440 [Solanum lycopersicum]	gi|357470138|ref|XM_003605306.1|/2e-09/Medicago truncatula RING finger protein (MTR_4g029440) mRNA, complete cds	sp|Q6R567|RMA1_CAPAN/6e-17/E3 ubiquitin-protein ligase RMA1H1 OS=Capsicum annuum GN=RMA1H1 PE=1 SV=1	sly:101250440/6e-40/uncharacterized LOC101250440; K10666 E3 ubiquitin-protein ligase RNF5 [EC:2.3.2.27]	ECU11g1130/6e-07/---	SM00184/3.5E-6/Ring finger	NA
Unigene19944_All	1300	50.7161	7.23392	-2.80959	7.81044e-05	0.000572469	Down	gi|698423400|ref|XP_009782234.1|/4.59753e-74/PREDICTED: NAC domain-containing protein 21/22-like [Nicotiana sylvestris]	gi|378405609|gb|JN857066.1|/5e-19/Camellia sinensis cultivar Longjing 43 NAC transcription factor (NAC1) mRNA, complete cds	sp|Q84TE6|NAC22_ARATH/1e-67/NAC domain-containing protein 21/22 OS=Arabidopsis thaliana GN=NAC021 PE=1 SV=2	fve:101312606/8e-14/NAC domain-containing protein 66-like; K13126 polyadenylate-binding protein	NA	NA	NA
[truncated: 12,015 more rows]
