# Supplementary material for: Molecular basis underlying the successful invasion of hexaploid cytotypes of Solidago canadensis L.: Insights from integrated gene and miRNA expression profiling
Source: Ecol Evol. 2019 Mar 26;9(8):4820–52. doi: 10.1002/ece3.5084 (PMC6476842; doi:10.1002/ece3.5084)
Supplement: Supplementary file 3 [file ECE3-9-4820-s003.xlsx]

## Sheet: Sheet1
Table S2 Homologous sequences with no mismatch of miRNAs in S. canadensis
MiRNA family	Number of miRNA family members	MiRNA id	Reference miRNA	Sequence (5'→3')	Normalized reads
					D	H
miR156	10	sca-miR156a	ath-miR156a-5p,ath-miR156b-5p,ath-miR156c-5p,ath-miR156d-5p,ath-miR156e,ath-miR156f-5p,osa-miR156a,osa-miR156b-5p,osa-miR156c-5p,osa-miR156d,osa-miR156e,osa-miR156f-5p,osa-miR156g-5p,osa-miR156h-5p,osa-miR156i,osa-miR156j-5p,zma-miR156d-5p,zma-miR156f-5p,zma-miR156g-5p,zma-miR156b-5p,zma-miR156c,zma-miR156e-5p,zma-miR156a-5p,zma-miR156h-5p,zma-miR156i-5p,sbi-miR156a,sbi-miR156c,sbi-miR156b,sof-mi…	UGACAGAAGAGAGUGAGCAC	7637	4803
		sca-miR156b	zma-miR156l-3p,stu-miR156h-3p,stu-miR156i-3p,stu-miR156j-3p,stu-miR156k-3p,sly-miR156d-3p,ata-miR156c-3p	GCUCACUGCUCUAUCUGUCACC	2061	1063
		sca-miR156c	gma-miR156k,gma-miR156n,gma-miR156o,fve-miR156b,fve-miR156a,fve-miR156c,fve-miR156e	UUGACAGAAGAGAGUGAGCAC	11	13
		sca-miR156d	gma-miR156q,gma-miR156s	UGACAGAAGAGAGUGAGCACU	1062	471
		sca-miR156e	cca-miR156b	UGACAGAAGAGAGUGAGCAUA	3917	2865
		sca-miR156f	hbr-miR156	UUGACAGAAGAUAGAGAGC	60	85
		sca-miR156g	hci-miR156a	UGACAGAAGAGAGUGAGUAC	108	89
		sca-miR156h	ama-miR156	CUGACAGAAGAGAGUGAGCAC	429	213
		sca-miR156i	cas-miR156g	GACAGAAGAGAGUGAGCAC	19	14
		sca-miR156j	bna-miR156a,rco-miR156a,rco-miR156b,rco-miR156c,rco-miR156d,hvu-miR156a,tae-miR156,ssp-miR156,ssl-miR156,hvu-miR156b	UGACAGAAGAGAGUGAGCACA	27150	20640
miR157	2	sca-miR157a	ath-miR157d,aqc-miR156b,aqc-miR156a,aly-miR157d-5p,nta-miR156g,nta-miR156h,nta-miR156i,nta-miR156j,mdm-miR156x,mdm-miR156y,mdm-miR156z,mdm-miR156aa,cme-miR156f,ppe-miR156f,fve-miR156i,pab-miR156z	UGACAGAAGAUAGAGAGCAC	593	540
		sca-miR157b	ath-miR157a-5p,ath-miR157b-5p,ath-miR157c-5p,gma-miR156d,gma-miR156c,ptc-miR156g,ptc-miR156h,ptc-miR156i,ptc-miR156j,mtr-miR156e,mtr-miR156f,mtr-miR156h-5p,gra-miR157a,gra-miR157b,bna-miR156b,bna-miR156c,vvi-miR156f,vvi-miR156g,vvi-miR156i,sly-miR156a,sly-miR156b,sly-miR156c,bra-miR157a,bol-miR157a,rco-miR156f,rco-miR156g,rco-miR156h,aly-miR157a-5p,aly-miR157b-5p,aly-miR157c-5p,ahy-miR156b-5p,tcc…	UUGACAGAAGAUAGAGAGCAC	8079	7168
miR159	8	sca-miR159a	ath-miR159a,gma-miR159a-3p,ptc-miR159a,ptc-miR159b,bna-miR159,vvi-miR159c,sly-miR159,bra-miR159a,mtr-miR159a,pvu-miR159a.1,rco-miR159,aly-miR159a-3p,ahy-miR159,csi-miR159a-3p,gma-miR159e-3p,mes-miR159a-3p,nta-miR159,hbr-miR159a,htu-miR159a,cme-miR159a,mes-miR159b,ppe-miR159,cpa-miR159a,atr-miR159,vca-miR159-3p,mdm-miR159d,mdm-miR159e,mdm-miR159f,fve-miR159a-3p,aof-miR159	UUUGGAUUGAAGGGAGCUCUA	298928	429938
		sca-miR159b	aqc-miR159	UUUGGACUGAAGGGAGCUCUA	71	121
		sca-miR159c	osa-miR159a.1,osa-miR159b,sbi-miR159a,sof-miR159a,sof-miR159b,sof-miR159d,zma-miR159a-3p,zma-miR159b-3p,tae-miR159a,tae-miR159b,zma-miR159f-3p,zma-miR159j-3p,zma-miR159k-3p,hvu-miR159b,hvu-miR159a,far-miR159,ssp-miR159a	UUUGGAUUGAAGGGAGCUCUG	1249	8908
		sca-miR159d	osa-miR159f	CUUGGAUUGAAGGGAGCUCUA	84	107
		sca-miR159e	bdi-miR159a-3p	CUUGGAUUGAAGGGAGCUCU	18	29
		sca-miR159f	lus-miR159b	UUUGGAUUGAAGGGAGCUCUC	374	403
		sca-miR159g	pde-miR159	UUUGGUUUGAAGGGAGCUCUA	18	25
		sca-miR159h	ath-miR159b-3p,aly-miR159b-3p,lus-miR159c,cas-miR159c-3p,cas-miR159b-3p	UUUGGAUUGAAGGGAGCUCUU	795	897
miR160	5	sca-miR160a	ath-miR160a-5p,ath-miR160b,ath-miR160c-5p,osa-miR160a-5p,osa-miR160b-5p,osa-miR160c-5p,osa-miR160d-5p,zma-miR160a-5p,zma-miR160c-5p,zma-miR160d-5p,zma-miR160b-5p,zma-miR160e,sbi-miR160d,sbi-miR160a,sbi-miR160c,sbi-miR160b,sbi-miR160e,mtr-miR160a,gma-miR160a-5p,ptc-miR160a,ptc-miR160b-5p,ptc-miR160c-5p,ptc-miR160d,mtr-miR160b,mtr-miR160d,mtr-miR160e,ppt-miR160a,ppt-miR160e,ppt-miR160f,smo-miR160a,…	UGCCUGGCUCCCUGUAUGCCA	7345	7573
		sca-miR160b	csi-miR160a-5p	GCCUGGCUCCCUGUAUGCCAU	19	8
		sca-miR160c	gma-miR160b,gma-miR160c,gma-miR160d,gma-miR160e,htu-miR160a,bdi-miR160f,cas-miR160a,cas-miR160b-5p	UGCCUGGCUCCCUGUAUGCC	118	253
		sca-miR160d	gma-miR160a-3p,stu-miR160a-3p,eun-miR160-3p	GCGUAUGAGGAGCCAAGCAUA	190	288
		sca-miR160e	osa-miR160a-3p,osa-miR160b-3p,zma-miR160b-3p,zma-miR160g-3p,bdi-miR160b-3p,bdi-miR160c-3p,ata-miR160c-3p	GCGUGCAAGGAGCCAAGCAUG	1	41
miR161	2	sca-miR161a	aly-miR161-5p.1	UUGAAAGUGACUACAUCGGGG	42	22
		sca-miR161b	ath-miR161.1	UGAAAGUGACUACAUCGGGGU	43	46
miR162	2	sca-miR162a	ath-miR162a-3p,ath-miR162b-3p,osa-miR162a,mtr-miR162,ptc-miR162a,ptc-miR162b,ghr-miR162a,cpa-miR162a,vvi-miR162,sly-miR162,sbi-miR162,csi-miR162-3p,rco-miR162,aly-miR162a-3p,aly-miR162b-3p,tcc-miR162,gma-miR162b,gma-miR162c,aau-miR162,vun-miR162,lus-miR162a,lus-miR162b,nta-miR162a,nta-miR162b,pde-miR162,htu-miR162a,hpe-miR162a,mdm-miR162a,mdm-miR162b,cme-miR162,mes-miR162,stu-miR162a-3p,stu-miR16…	UCGAUAAACCUCUGCAUCCAG	10417	14836
		sca-miR162b	zma-miR162-3p,gma-miR162a,cas-miR162a	UCGAUAAACCUCUGCAUCCA	197	131
miR164	6	sca-miR164a	zma-miR164h-5p	UGGAGAAGCAGGGCACGUGUG	47	49
		sca-miR164b	osa-miR164c,cca-miR164	UGGAGAAGCAGGGUACGUGCA	26476	43205
		sca-miR164c	osa-miR164d,sbi-miR164b,zma-miR164f-5p,bdi-miR164c-5p,cme-miR164a,ata-miR164a-5p	UGGAGAAGCAGGGCACGUGCU	5	96
		sca-miR164d	gma-miR164b,gma-miR164c,gma-miR164d	UGGAGAAGCAGGGCACGUGC	2	46
		sca-miR164e	ath-miR164a,ath-miR164b-5p,osa-miR164a,osa-miR164b,osa-miR164f,zma-miR164a-5p,zma-miR164d-5p,zma-miR164b-5p,zma-miR164c-5p,sbi-miR164a,ptc-miR164a,ptc-miR164b,ptc-miR164c,ptc-miR164d,ptc-miR164e,mtr-miR164a,mtr-miR164b,mtr-miR164c,tae-miR164,bna-miR164a,vvi-miR164a,vvi-miR164c,vvi-miR164d,gma-miR164a,bra-miR164a,sbi-miR164d,sbi-miR164e,zma-miR164g-5p,csi-miR164a-5p,ctr-miR164,rco-miR164a,rco-miR1…	UGGAGAAGCAGGGCACGUGCA	120	1459
		sca-miR164f	fve-miR164a-3p,pab-miR164a	CACGUGCUCCCCUUCUCCAAC	17	25
miR165	2	sca-miR165a	aly-miR165a-3p,aly-miR165b-3p	UCGGACCAGGCUUCAUCCCC	35	107
		sca-miR165b	ath-miR165a-3p,ath-miR165b,bna-miR166f,lus-miR166b,cas-miR165a,aof-miR166c	UCGGACCAGGCUUCAUCCCCC	263	449
miR166	26	sca-miR166a	sbi-miR166k,aqc-miR166c	UCGGACCAGGCUUCAUUCCU	8040	7768
		sca-miR166b	ctr-miR166,csi-miR166a-3p,lus-miR166i,hbr-miR166b,lus-miR166k	UCGGACCAGGCUUCAUUCCCCC	150	163
		sca-miR166c	aly-miR166g-5p,gma-miR166h-5p,gma-miR166j-5p,stu-miR166c-5p,cas-miR166f-5p	GGAAUGUUGUUUGGCUCGAGG	10848	13237
		sca-miR166d	osa-miR166g-3p,osa-miR166h-3p,sbi-miR166f,zma-miR166l-3p,zma-miR166m-3p,mtr-miR166c,mtr-miR166f,aqc-miR166a,aqc-miR166d,pab-miR166a,tcc-miR166c,ssl-miR166a,dpr-miR166a,lus-miR166e,cme-miR166e,stu-miR166b,sly-miR166c-3p	UCGGACCAGGCUUCAUUCCUC	40368	46042
		sca-miR166e	osa-miR166m,cas-miR166e,csi-miR166f-3p	UCGGACCAGGCUUCAUUCCCU	765	1147
		sca-miR166f	gma-miR166h-3p,bdi-miR166f,gma-miR166k,atr-miR166b,pab-miR166e,csi-miR166b-3p,csi-miR166d-3p,csi-miR166g-3p,aof-miR166a	UCUCGGACCAGGCUUCAUUCC	179	270
		sca-miR166g	bdi-miR166e-3p	CUCGGACCAGGCUUCAUUCCC	1379	2238
		sca-miR166h	zma-miR166h-3p,zma-miR166e,zma-miR166i-3p,zma-miR166f,zma-miR166g-3p,zma-miR166b-3p,zma-miR166c-3p,zma-miR166d-3p,sbi-miR166d,sbi-miR166c,sbi-miR166b,sbi-miR166a,sbi-miR166h,sbi-miR166i,sbi-miR166j,csi-miR166c-3p,tcc-miR166b,gma-miR166p,gma-miR166q,gma-miR166r,gma-miR166s,gma-miR166t,cme-miR166g	UCGGACCAGGCUUCAUUCCC	2741	6035
		sca-miR166i	gma-miR166j-3p,cpa-miR166d	UCGGACCAGGCUUCAUUCCCG	409	491
		sca-miR166j	ath-miR166a-3p,ath-miR166b-3p,ath-miR166c,ath-miR166d,ath-miR166e-3p,ath-miR166f,ath-miR166g,osa-miR166a-3p,osa-miR166b-3p,osa-miR166c-3p,osa-miR166d-3p,osa-miR166f,osa-miR166j-3p,zma-miR166a-3p,mtr-miR166a,gma-miR166a-3p,gma-miR166b,ptc-miR166a,ptc-miR166b,ptc-miR166c,ptc-miR166d,ptc-miR166e,ptc-miR166f,ptc-miR166g,ptc-miR166h,ptc-miR166i,ptc-miR166j,ptc-miR166k,ptc-miR166l,ptc-miR166m,mtr-miR16…	UCGGACCAGGCUUCAUUCCCC	576256	857168
		sca-miR166k	gma-miR166m	CGGACCAGGCUUCAUUCCCC	648	1008
		sca-miR166l	gma-miR166u	UCUCGGACCAGGCUUCAUUC	860	1175
		sca-miR166m	ptc-miR166n,ptc-miR166o,ptc-miR166q,pab-miR166b,lus-miR166f,bdi-miR166j,ata-miR166c-3p	UCGGACCAGGCUUCAUUCCUU	73011	86385
		sca-miR166n	mes-miR166i	UUGGACCAGGCUUCAUUCCCC	369	546
		sca-miR166o	cpa-miR166e	GGACCAGGCUUCAUUCCCC	136	210
		sca-miR166p	osa-miR166a-5p,osa-miR166e-5p,zma-miR166b-5p,zma-miR166d-5p,bdi-miR166c-5p,ata-miR166a-5p	GGAAUGUUGUCUGGUUCAAGG	1	49
		sca-miR166q	lja-miR166-3p	AUUUCGGACCAGGCUUCAUUCCCC	69	80
		sca-miR166r	osa-miR166b-5p,zma-miR166a-5p,bdi-miR166b-5p,ata-miR166d-5p	GGAAUGUUGUCUGGCUCGGGG	7	85
		sca-miR166s	pab-miR166j	CCGGACCAGGCUUCAUUCCCC	134	245
		sca-miR166t	mtr-miR166b	UCGGACCAGGCUUCAUUCCUA	63	60
		sca-miR166u	osa-miR166d-5p,zma-miR166c-5p,gma-miR166a-5p,mtr-miR166g-5p,csi-miR166e-5p,csi-miR166a-5p,aly-miR166a-5p,aly-miR166c-5p,aly-miR166d-5p,gma-miR166c-5p,bdi-miR166e-5p,gma-miR166l,stu-miR166a-5p,vca-miR166b-5p,eun-miR166-5p,cas-miR166a	GGAAUGUUGUCUGGCUCGAGG	1912	2683
		sca-miR166v	osa-miR166e-3p	UCGAACCAGGCUUCAUUCCCC	28	50
		sca-miR166w	cas-miR166c-3p,cas-miR166d,cas-miR166f-3p	UCGGACCAGGCUUCAUUCCCCU	1762	2250
		sca-miR166x	csi-miR166j-3p	UUGGACCAGGCUUCAUUCCUC	25	33
		sca-miR166y	aof-miR166b	UCUCGGACCAGGCUUCAUUCU	244841	328808
		sca-miR166z	vvi-miR166a,vvi-miR166b,hbr-miR166a,pde-miR166a,pde-miR166b,mes-miR166j	UCGGACCAGGCUUCAUUCC	685	1377
miR167	12	sca-miR167a	ccl-miR167a,ctr-miR167,ccl-miR167b,gma-miR167g,bdi-miR167c-5p,bdi-miR167d-5p,mes-miR167d,mes-miR167e,mes-miR167f,bdi-miR167e-5p,ppe-miR167c,cpa-miR167d,bdi-miR167g,ata-miR167b-5p,ata-miR167d-5p,vca-miR167a-5p,vca-miR167b-5p,eun-miR167a-5p,aof-miR167b	UGAAGCUGCCAGCAUGAUCUGA	43	752
		sca-miR167b	osa-miR167d-5p,osa-miR167e-5p,osa-miR167f,osa-miR167g,osa-miR167h-5p,osa-miR167i-5p,osa-miR167j,sbi-miR167d,sbi-miR167f,sbi-miR167g,sbi-miR167e,sbi-miR167c,sof-miR167a,sof-miR167b,zma-miR167e-5p,zma-miR167f-5p,zma-miR167g-5p,zma-miR167h-5p,zma-miR167i-5p,ptc-miR167e,vvi-miR167a,gma-miR167c,lja-miR167,sbi-miR167h,zma-miR167j-5p,gso-miR167a,csi-miR167c-5p,csi-miR167a-5p,ssp-miR167b,gma-miR167j,mtr-…	UGAAGCUGCCAGCAUGAUCUG	2012	2792
		sca-miR167c	csi-miR167c-3p	AGGUCAUCUUGCAGCUUCAAU	10679	10459
		sca-miR167d	ath-miR167a-5p,ath-miR167b,osa-miR167a-5p,osa-miR167b,osa-miR167c-5p,zma-miR167a-5p,zma-miR167b-5p,zma-miR167d-5p,zma-miR167c-5p,sbi-miR167a,sbi-miR167b,gma-miR167a,gma-miR167b,ptc-miR167a,ptc-miR167b,ptc-miR167c,ptc-miR167d,mtr-miR167a,tae-miR167a,bna-miR167c,vvi-miR167b,vvi-miR167d,vvi-miR167e,sly-miR167a,gma-miR167d,bra-miR167a,bra-miR167b,bra-miR167c,bra-miR167d,sbi-miR167i,bdi-miR167a,rco-mi…	UGAAGCUGCCAGCAUGAUCUA	7173	6067
		sca-miR167e	bna-miR167d,mes-miR167b,lja-miR167a,lja-miR167b,lja-miR167c,gma-miR167l,fve-miR167b,fve-miR167c,fve-miR167a	UGAAGCUGCCAGCAUGAUCU	1828	1977
		sca-miR167f	mdm-miR167h,mdm-miR167i,mdm-miR167j,ppe-miR167d	UGAAGCUGCCAGCAUGAUCUUA	438	436
		sca-miR167g	ptc-miR167f-5p,ptc-miR167g-5p,gma-miR167e,gma-miR167f,ahy-miR167-5p,csi-miR167b-5p,tcc-miR167c,lus-miR167b,cme-miR167c,mes-miR167g,mes-miR167h,cpa-miR167c	UGAAGCUGCCAGCAUGAUCUU	17439	18862
		sca-miR167h	bdi-miR167e-3p,ata-miR167b-3p	AGGUCAUGCUGGAGUUUCAUC	6	104
		sca-miR167i	tae-miR167c-5p,ata-miR167f-5p	UGAAGCUGCCAGCAUGAUCUGC	23	302
		sca-miR167j	ath-miR167d,rco-miR167c,aly-miR167d-5p,cca-miR167,nta-miR167a,nta-miR167b,nta-miR167c,eun-miR167b-5p,pab-miR167b	UGAAGCUGCCAGCAUGAUCUGG	46713	81620
		sca-miR167k	bna-miR167a,bna-miR167b	UGAAGCUGCCAGCAUGAUCUAA	117	166
		sca-miR167l	vvi-miR167c,lus-miR167a	UGAAGCUGCCAGCAUGAUCUC	45	56
miR168	11	sca-miR168a	osa-miR168a-5p,sbi-miR168,sof-miR168a,zma-miR168a-5p,zma-miR168b-5p,hvu-miR168-5p,bdi-miR168-5p,ssp-miR168a,ata-miR168-5p	UCGCUUGGUGCAGAUCGGGAC	1367	20379
		sca-miR168b	gma-miR168b	UCGCUUGGUGCAGGUCGGG	213	292
		sca-miR168c	bdi-miR168-3p,ata-miR168-3p	CCCGCCUUGCACCAAGUGAAU	42	652
		sca-miR168d	cme-miR168	UCGCUUGGUGCAGGUCGGGA	769	1230
		sca-miR168e	nta-miR168a,nta-miR168b,nta-miR168c,sly-miR168a-5p,sly-miR168b-5p,bra-miR168b-5p,bra-miR168c-5p	UCGCUUGGUGCAGGUCGGGAC	80083	117621
		sca-miR168f	zma-miR168a-3p	CCCGCCUUGCACCAAGUGAA	3	60
		sca-miR168g	ath-miR168a-5p,ath-miR168b-5p,gma-miR168a,ptc-miR168a-5p,ptc-miR168b-5p,bna-miR168a,vvi-miR168,ccl-miR168,crt-miR168,rco-miR168,aly-miR168a-5p,aly-miR168b-5p,tcc-miR168,mtr-miR168b,mtr-miR168c-5p,vun-miR168,mes-miR168a,cca-miR168a,lus-miR168a,lus-miR168b,nta-miR168d,nta-miR168e,mdm-miR168a,mdm-miR168b,ppe-miR168,atr-miR168,bra-miR168a-5p,vca-miR168a-5p,vca-miR168b-5p,fve-miR168-5p,pab-miR168a,csi…	UCGCUUGGUGCAGGUCGGGAA	366	473
		sca-miR168h	ath-miR168a-3p,ptc-miR168a-3p,ptc-miR168b-3p,aly-miR168a-3p,mtr-miR168c-3p,sly-miR168b-3p,bra-miR168b-3p,bra-miR168c-3p,fve-miR168-3p,cas-miR168,csi-miR168-3p	CCCGCCUUGCAUCAACUGAAU	12312	15161
		sca-miR168i	sly-miR168a-3p	CCUGCCUUGCAUCAACUGAAU	5228	5571
		sca-miR168j	lja-miR168-3p	UCCCGCCUUGCAUCAACUGAAU	28	23
		sca-miR168k	aof-miR168b	UCGCUUGGUGCAGGUCGGGUC	122	273
miR169	10	sca-miR169a	osa-miR169e,sbi-miR169e,sbi-miR169j,bdi-miR169b,zma-miR169p-5p,ssp-miR169,mes-miR169f,ata-miR169h-5p	UAGCCAAGGAUGACUUGCCGG	58	121
		sca-miR169b	bdi-miR169k-5p	UAGCCAAGGAUGAUUUGCCUGU	2	16
		sca-miR169c	bdi-miR169e-3p,ata-miR169i-3p	GGCAGUCUCCUUGGCUAGC	7	21
		sca-miR169d	sbi-miR169d-5p,mes-miR169ac,stu-miR169a-5p,stu-miR169b-5p,stu-miR169c-5p,stu-miR169d-5p,stu-miR169e-5p,stu-miR169f-5p,stu-miR169g,stu-miR169h,atr-miR169a,atr-miR169c,fve-miR169a,fve-miR169b,fve-miR169c,fve-miR169d,csi-miR169b-5p,csi-miR169c-5p,csi-miR169d-5p,csi-miR169e-5p,csi-miR169f-5p,csi-miR169h-5p,csi-miR169i-5p,csi-miR169j-5p,csi-miR169l-5p,csi-miR169p-5p,csi-miR169q-5p,aof-miR169c	UAGCCAAGGAUGACUUGCCU	341	198
		sca-miR169e	ath-miR169a-5p,osa-miR169a,zma-miR169a-5p,zma-miR169b-5p,sbi-miR169a,mtr-miR169a,ptc-miR169a,ptc-miR169b-5p,ptc-miR169c,bna-miR169a,bna-miR169b,vvi-miR169f,vvi-miR169g,gma-miR169b,sly-miR169c,aly-miR169a-5p,tcc-miR169a,tcc-miR169c,tcc-miR169e,bdi-miR169a-5p,lus-miR169g,lus-miR169l,nta-miR169a,nta-miR169b,nta-miR169c,nta-miR169d,nta-miR169e,nta-miR169f,nta-miR169g,nta-miR169h,nta-miR169i,nta-miR16…	CAGCCAAGGAUGACUUGCCGA	0	14
		sca-miR169f	ata-miR169j-5p,ata-miR169b-5p,ata-miR169a-5p	UAGCCAAGGAUGAUUUGCCUGUG	2	31
		sca-miR169g	ata-miR169j-3p,ata-miR169a-3p	UGGGCAAGUCACCCUGGCUACC	2	18
		sca-miR169h	ata-miR169f-3p	GGCAAGUCCGUCCUUGGCUACA	1	27
		sca-miR169i	mdm-miR169o	UAGCCAGGGAUGACUUGCCU	93	122
		sca-miR169j	ath-miR169b-5p,ath-miR169c,osa-miR169b,osa-miR169c,sbi-miR169b,gma-miR169a,zma-miR169c-5p,ptc-miR169d,ptc-miR169e,ptc-miR169f,ptc-miR169g,ptc-miR169h,ptc-miR169p,mtr-miR169g,mtr-miR169b,vvi-miR169a,vvi-miR169c,vvi-miR169j,vvi-miR169k,vvi-miR169s,vvi-miR169w,sly-miR169a,sbi-miR169k,aqc-miR169c,zma-miR169r-5p,rco-miR169a,rco-miR169b,aly-miR169b-5p,aly-miR169c-5p,tcc-miR169b,tcc-miR169k,tcc-miR169l,…	CAGCCAAGGAUGACUUGCCGG	16	38
miR170	2	sca-miR170a	ath-miR170-5p,ath-miR171a-5p,aly-miR170-5p,aly-miR171a-5p,gma-miR171j-5p,stu-miR171a-5p,stu-miR171c-5p,sly-miR171f,cas-miR170,cas-miR171a-5p,csi-miR171f-5p	UAUUGGCCUGGUUCACUCAGA	9295	8829
		sca-miR170b	ath-miR170-3p,aly-miR170-3p,stu-miR171c-3p	UGAUUGAGCCGUGUCAAUAUC	96	121
miR171	14	sca-miR171a	sly-miR171d	UUGAGCCGCGCCAAUAUCAC	137	228
		sca-miR171b	osa-miR171b,osa-miR171c-3p,osa-miR171d-3p,osa-miR171e-3p,osa-miR171f-3p,sbi-miR171b,sbi-miR171d,sbi-miR171a,zma-miR171d-3p,zma-miR171j-3p,zma-miR171e-3p,zma-miR171i-3p,ptc-miR171e,ptc-miR171f,ptc-miR171g-3p,ptc-miR171h-3p,ptc-miR171i,mtr-miR171d,tae-miR171a,vvi-miR171a,vvi-miR171c,vvi-miR171d,vvi-miR171i,sly-miR171a,sbi-miR171i,sbi-miR171k,bdi-miR171c-3p,aqc-miR171a,aqc-miR171b,aqc-miR171d,crt-mi…	UGAUUGAGCCGUGCCAAUAUC	84998	100282
		sca-miR171c	osa-miR171f-5p	UGUUGGCAUGGUUCAAUCAAA	2	19
		sca-miR171d	zma-miR171b-3p,csi-miR171a	UUGAGCCGUGCCAAUAUCAC	373	560
		sca-miR171e	mtr-miR171a	UGAUUGAGUCGUGCCAAUAUC	137	199
		sca-miR171f	zma-miR171f-3p,gma-miR171c-3p,gma-miR171o-3p,gma-miR171q,mdm-miR171m,mdm-miR171n,atr-miR171b	UUGAGCCGUGCCAAUAUCACA	13	15
		sca-miR171g	zma-miR171c-3p	UGACUGAGCCGUGCCAAUAUC	14	15
		sca-miR171h	htu-miR171a	UGAUUGAGCCGUGCCAAUAU	326	425
		sca-miR171i	mdm-miR171i,stu-miR479,ata-miR171a-3p,aof-miR479	UGAGCCGAACCAAUAUCACUC	429	1315
		sca-miR171j	ath-miR171a-3p,osa-miR171a,bna-miR171f,vvi-miR171e,bra-miR171e,sbi-miR171g,sbi-miR171j,bdi-miR171a,zma-miR171n-3p,ccl-miR171,aly-miR171a-3p,tcc-miR171a,mdm-miR171c,mdm-miR171d,mdm-miR171e,cme-miR171e,cme-miR171a,cme-miR171g,atr-miR171a,atr-miR171c	UGAUUGAGCCGCGCCAAUAUC	71	73
		sca-miR171k	mtr-miR171c	UGAUUGAGCCGUGCCAAUAUU	42	65
		sca-miR171l	ath-miR171b-3p,ath-miR171c-3p,ptc-miR171a-3p,ptc-miR171b,mtr-miR171f,bna-miR171a,bna-miR171b,bna-miR171c,bna-miR171d,bna-miR171e,sly-miR171b-3p,bra-miR171a,bra-miR171b,bra-miR171c,bra-miR171d,bol-miR171a,rco-miR171a,rco-miR171b,aly-miR171b-3p,aly-miR171c-3p,tae-miR171b,gma-miR171i-3p,ssl-miR171a,lus-miR171i,mdm-miR171f-3p,cme-miR171d,cme-miR171b,mes-miR171b,mes-miR171c,stu-miR171d-3p,ata-miR171c-…	UUGAGCCGUGCCAAUAUCACG	13699	22208
		sca-miR171m	smo-miR171a	UUGAGCCGUGCCAAUAUCACU	6	16
		sca-miR171n	vvi-miR171f,gma-miR171k-3p,ssl-miR171b,nta-miR171b,ppe-miR171b,mdm-miR171j,mdm-miR171k,mdm-miR171l,mes-miR171e,lja-miR171d-5p,fve-miR171f-3p,pab-miR171b,pab-miR171c,aof-miR171b	UUGAGCCGCGCCAAUAUCACU	4532	4882
miR172	2	sca-miR172a	aly-miR172a-5p,cas-miR172a-5p	GUGGCAUCAUCAAGAUUCACA	12	29
		sca-miR172b	ath-miR172a,ath-miR172b-3p,osa-miR172a,osa-miR172d-3p,gma-miR172a,gma-miR172b-3p,ptc-miR172a,ptc-miR172b-3p,ptc-miR172c,ptc-miR172f,sly-miR172a,sly-miR172b,bra-miR172a,bra-miR172b-3p,bol-miR172a,bol-miR172b,aqc-miR172a,aly-miR172a-3p,aly-miR172b-3p,tcc-miR172b,tcc-miR172e,bdi-miR172a-3p,mtr-miR172b,mtr-miR172c-3p,gma-miR172h-3p,ssl-miR172,vun-miR172,dpr-miR172a,dpr-miR172b,bna-miR172a,egu-miR172a…	AGAAUCUUGAUGAUGCUGCAU	119	214
miR319	8	sca-miR319a	osa-miR319a-3p,ata-miR319-3p	ACUGGAUGACGCGGGAGCUAA	0	10
		sca-miR319b	osa-miR319b,sbi-miR319a,zma-miR319a-3p,zma-miR319c-3p,zma-miR319b-3p,zma-miR319d-3p,sbi-miR319b	UUGGACUGAAGGGUGCUCCC	2	20
		sca-miR319c	bdi-miR319b-3p	UUGGACUGAAGGGUGCUCCCU	15	119
		sca-miR319d	mtr-miR319a-3p,gma-miR319a,gma-miR319b,ptc-miR319a,ptc-miR319b,ptc-miR319c,ptc-miR319d,mtr-miR319b-3p,ctr-miR319,gma-miR319e,lus-miR319b,ppe-miR319a,cme-miR319b,cme-miR319a,atr-miR319a,atr-miR319c,pab-miR319a,pab-miR319b,pab-miR319c,pab-miR319f,pab-miR319g,pab-miR319i,pab-miR319k,pab-miR319l,pab-miR319m,pab-miR319n	UUGGACUGAAGGGAGCUCCC	1647	3111
		sca-miR319e	ppt-miR319a,ppt-miR319b,sly-miR319a	CUUGGACUGAAGGGAGCUCC	11	35
		sca-miR319f	ppt-miR319c,ppt-miR319e,csi-miR159c-3p	CUUGGACUGAAGGGAGCUCCC	112	196
		sca-miR319g	ath-miR319a,ath-miR319b,vvi-miR319b,vvi-miR319c,vvi-miR319f,aqc-miR319,rco-miR319a,rco-miR319b,rco-miR319c,aly-miR319a-3p,aly-miR319b-3p,tae-miR319,gma-miR319h,gma-miR319j,gma-miR319k,gma-miR319m,aau-miR319,amg-miR319,vun-miR319a,cca-miR319,lus-miR319a,nta-miR319a,nta-miR319b,hbr-miR319,mdm-miR319a,mdm-miR319b-3p,mes-miR319a,mes-miR319b,mes-miR319c,mes-miR319d,mes-miR319e,mtr-miR319d-3p,stu-miR31…	UUGGACUGAAGGGAGCUCCCU	683	1369
		sca-miR319h	pta-miR319	UUGGACUGAAGGGAGCUCC	44	94
miR390	3	sca-miR390a	gma-miR390e,csi-miR390b-5p	AGCUCAGGAGGGAUAGCGCC	452	1154
		sca-miR390b	ath-miR390a-5p,ath-miR390b-5p,osa-miR390-5p,ptc-miR390a,ptc-miR390b,ptc-miR390c,ptc-miR390d-5p,ppt-miR390a,ppt-miR390b,mtr-miR390,ghr-miR390a,ghr-miR390b,ghr-miR390c,bna-miR390a,bna-miR390b,bna-miR390c,vvi-miR390,gma-miR390a-5p,sbi-miR390,zma-miR390a-5p,zma-miR390b-5p,csi-miR390a-5p,rco-miR390a,rco-miR390b,aly-miR390a-5p,aly-miR390b-5p,tcc-miR390a,tcc-miR390b,bdi-miR390a-5p,cme-miR390b,lus-miR390…	AAGCUCAGGAGGGAUAGCGCC	10680	23181
		sca-miR390c	gma-miR390b-5p,nta-miR390a,gma-miR390d,stu-miR390-5p,sly-miR390a-5p	AAGCUCAGGAGGGAUAGCACC	9	26
miR393	6	sca-miR393a	osa-miR393a,sbi-miR393a,mtr-miR393a,ptc-miR393a-5p,ptc-miR393b-5p,ptc-miR393c,mtr-miR393b-5p,bna-miR393,vvi-miR393b,gma-miR393a,vvi-miR393a,sbi-miR393b,rco-miR393,tcc-miR393b,bdi-miR393a,bdi-miR393b-5p,lus-miR393a,lus-miR393b,lus-miR393c,lus-miR393d,cme-miR393a,cme-miR393b,cme-miR393c,mes-miR393a,ppe-miR393b,vca-miR393-5p,fve-miR393a,csi-miR393c-5p	UCCAAAGGGAUCGCAUUGAUC	863	1115
		sca-miR393b	osa-miR393b-5p,zma-miR393a-5p,zma-miR393c-5p,ghr-miR393,mdm-miR393a,mdm-miR393b,mdm-miR393c,mes-miR393c,mes-miR393d,fve-miR393b,aof-miR393b	UCCAAAGGGAUCGCAUUGAUCU	32	59
		sca-miR393c	ptc-miR393a-3p,ptc-miR393b-3p,gma-miR393c-3p,mdm-miR393g,mdm-miR393h,csi-miR393c-3p	AUCAUGCUAUCCCUUUGGAUU	62	88
		sca-miR393d	ata-miR393-5p	UUCCAAAGGGAUCGCAUUGAU	3	23
		sca-miR393e	aof-miR393a	UCCAAAGGGAUCGCAUUGAUUC	6	27
		sca-miR393f	ath-miR393a-5p,ath-miR393b-5p,zma-miR393b-5p,aly-miR393a-5p,aly-miR393b-5p,tcc-miR393a,gma-miR393c-5p,gma-miR393d,gma-miR393e,gma-miR393f,gma-miR393g,htu-miR393a,htu-miR393b,htu-miR393c,mes-miR393b,stu-miR393-5p,cpa-miR393,atr-miR393,cas-miR393-5p	UCCAAAGGGAUCGCAUUGAUCC	199	247
miR394	2	sca-miR394a	cas-miR394	UUUGGCAUUCUGUCCACCUCC	18	31
		sca-miR394b	ath-miR394a,ath-miR394b-5p,osa-miR394,sbi-miR394a,zma-miR394a-5p,zma-miR394b-5p,ptc-miR394a-5p,ptc-miR394b-5p,vvi-miR394b,sbi-miR394b,ghr-miR394b,ghr-miR394a,aly-miR394a-5p,aly-miR394b-5p,ahy-miR394,gma-miR394b-5p,gma-miR394a-5p,csi-miR394a,tcc-miR394a,tcc-miR394b,gma-miR394c-5p,bdi-miR394,ssl-miR394,gma-miR394d,gma-miR394e,gma-miR394f,bna-miR394a,bna-miR394b,mes-miR394a,cca-miR394,lus-miR394a,lu…	UUGGCAUUCUGUCCACCUCC	2250	1987
miR395	3	sca-miR395a	tae-miR395b,bdi-miR395a,bdi-miR395b,bdi-miR395c-3p,bdi-miR395m,bdi-miR395e-3p,bdi-miR395f-3p,bdi-miR395g-3p,bdi-miR395h-3p,bdi-miR395j-3p,bdi-miR395k-3p,bdi-miR395l-3p,bdi-miR395n-3p,bdi-miR395o-3p,cpa-miR395a,cpa-miR395b,cpa-miR395c,cpa-miR395d,cpa-miR395e,bdi-miR395q,ata-miR395e-3p,ata-miR395a-3p,ata-miR395d-3p,ata-miR395f-3p,ata-miR395c-3p	UGAAGUGUUUGGGGGAACUC	8	21
		sca-miR395b	ath-miR395a,ath-miR395d,ath-miR395e,ptc-miR395b,ptc-miR395c,ptc-miR395d,ptc-miR395e,ptc-miR395f,ptc-miR395g,ptc-miR395h,ptc-miR395i,ptc-miR395j,vvi-miR395a,vvi-miR395b,vvi-miR395c,vvi-miR395d,vvi-miR395e,vvi-miR395f,vvi-miR395g,vvi-miR395h,vvi-miR395i,vvi-miR395j,vvi-miR395k,vvi-miR395l,vvi-miR395m,rco-miR395a,rco-miR395b,rco-miR395c,rco-miR395d,rco-miR395e,aly-miR395d-3p,aly-miR395e-3p,aly-miR39…	CUGAAGUGUUUGGGGGAACUC	4132	1998
		sca-miR395c	ath-miR395b,ath-miR395c,ath-miR395f,aly-miR395b-3p,aly-miR395f-3p,aly-miR395h-3p,bna-miR395d,bna-miR395e,bna-miR395f,cas-miR395b,cas-miR395c-3p	CUGAAGUGUUUGGGGGGACUC	192	28
miR396	11	sca-miR396a	bdi-miR396b-3p,ata-miR396d-3p	GUUCAAGAAAGCCCAUGGAAA	1	45
		sca-miR396b	gma-miR396h	UCCACAGCUUUCUUGAACUG	36	43
		sca-miR396c	osa-miR396e-5p,far-miR396,bdi-miR396a-5p,bdi-miR396b-5p,ata-miR396a-5p,ata-miR396d-5p,ata-miR396b-5p	UCCACAGGCUUUCUUGAACUG	11	45
		sca-miR396d	zma-miR396b-3p,zma-miR396a-3p,bdi-miR396d-3p,bdi-miR396c-3p,ata-miR396e-3p,vca-miR396-3p	GUUCAAUAAAGCUGUGGGAAA	4	62
		sca-miR396e	ptc-miR396f,mdm-miR396f,mdm-miR396g,cme-miR396e,eun-miR396a-5p,aof-miR396a	UUCCACGGCUUUCUUGAACUG	238579	406228
		sca-miR396f	ptc-miR396g-5p,pab-miR396b,pab-miR396c,tcc-miR396d,pab-miR396i,pab-miR396j,pab-miR396k,pab-miR396l,pab-miR396m,pab-miR396n,pab-miR396o,pab-miR396p,pab-miR396q,pab-miR396r,pab-miR396s,pab-miR396t	UUCCACGGCUUUCUUGAACUU	1170	1800
		sca-miR396g	csi-miR396e-5p	UUCCACGGCUUUCUUGAACU	871	1297
		sca-miR396h	ath-miR396a-5p,osa-miR396a-5p,osa-miR396b-5p,sbi-miR396b,sbi-miR396a,sof-miR396,gma-miR396a-5p,zma-miR396b-5p,zma-miR396a-5p,ptc-miR396a,ptc-miR396b,mtr-miR396b-5p,ghr-miR396a,ghr-miR396b,vvi-miR396d,vvi-miR396c,lja-miR396,aqc-miR396a,aly-miR396a-5p,csi-miR396a-5p,csi-miR396b-5p,bgy-miR396a,bcy-miR396a,tcc-miR396a,tcc-miR396b,bdi-miR396d-5p,bdi-miR396c-5p,ssp-miR396,gma-miR396i-5p,aau-miR396,amg-…	UUCCACAGCUUUCUUGAACUG	5221	6488
		sca-miR396i	ath-miR396b-5p,osa-miR396c-5p,sbi-miR396c,gma-miR396b-5p,ptc-miR396c,ptc-miR396d,ptc-miR396e-5p,mtr-miR396a-5p,bna-miR396a,pta-miR396,gma-miR396c,aqc-miR396b,zma-miR396e-5p,zma-miR396f-5p,ccl-miR396,rco-miR396,aly-miR396b-5p,bgy-miR396b,bcy-miR396b,tcc-miR396c,tcc-miR396e,bdi-miR396e-5p,gma-miR396k-5p,cca-miR396a-5p,lus-miR396b,nta-miR396b,nta-miR396c,mdm-miR396c,mdm-miR396d,mdm-miR396e,cme-miR39…	UUCCACAGCUUUCUUGAACUU	79070	66845
		sca-miR396j	vvi-miR396a,pab-miR396a-5p	UUCCACAGCUUUCUUGAACUA	61	53
		sca-miR396k	vvi-miR396b,vca-miR396-5p	UUCCACAGCUUUCUUGAACU	2467	2372
miR397	2	sca-miR397a	lus-miR397a,bdi-miR397b-5p	AUUGAGUGCAGCGUUGAUGAA	78	96
		sca-miR397b	ath-miR397a,osa-miR397a,ptc-miR397a,vvi-miR397a,sbi-miR397-5p,bdi-miR397a,rco-miR397,aly-miR397a-5p,aly-miR397b-5p,csi-miR397-5p,tcc-miR397,gma-miR397a,gma-miR397b-5p,ssl-miR397,lus-miR397b,cme-miR397,mtr-miR397-5p,ppe-miR397,vca-miR397-5p,fve-miR397,cas-miR397,mes-miR397b	UCAUUGAGUGCAGCGUUGAUG	63	56
miR398	4	sca-miR398a	osa-miR398b,ptc-miR398b,ptc-miR398c-3p,mtr-miR398b,mtr-miR398c,vvi-miR398b,vvi-miR398c,aqc-miR398b,rco-miR398b,tcc-miR398a,gma-miR398c,bdi-miR398a,cca-miR398,lus-miR398a,nta-miR398,ppe-miR398a-3p,mdm-miR398b,mdm-miR398c,cme-miR398a,gma-miR398d,mes-miR398,csi-miR398b-3p,aof-miR398	UGUGUUCUCAGGUCGCCCCUG	645	239
		sca-miR398b	ppe-miR398b	CGUGUUCUCAGGUCGCCCCUG	4758	3045
		sca-miR398c	ath-miR398a-3p,osa-miR398a,gma-miR398a,gma-miR398b-3p,ptc-miR398a,mtr-miR398a-3p,vvi-miR398a,bol-miR398a-3p,aqc-miR398a,csi-miR398a-3p,rco-miR398a,gra-miR398,ghr-miR398,aly-miR398a-3p,tcc-miR398b,mdm-miR398a,cme-miR398b	UGUGUUCUCAGGUCACCCCUU	64	162
		sca-miR398d	ath-miR398b-3p,ath-miR398c-3p,aly-miR398b-3p,bra-miR398-3p	UGUGUUCUCAGGUCACCCCUG	52	28
miR399	4	sca-miR399a	osa-miR399a,osa-miR399b,osa-miR399c,sbi-miR399a,sbi-miR399c,zma-miR399a-3p,zma-miR399c-3p,sbi-miR399h,ptc-miR399f,ptc-miR399g,vvi-miR399a,vvi-miR399h,sbi-miR399j,zma-miR399h-3p,csi-miR399c-3p,tcc-miR399g,bdi-miR399b,vun-miR399b,mes-miR399a,lus-miR399b,lus-miR399d,mdm-miR399a,mdm-miR399b,mdm-miR399c,bdi-miR399c,gma-miR399i,ata-miR399b-3p,ata-miR399a-3p	UGCCAAAGGAGAAUUGCCCUG	148	183
		sca-miR399b	ppe-miR399a	CGCCAAAGGAGAGUUGCCCUU	282	371
		sca-miR399c	ath-miR399a,mtr-miR399c,mtr-miR399h,mtr-miR399i,ghr-miR399d,aly-miR399f-3p,cca-miR399,gma-miR399j,gma-miR399k	UGCCAAAGGAGAUUUGCCCUG	26	17
		sca-miR399d	ath-miR399b,ath-miR399c-3p,osa-miR399d,sbi-miR399d,zma-miR399e-3p,sbi-miR399i,mtr-miR399l,mtr-miR399p,vvi-miR399b,vvi-miR399c,pvu-miR399a,zma-miR399i-3p,zma-miR399j-3p,rco-miR399a,aly-miR399b-3p,aly-miR399c-3p,csi-miR399d-3p,tcc-miR399i,vun-miR399a,gma-miR399a,gma-miR399b,gma-miR399c,gma-miR399h,mdm-miR399i,mdm-miR399j,mes-miR399f,fve-miR399a,pab-miR399d,aof-miR399a	UGCCAAAGGAGAGUUGCCCUG	355	778
miR403	3	sca-miR403a	ath-miR403-3p,ptc-miR403a,ptc-miR403b,ptc-miR403c-3p,vvi-miR403a,vvi-miR403b,vvi-miR403c,vvi-miR403d,vvi-miR403e,vvi-miR403f,rco-miR403a,rco-miR403b,aly-miR403a-3p,csi-miR403a-3p,tcc-miR403a,tcc-miR403b,bna-miR403,htu-miR403a,htu-miR403b,htu-miR403c,htu-miR403d,htu-miR403e,har-miR403a,hpe-miR403a,mdm-miR403a,mdm-miR403b,mes-miR403a,mes-miR403b,ptc-miR403d,aly-miR403b-3p,ppe-miR403,bra-miR403-3p,c…	UUAGAUUCACGCACAAACUCG	9494	13163
		sca-miR403b	gma-miR403a,gma-miR403b	UUAGAUUCACGCACAAACUUG	194	199
		sca-miR403c	cas-miR403	UUAGAUUCACGCACAAACUCGU	673	759
miR408	1	sca-miR408	ppt-miR408b,cca-miR408,nta-miR408,stu-miR408b-3p,vca-miR408-3p,fve-miR408,aof-miR408	UGCACUGCCUCUUCCCUGGCU	43	30
miR444	2	sca-miR444a	osa-miR444a-3p.2,osa-miR444d.2,osa-miR444e,bdi-miR444b	UGCAGUUGCUGCCUCAAGCUU	4	99
		sca-miR444b	osa-miR444b.1,osa-miR444c.1	UGUUGUCUCAAGCUUGCUGCC	368	7426
miR477	1	sca-miR477	nta-miR477a	ACUCUCCCUCAAGGGCUUCUG	10	25
miR4995	1	sca-miR4995	gma-miR4995	AGGCAGUGGCUUGGUUAAGGG	400	104
miR5048	2	sca-miR5048a	hvu-miR5048a,hvu-miR5048b	UAUUUGCAGGUUUUAGGUCUAA	4	61
		sca-miR5048b	tae-miR5048-5p	UUUGCAGGUUUUAGGUCUAAGU	13	141
miR5051	1	sca-miR5051	hvu-miR5051	UUUGGCACCUUGAAACUGGGA	10	78
miR5139	2	sca-miR5139a	rgl-miR5139,cas-miR5139	AAACCUGGCUCUGAUACCA	78	25
		sca-miR5139b	aof-miR5139a	GAAACCUGGCUCUGAUACCA	24	9
miR528	1	sca-miR528	osa-miR528-5p,zma-miR528a-5p,zma-miR528b-5p,sbi-miR528,bdi-miR528-5p,ssp-miR528,ata-miR528-5p,vca-miR528-5p	UGGAAGGGGCAUGCAGAGGAG	0	24
miR530	1	sca-miR530	mes-miR530b	UGCAUUUGCACCUGCACCUUA	43	27
miR6111	1	sca-miR6111	cca-miR6111-5p	UCUUUAUGUCACGAUGUAUGAC	1910	3613
miR6173	1	sca-miR6173	hbr-miR6173	AGCCGUAAACGAUGGAUACU	56	14
miR6300	1	sca-miR6300	gma-miR6300	GUCGUUGUAGUAUAGUGG	77	52
miR7757	1	sca-miR7757	tae-miR7757-5p	AUAAAACCUUCAGCUAUCCAUC	22	622
miR8155	1	sca-miR8155	cpa-miR8155	UAACCUGGCUCUGAUACCA	13	2
miR8175	1	sca-miR8175	ath-miR8175	GAUCCCCGGCAACGGCGCCA	162	143
miR827	1	sca-miR827	osa-miR827,zma-miR827-3p,bdi-miR827-3p,ssp-miR827	UUAGAUGACCAUCAGCAAACA	0	20
miR858	4	sca-miR858a	ath-miR858b,pab-miR858b	UUCGUUGUCUGUUCGACCUUG	1373448	1784317
		sca-miR858b	ppe-miR858,csi-miR858-3p	CUCGUUGUCUGUUCGACCUUG	430	533
		sca-miR858c	ath-miR858a,aly-miR858-5p,cas-miR858	UUUCGUUGUCUGUUCGACCUU	27	30
		sca-miR858d	pab-miR858a	UUCGUUGUCUGUUCGACCCUG	360	548
miR894	1	sca-miR894	ppt-miR894	CGUUUCACGUCGGGUUCACC	96	31
miR9662	2	sca-miR9662a	tae-miR9662a-3p	UUGAACAUCCCAGAGCCACCG	45	673
		sca-miR9662b	tae-miR9662b-3p	UGAACAUCCCAGAGCCACCGG	81	745
