# Supplementary material for: Molecular basis underlying the successful invasion of hexaploid cytotypes of Solidago canadensis L.: Insights from integrated gene and miRNA expression profiling
Source: Ecol Evol. 2019 Mar 26;9(8):4820–52. doi: 10.1002/ece3.5084 (PMC6476842; doi:10.1002/ece3.5084)
Supplement: Supplementary file 4 [file ECE3-9-4820-s004.xlsx]

## Sheet: Sheet1
Table S3 List of differentially expressed unigenes associated with epigenetic modification
Unigene	D_FPKM	H_FPKM	Log2 FC	Up/ Down	Putative functions
Unigene3984_All	0.307128	178.053	9.17925	Up	protein arginine N-methyltransferase 7
CL8009.Contig4_All	0.311619	115.418	8.53287	Up	probable methyltransferase PMT11
CL13752.Contig2_All	0.599246	200.161	8.38379	Up	C-terminal S-isoprenylcysteine carboxyl O-methyltransferases
Unigene4854_All	0.661033	198.799	8.23237	Up	protein arginine N-methyltransferase 7
Unigene25521_All	2.93418	700.586	7.89946	Up	caffeoyl CoA O-methyltransferase
CL10318.Contig5_All	0.267264	49.8827	7.54413	Up	mRNA cap guanine-N7 methyltransferase 2-like isoform X2
CL9067.Contig2_All	0.309852	56.5601	7.51206	Up	tRNA (guanine-N(7)-)-methyltransferase subunit WDR4-like
Unigene44128_All	0.381483	52.6585	7.1089	Up	serine hydroxymethyltransferase 7-like
CL15325.Contig3_All	1.22323	156.327	6.99773	Up	probable methyltransferase PMT7-like
CL11948.Contig3_All	0.260691	30.1693	6.85459	Up	gamma-tocopherol methyltransferase
CL5188.Contig1_All	0.248102	28.1619	6.82667	Up	leucine carboxyl methyltransferase 2-like
Unigene6927_All	1.87171	179.588	6.58419	Up	protein arginine N-methyltransferase 1.6 isoform X2
Unigene7328_All	0.251433	22.8486	6.50578	Up	probable methyltransferase PMT5-like
CL15325.Contig2_All	2.4242	198.896	6.35836	Up	probable methyltransferase PMT7-like
CL4913.Contig4_All	0.42955	33.7705	6.29679	Up	Serine hydroxymethyltransferase 4
CL8599.Contig6_All	0.884974	67.695	6.25727	Up	histone-lysine N-methyltransferase
CL10141.Contig3_All	0.226	14.234	5.97687	Up	methyltransferase-like protein 13
CL3707.Contig7_All	1.23417	71.1358	5.84897	Up	histone-lysine N-methyltransferase ATX4-like isoform X3
Unigene5414_All	4.44003	218.26	5.61933	Up	protein arginine N-methyltransferase 7
CL11254.Contig3_All	1.36239	63.1976	5.53565	Up	O-methyltransferase OMT3
CL16551.Contig5_All	0.590131	27.1699	5.52483	Up	probable methyltransferase PMT10-like
CL5188.Contig2_All	1.15402	50.626	5.45514	Up	leucine carboxyl methyltransferase 2-like
CL14339.Contig3_All	0.842114	33.5079	5.31434	Up	tRNA (guanine-N(7)-)-methyltransferase subunit WDR4-like
CL6774.Contig2_All	0.848496	29.0315	5.09657	Up	(S)-coclaurine N-methyltransferase-like
CL10141.Contig1_All	0.552847	15.4372	4.80338	Up	methyltransferase-like protein 13
CL1490.Contig4_All	1.22381	33.6162	4.7797	Up	ribulose-1,5 bisphosphate carboxylase/oxygenase large subunit N-methyltransferase
Unigene49122_All	1.59592	35.3441	4.469	Up	arginine N-methyltransferase family protein
CL2454.Contig3_All	4.60262	100.277	4.4454	Up	putative tRNA (cytidine(32)/guanosine(34)-2&apos;-O)-methyltransferase
CL11254.Contig2_All	15.6769	316.173	4.334	Up	O-methyltransferase OMT3
Unigene7044_All	10.4439	209.116	4.32357	Up	protein arginine N-methyltransferase 7
Unigene27986_All	21.0797	420.37	4.31774	Up	(RS)-norcoclaurine 6-O-methyltransferase-like
CL8616.Contig1_All	1.76697	32.473	4.1999	Up	S-adenosyl-L-methionine-dependent methyltransferases superfamily protein isoform 1
CL10141.Contig2_All	1.20145	21.5485	4.16474	Up	methyltransferase-like protein 13
CL8009.Contig2_All	8.60812	146.582	4.08986	Up	probable methyltransferase PMT11
CL15381.Contig2_All	1.92636	31.6436	4.03797	Up	Methyltransferases isoform 1
CL6127.Contig4_All	8.72985	136.23	3.96395	Up	Caffeic acid 3-O-methyltransferase 1 isoform 1
Unigene6277_All	16.2002	238.89	3.88227	Up	probable methyltransferase PMT5-like
CL16334.Contig1_All	6.33978	89.0802	3.8126	Up	Caffeic acid 3-O-methyltransferase 1 isoform 1
CL13658.Contig2_All	5.00821	63.5218	3.66488	Up	histone-lysine N-methyltransferase setd3
CL1803.Contig2_All	3.3389	40.7911	3.61081	Up	8-hydroxyquercetin 8-O-methyltransferase
CL12591.Contig2_All	4.55675	52.5132	3.5266	Up	N-lysine methyltransferase setd6-like
CL1895.Contig19_All	30.0081	307.272	3.35609	Up	putative methyltransferase DDB_G0268948
CL13515.Contig1_All	6.95256	68.9074	3.30904	Up	3-methyl-2-oxobutanoate hydroxymethyltransferase 1
CL2615.Contig5_All	4.12654	40.5835	3.29789	Up	Methyltransferase family protein isoform 3
CL2615.Contig6_All	5.02199	46.548	3.21239	Up	protein-lysine methyltransferase METTL21A-like
Unigene14025_All	57.8912	534.269	3.20615	Up	caffeic acid 3-O-methyltransferase isoform X2
CL2142.Contig3_All	17.6215	117.669	2.73932	Up	caffeoyl CoA O-methyltransferase
CL8599.Contig2_All	7.47441	46.7956	2.64634	Up	histone-lysine N-methyltransferase family member SUVH9
CL14725.Contig1_All	10.2704	63.2896	2.62347	Up	probable pectin methyltransferase QUA2
CL14725.Contig2_All	36.217	215.653	2.57397	Up	probable pectin methyltransferase QUA2
CL7538.Contig2_All	54.6816	324.588	2.56948	Up	histone-lysine N-methyltransferase, H3 lysine-9 specific SUVH1
Unigene7237_All	20.6225	115.978	2.49156	Up	probable methyltransferase PMT5-like
Unigene5309_All	41.8805	230.49	2.46035	Up	probable methyltransferase PMT5-like
CL12445.Contig3_All	150.001	730.759	2.28443	Up	24-methylenesterol C-methyltransferase 2
CL13120.Contig1_All	40.2734	192.217	2.25483	Up	salicylic acid carboxyl methyltransferase
CL1803.Contig3_All	30.6848	136.945	2.158	Up	trans-resveratrol di-O-methyltransferase-like
Unigene17255_All	39.7912	167.499	2.07363	Up	probable methyltransferase PMT13
CL3707.Contig3_All	0.299976	136.33	8.82804	Up	histone-lysine N-methyltransferase ATX4-like (LOC100246975), mRNA
Unigene19308_All	1.30062	507.659	8.60851	Up	probable methyltransferase PMT14-like (LOC100266059), mRNA
Unigene12913_All	0.27903	81.051	8.18226	Up	salicylic acid carboxy methyl transferase
CL3707.Contig6_All	0.298329	86.2017	8.17467	Up	histone-lysine N-methyltransferase ATX4-like (LOC100246975), mRNA
CL9473.Contig3_All	0.291139	69.8289	7.90597	Up	probable caffeoyl-CoA O-methyltransferase At4g26220-like (LOC100259246), mRNA
CL1167.Contig15_All	0.243948	27.1161	6.79643	Up	mRNA cap guanine-N7 methyltransferase 1-like (LOC100243615), mRNA
Unigene43554_All	0.274517	23.1855	6.40018	Up	clone S2 glycine hydroxymethyltransferase (SHMT) gene, exons 4 through 7 and partial cds
CL10318.Contig3_All	0.548349	38.8817	6.14785	Up	mRNA cap guanine-N7 methyltransferase 2-like (LOC100252253), mRNA
CL738.Contig1_All	0.913846	45.8262	5.64808	Up	sterol-C-methyltransferase mRNA, complete cds
CL1167.Contig13_All	1.83218	80.7278	5.46143	Up	mRNA cap guanine-N7 methyltransferase 1-like (LOC100243615), mRNA
CL5345.Contig2_All	1.72304	47.457	4.78359	Up	tRNA (guanine-N(1)-)-methyltransferase, mitochondrial-like (LOC100266181), mRNA
CL12280.Contig3_All	1.82091	28.4091	3.96362	Up	tRNA guanosine-2'-O-methyltransferase TRM13 homolog (LOC100248556), mRNA
CL1167.Contig11_All	8.33264	90.7074	3.44437	Up	mRNA cap guanine-N7 methyltransferase 1-like (LOC100243615), mRNA
Unigene24881_All	13.1744	127.256	3.27192	Up	histone-lysine N-methyltransferase SUVR2-like (LOC100252920), mRNA
Unigene37180_All	2.74925	22.3708	3.02451	Up	adoMet-dependent rRNA methyltransferase spb1-like (LOC100255646), mRNA
CL9380.Contig1_All	40.2386	318.981	2.98682	Up	ribulose-1,5 bisphosphate carboxylase/oxygenase large subunit N-methyltransferase, chloroplastic-like (LOC100247772), mRNA
CL16551.Contig1_All	14.8924	94.7776	2.66997	Up	probable methyltransferase PMT10-like (LOC100248795), mRNA
CL16551.Contig2_All	10.5391	62.3609	2.56488	Up	probable methyltransferase PMT10-like (LOC100248795), mRNA
CL13839.Contig3_All	253.888	1457.73	2.52146	Up	probable methyltransferase PMT2-like (LOC100258541), mRNA
CL11482.Contig7_All	0.284926	74.2251	8.02518	Up	Probable methyltransferase PMT27
CL4177.Contig3_All	0.259207	40.4708	7.28663	Up	Probable methyltransferase PMT14
CL16804.Contig6_All	0.557926	36.2821	6.02304	Up	Histone-lysine N-methyltransferase ATX3
CL4177.Contig5_All	1.22842	72.9616	5.89226	Up	Probable methyltransferase PMT14
CL11482.Contig5_All	10.5396	355.38	5.07548	Up	Probable methyltransferase PMT27
Unigene4166_All	5.60053	172.309	4.9433	Up	Protein arginine N-methyltransferase 7
CL4177.Contig6_All	2.28076	62.6492	4.77971	Up	Probable methyltransferase PMT14
CL11229.Contig2_All	6.83313	171.407	4.64873	Up	Protein-L-isoaspartate O-methyltransferase 1
Unigene5869_All	0.864079	18.6759	4.43387	Up	Histone-lysine N-methyltransferase ASHH2
Unigene6213_All	3.07378	58.1262	4.2411	Up	Histone-lysine N-methyltransferase EZ1
Unigene5367_All	3.42313	62.2769	4.18531	Up	Histone-lysine N-methyltransferase EZ1
CL2451.Contig5_All	43.384	454.186	3.38805	Up	Probable caffeoyl-CoA O-methyltransferase At4g26220
Unigene6987_All	7.09312	68.2569	3.26648	Up	Probable methyltransferase PMT21
CL8917.Contig4_All	17.0486	150.391	3.141	Up	Probable methyltransferase PMT19
CL16667.Contig6_All	20.0154	173.575	3.11637	Up	Probable methyltransferase PMT21
CL16804.Contig5_All	4.36856	37.2114	3.09052	Up	Histone-lysine N-methyltransferase ATX3
CL12526.Contig3_All	11.5778	79.7922	2.78489	Up	DNA (cytosine-5)-methyltransferase CMT2
Unigene2041_All	74.9934	500.567	2.73873	Up	Probable caffeoyl-CoA O-methyltransferase At4g26220
CL5642.Contig1_All	91.1454	453.915	2.31618	Up	Probable methyltransferase PMT26
CL5434.Contig5_All	17.0129	79.5571	2.22536	Up	Histone-lysine N-methyltransferase SUVR1
CL465.Contig4_All	0.949188	510.091	9.06985	Up	2-phytyl-1,4-beta-naphthoquinone methyltransferase, chloroplastic-like
CL675.Contig3_All	0.285348	101.025	8.46777	Up	DNA methyltransferase 1-associated protein 1
CL10827.Contig2_All	0.605768	179.934	8.21449	Up	2-phytyl-1,4-beta-naphthoquinone methyltransferase, chloroplastic-like
CL1548.Contig2_All	0.277811	63.5622	7.83792	Up	2-phytyl-1,4-beta-naphthoquinone methyltransferase, chloroplastic-like
CL3095.Contig1_All	0.242163	25.7278	6.73121	Up	21S rRNA (GM2251-2'-O)-methyltransferase
CL6015.Contig8_All	0.236778	15.2732	6.01133	Up	protein arginine N-methyltransferase 7
CL2797.Contig3_All	0.938294	52.3517	5.80205	Up	18S rRNA (adenine1779-N6/adenine1780-N6)-dimethyltransferase
CL2991.Contig2_All	3.33785	68.8921	4.36735	Up	release factor glutamine methyltransferase
CL8710.Contig4_All	6.83298	139.527	4.35189	Up	histone-lysine N-methyltransferase SETD3
CL2036.Contig3_All	4.9953	84.9147	4.08737	Up	tRNA (cytosine38-C5)-methyltransferase
CL2059.Contig4_All	10.0468	149.873	3.89894	Up	DNA (cytosine-5)-methyltransferase 3A
CL8710.Contig3_All	26.3557	274.784	3.38211	Up	histone-lysine N-methyltransferase SETD3
CL61.Contig3_All	14.3445	125.566	3.12987	Up	release factor glutamine methyltransferase
CL465.Contig3_All	119.456	827.594	2.79244	Up	2-phytyl-1,4-beta-naphthoquinone methyltransferase, chloroplastic-like
Unigene19950_All	19.6436	134.926	2.78004	Up	glucuronoxylan 4-O-methyltransferase 1
CL10957.Contig1_All	0.347919	330.322	9.89091	Up	methyltransferase domain
CL12449.Contig4_All	0.278981	47.351	7.40709	Up	demethylmenaquinone methyltransferase
CL433.Contig11_All	53.4628	328.477	2.61919	Up	putative methyltransferase
CL2667.Contig1_All	62.3678	263.012	2.07626	Up	methyltransferase domain
CL11873.Contig4_All	0.259809	31.1002	6.90333	Up	RNA methyltransferase activity
CL9473.Contig4_All	2.62592	32.3041	3.62082	Up	O-methyltransferase activity
CL4903.Contig3_All	0.308328	113.522	8.52429	Up	histone deacetylase 9-like
CL4726.Contig2_All	0.289417	76.1306	8.03918	Up	histone deacetylase 2
CL16370.Contig1_All	0.288313	75.1417	8.02583	Up	histone deacetylase
Unigene20913_All	0.658205	109.572	7.37912	Up	histone deacetylase
CL4903.Contig7_All	0.628627	74.8414	6.89549	Up	histone deacetylase 9-like
CL4903.Contig1_All	0.934839	102.565	6.77761	Up	histone deacetylase 9-like
CL16718.Contig4_All	0.253516	20.0665	6.30657	Up	histone deacetylase HDT1-like
CL4726.Contig8_All	1.66011	53.4699	5.00938	Up	histone deacetylase 2
CL2590.Contig1_All	2.78446	81.8255	4.87708	Up	histone deacetylase 5
CL12846.Contig1_All	2.77285	51.1971	4.20662	Up	histone deacetylase
CL2668.Contig2_All	36.3316	171.148	2.23595	Up	histone deacetylase
CL1566.Contig6_All	0.25778	34.1622	7.05012	Up	histone demethylase JARID1
CL1566.Contig9_All	0.267255	31.6027	6.88569	Up	histone demethylase JARID1
CL1566.Contig12_All	0.58091	58.7291	6.65962	Up	histone demethylase JARID1
CL3569.Contig1_All	0.260378	25.3896	6.60749	Up	histone demethylase JARID1
CL1856.Contig2_All	3.39735	293.603	6.43331	Up	histone demethylase JARID1
CL1566.Contig13_All	0.253854	16.8861	6.0557	Up	histone demethylase JARID1
CL1566.Contig10_All	1.2339	79.2161	6.0045	Up	histone demethylase JARID1
CL3569.Contig3_All	0.545155	18.4748	5.08275	Up	histone demethylase JARID1
Unigene3277_All	1.4607	26.9193	4.20391	Up	lysine-specific histone demethylase 1A
CL7863.Contig11_All	1.48237	22.6976	3.93657	Up	histone demethylase JARID1
Unigene20063_All	8.08206	101.998	3.65767	Up	histone demethylase JARID1
CL14903.Contig3_All	5.57925	67.5807	3.59847	Up	lysine-specific histone demethylase 1 homolog 1-like
CL4268.Contig3_All	0.275196	21.0548	6.25755	Up	histone ubiquitination proteins group
CL9418.Contig1_All	466.534	106.136	-2.13607	Down	putative methyltransferase
CL13623.Contig2_All	186.283	39.6967	-2.23041	Down	methyltransferase-like protein 13-like
Unigene25520_All	858.838	179.442	-2.25886	Down	caffeoyl CoA O-methyltransferase
CL8599.Contig7_All	114.402	22.4282	-2.35073	Down	histone-lysine N-methyltransferase, H3 lysine-9, H3 lysine-27, H4 lysine-20 and cytosine specific SUVH2
CL16667.Contig5_All	108.159	19.8414	-2.44657	Down	probable methyltransferase PMT21
CL5188.Contig5_All	76.4447	9.12533	-3.06647	Down	leucine carboxyl methyltransferase 2-like
CL7538.Contig1_All	210.186	23.0444	-3.18917	Down	histone-lysine N-methyltransferase, H3 lysine-9 specific SUVH1
CL16833.Contig3_All	22.6699	2.46012	-3.20397	Down	probable pectin methyltransferase QUA2-like
CL4895.Contig3_All	250.354	25.7964	-3.27873	Down	matairesinol O-methyltransferase
CL7649.Contig3_All	28.6592	2.95078	-3.27983	Down	DNA (cytosine-5)-methyltransferase 1B-like isoform X2
Unigene25672_All	9613.67	899.901	-3.41725	Down	phosphoethanolamine N-methyltransferase
CL13120.Contig2_All	137.644	11.8064	-3.54329	Down	salicylic acid carboxyl methyltransferase
CL2580.Contig1_All	47.2201	3.68993	-3.67773	Down	putative DNA (cytosine-5)-methyltransferase CMT1-like
Unigene3139_All	116.596	8.3036	-3.81164	Down	histone-lysine N-methyltransferase EZA1-like
CL13515.Contig2_All	77.0082	4.86178	-3.98546	Down	ketopantoate hydroxymethyltransferase family protein
CL13171.Contig1_All	407.445	25.0748	-4.0223	Down	glucuronoxylan 4-O-methyltransferase 1-like
Unigene16785_All	30.445	1.81496	-4.0682	Down	ribosomal RNA large subunit methyltransferase N 2
CL15381.Contig3_All	103.286	5.58373	-4.20927	Down	methyltransferase-like protein 16-like
CL12445.Contig4_All	155.267	7.9726	-4.28356	Down	24-methylenesterol C-methyltransferase 2
Unigene2505_All	42.4001	2.14992	-4.30171	Down	tRNA (guanine-N(7)-)-methyltransferase subunit WDR4-like
CL2127.Contig5_All	21.5995	1.02046	-4.40371	Down	histone-lysine N-methyltransferase ASHH3
CL4250.Contig4_All	53.1154	2.26463	-4.55178	Down	histidine protein methyltransferase 1 homolog
CL11475.Contig2_All	60.4553	2.56474	-4.55898	Down	histone-lysine N-methyltransferase SUVR2-like
CL1895.Contig26_All	248.358	10.2215	-4.60274	Down	putative methyltransferase DDB_G0268948
CL7649.Contig4_All	23.9275	0.662477	-5.17466	Down	DNA (cytosine-5)-methyltransferase 1B-like isoform X2
Unigene26060_All	50.1424	1.36762	-5.19629	Down	histone-lysine N-methyltransferase ASHH1
Unigene30116_All	29.7261	0.643875	-5.52881	Down	DNA (cytosine-5)-methyltransferase 1B-like isoform X2
CL9423.Contig2_All	32.184	0.646033	-5.63859	Down	methyltransferase-like protein 23 isoform X1
Unigene14621_All	34.084	0.65601	-5.69923	Down	DNA (cytosine-5)-methyltransferase 1A-like isoform X2
Unigene3538_All	18.3107	0.279258	-6.03495	Down	S-adenosyl-L-methionine-dependent methyltransferase superfamily protein, partial
CL4895.Contig2_All	443.976	6.21401	-6.15881	Down	matairesinol O-methyltransferase
Unigene15948_All	22.0964	0.283648	-6.28356	Down	probable pectin methyltransferase QUA2
Unigene5092_All	28.7712	0.348799	-6.36609	Down	S-adenosyl-L-methionine-dependent methyltransferase superfamily protein, partial
CL846.Contig6_All	24.9835	0.286467	-6.44647	Down	DNA methyltransferase
Unigene21625_All	31.6161	0.293904	-6.74917	Down	DNA (cytosine-5)-methyltransferase 1B-like isoform X2
CL284.Contig1_All	36.3946	0.33542	-6.76161	Down	histone-lysine N-methyltransferase EZA1 isoform X4
CL846.Contig4_All	40.7654	0.314558	-7.01788	Down	DNA methyltransferase
CL4803.Contig3_All	42.1927	0.307315	-7.10113	Down	methyltransferase-like protein 2-like
Unigene16761_All	55.4152	0.31482	-7.45961	Down	histone-lysine N-methyltransferase ATX4-like isoform X3
CL3852.Contig1_All	142.937	0.703343	-7.66693	Down	probable tRNA (guanine(26)-N(2))-dimethyltransferase 2
CL13658.Contig4_All	70.5936	0.326433	-7.75661	Down	histone-lysine N-methyltransferase setd3
Unigene33369_All	340.402	1.54785	-7.78083	Down	histone-lysine N-methyltransferase EZA1-like
Unigene49121_All	75.3503	0.329734	-7.83616	Down	arginine N-methyltransferase family protein
CL9743.Contig4_All	75.6426	0.327449	-7.85178	Down	probable 28S rRNA (cytosine-C(5))-methyltransferase
Unigene3638_All	206.885	0.735445	-8.13599	Down	histone-lysine N-methyltransferase EZA1-like
Unigene5631_All	112.353	0.357477	-8.29597	Down	histone-lysine N-methyltransferase EZA1-like
Unigene30001_All	187.925	0.385381	-8.92965	Down	histone-lysine N-methyltransferase EZA1-like
CL11990.Contig2_All	227.528	55.1823	-2.04376	Down	probable histone-arginine methyltransferase 1.3-like (LOC101496254), transcript variant X2, mRNA
Unigene24883_All	55.6447	12.8253	-2.11725	Down	histone-lysine N-methyltransferase SUVR2-like (LOC100252920), mRNA
CL16551.Contig6_All	123.608	27.5117	-2.16766	Down	probable methyltransferase PMT10-like (LOC100248795), mRNA
CL5391.Contig2_All	51.1725	7.59754	-2.75176	Down	methyltransferase-like protein 23 (LOC100262571), mRNA
CL6288.Contig1_All	51.0101	5.56993	-3.19505	Down	mRNA for phosphoethanolamine N-methyltransferase, complete cds
CL9473.Contig1_All	110.404	11.8062	-3.22517	Down	probable caffeoyl-CoA O-methyltransferase At4g26220-like (LOC100259246), mRNA
Unigene1323_All	67.4383	6.61174	-3.35047	Down	mRNA cap guanine-N7 methyltransferase 1-like (LOC100243615), mRNA
CL17270.Contig1_All	34.109	2.58096	-3.72417	Down	mRNA for glycine hydroxymethyltransferase
Unigene3263_All	28.2384	1.38161	-4.35323	Down	S-adenosyl-L-methionine-dependent methyltransferases superfamily protein mRNA, complete cds
CL13047.Contig3_All	87.2531	4.23694	-4.36411	Down	tRNA (cytosine(34)-C(5))-methyltransferase-like (LOC100247473)
CL13839.Contig2_All	970.516	45.914	-4.40175	Down	probable methyltransferase PMT2-like (LOC100258541)
Unigene19127_All	29.3276	0.682421	-5.42545	Down	leucine carboxyl methyltransferase 2-like (LOC100251361), mRNA
CL5391.Contig5_All	28.3859	0.644122	-5.4617	Down	methyltransferase-like protein 23 (LOC100262571), mRNA
CL1359.Contig3_All	47.328	1.03205	-5.51911	Down	S-adenosyl-L-methionine-dependent methyltransferases superfamily protein mRNA, complete cds
CL1359.Contig4_All	35.7782	0.671847	-5.7348	Down	S-adenosyl-L-methionine-dependent methyltransferases superfamily protein mRNA, complete cds
CL1359.Contig6_All	15.8778	0.272235	-5.86601	Down	S-adenosyl-L-methionine-dependent methyltransferases superfamily protein mRNA, complete cds
Unigene33770_All	86.7459	1.04407	-6.37651	Down	DNA methyltransferase (MET1) mRNA
CL7620.Contig5_All	59.385	14.845	-2.00013	Down	[Fructose-bisphosphate aldolase]-lysine N-methyltransferase, chloroplastic
CL16959.Contig1_All	31.7946	5.02544	-2.66146	Down	tRNA (guanine(37)-N1)-methyltransferase 2
CL6721.Contig1_All	123.905	11.2645	-3.45938	Down	histone-lysine N-methyltransferase ATX2
CL16959.Contig2_All	24.9139	0.646093	-5.26906	Down	tRNA (guanine(37)-N1)-methyltransferase 2
CL11482.Contig3_All	70.7585	1.06145	-6.05879	Down	probable methyltransferase PMT27
CL3638.Contig4_All	24.3707	0.299304	-6.34739	Down	probable N6-adenosine-methyltransferase MT-A70-like
Unigene7451_All	27.9944	0.295609	-6.5653	Down	probable methyltransferase PMT10
Unigene4032_All	65.418	0.332023	-7.62226	Down	probable methyltransferase PMT10
CL11210.Contig3_All	106.326	25.4244	-2.0642	Down	gibberellin A9 O-methyltransferase
CL4697.Contig3_All	85.1495	20.2505	-2.07204	Down	histone-lysine N-methyltransferase SETD2
CL17046.Contig4_All	209.254	43.0264	-2.28196	Down	tRNA (uracil-5-)-methyltransferase
CL14285.Contig1_All	31.7021	6.44787	-2.29769	Down	protein N-terminal methyltransferase
CL17046.Contig9_All	52.7975	8.52246	-2.63113	Down	tRNA (uracil-5-)-methyltransferase
CL9961.Contig1_All	173.038	27.7118	-2.64252	Down	25S rRNA (uracil2634-N3)-methyltransferase
CL8015.Contig2_All	56.4874	8.79263	-2.68356	Down	tRNA (guanine26-N2/guanine27-N2)-dimethyltransferase
CL5231.Contig1_All	140.757	17.9829	-2.96851	Down	DNA (cytosine-5)-methyltransferase 1
CL5231.Contig2_All	195.096	21.7839	-3.16285	Down	DNA (cytosine-5)-methyltransferase 1
CL2059.Contig7_All	77.0349	8.35507	-3.20479	Down	DNA (cytosine-5)-methyltransferase 3A
CL10827.Contig1_All	264.92	28.38	-3.22261	Down	2-phytyl-1,4-beta-naphthoquinone methyltransferase, chloroplastic-like
Unigene316_All	171.625	17.9652	-3.25598	Down	protein N-terminal methyltransferase
CL9961.Contig2_All	64.6254	6.65463	-3.27967	Down	25S rRNA (uracil2634-N3)-methyltransferase
Unigene3489_All	46.5558	4.36421	-3.41517	Down	tRNA (uracil-5-)-methyltransferase
CL5921.Contig7_All	27.2996	2.51038	-3.4429	Down	release factor glutamine methyltransferase
Unigene4149_All	32.4379	2.48213	-3.70803	Down	tRNA (uracil-5-)-methyltransferase
CL605.Contig2_All	29.5552	2.19479	-3.75125	Down	histone-lysine N-methyltransferase SETD2
Unigene14352_All	53.0232	3.67679	-3.85011	Down	multifunctional methyltransferase subunit TRM112
Unigene2735_All	71.2068	4.00319	-4.15279	Down	tRNA (uracil-5-)-methyltransferase
CL13662.Contig4_All	159.923	8.29682	-4.26868	Down	25S rRNA (uracil2634-N3)-methyltransferase
CL70.Contig4_All	65.0112	3.36881	-4.27038	Down	[ribulose-bisphosphate carboxylase]-lysine N-methyltransferase
CL70.Contig3_All	53.1151	2.63488	-4.33331	Down	[ribulose-bisphosphate carboxylase]-lysine N-methyltransferase
CL7698.Contig3_All	130.166	5.15354	-4.65865	Down	DNA methyltransferase 1-associated protein 1
Unigene26428_All	36.1443	1.42571	-4.66401	Down	histone-lysine N-methyltransferase SETMAR
Unigene21196_All	16.2127	0.63732	-4.66896	Down	ribosomal RNA methyltransferase Nop2
CL7396.Contig4_All	45.0826	1.7474	-4.68929	Down	25S rRNA (uracil2634-N3)-methyltransferase
CL5921.Contig2_All	38.6183	1.03173	-5.22614	Down	release factor glutamine methyltransferase
CL1548.Contig3_All	87.7695	2.34046	-5.22885	Down	demethylmenaquinone methyltransferase
Unigene22155_All	178.084	3.70649	-5.58636	Down	DNA (cytosine-5)-methyltransferase 3A
Unigene16784_All	73.1486	1.48138	-5.62581	Down	23S rRNA (adenine2503-C2)-methyltransferase
CL2059.Contig3_All	87.5952	1.04479	-6.38957	Down	DNA (cytosine-5)-methyltransferase 3A
Unigene48905_All	26.5443	0.29565	-6.48837	Down	histone-lysine N-methyltransferase SETMAR
CL70.Contig2_All	27.6255	0.294516	-6.55151	Down	[ribulose-bisphosphate carboxylase]-lysine N-methyltransferase
CL9603.Contig1_All	28.0103	0.289694	-6.59528	Down	S-adenosyl-L-methionine-dependent methyltransferases superfamily protein
Unigene16779_All	78.8089	0.701081	-6.81263	Down	23S rRNA (adenine2503-C2)-methyltransferase
CL10957.Contig2_All	388.371	45.1794	-3.1037	Down	methyltransferase domain
CL2667.Contig2_All	259.562	0.39813	-9.34862	Down	methyltransferase domain
Unigene12143_All	536.124	94.5656	-2.50318	Down	histone deacetylase 19-like
CL4903.Contig9_All	674.967	70.0326	-3.26872	Down	histone deacetylase 9-like
Unigene7348_All	58.635	5.91501	-3.30931	Down	histone deacetylase HDT1-like
CL89.Contig1_All	51.0173	4.64271	-3.45795	Down	histone deacetylase
Unigene9477_All	58.0601	3.44994	-4.0729	Down	histone deacetylase
CL10265.Contig8_All	228.756	12.9841	-4.13899	Down	histone deacetylase 19-like
Unigene12142_All	268.826	13.6642	-4.2982	Down	histone deacetylase 19-like
CL15912.Contig1_All	114.06	5.21028	-4.45228	Down	histone deacetylase
CL17027.Contig2_All	56.8212	2.13884	-4.73153	Down	histone deacetylase 19-like
CL1321.Contig1_All	59.641	1.43902	-5.37314	Down	histone deacetylase 14
CL10265.Contig7_All	23.475	0.28498	-6.36412	Down	histone deacetylase 19
CL10265.Contig6_All	25.6637	0.286275	-6.48618	Down	histone deacetylase 19
CL4726.Contig12_All	28.8283	0.291682	-6.62694	Down	histone deacetylase 2
CL10265.Contig4_All	52.877	0.312955	-7.40054	Down	histone deacetylase 19-like
CL5022.Contig3_All	271.38	30.7803	-3.14023	Down	histone demethylase JARID1
CL5022.Contig13_All	228.949	22.2405	-3.36377	Down	histone demethylase JARID1
CL5022.Contig6_All	105.491	7.91919	-3.73562	Down	histone demethylase JARID1
CL14903.Contig2_All	99.2951	6.52492	-3.92769	Down	lysine-specific histone demethylase 1 homolog 1-like
Unigene21664_All	16.9258	1.00424	-4.07504	Down	histone demethylase JARID1
CL6041.Contig4_All	75.5131	1.06692	-6.1452	Down	histone demethylase JARID1
CL5022.Contig7_All	103.662	1.42841	-6.18133	Down	histone demethylase JARID1
CL12056.Contig4_All	463.256	5.22369	-6.4706	Down	lysine-specific histone demethylase 1 homolog 1-like
CL5022.Contig5_All	91.2157	0.354283	-8.00824	Down	histone demethylase JARID1
CL6041.Contig6_All	159.753	0.366691	-8.76706	Down	histone demethylase JARID1
